# Supplementary material for: Transcriptional host–pathogen responses of Pseudogymnoascus destructans and three species of bats with white-nose syndrome
Source: Virulence. 2020 Jun 17;11(1):781–94. doi: 10.1080/21505594.2020.1768018 (PMC7549942; doi:10.1080/21505594.2020.1768018)
Supplement: Supplemental Material [file KVIR_A_1768018_SM0933.zip]

Archive with 2 entries (2 files):
- Davy_Donaldson_et_al_2020_Virulence_SupplementalTables.xlsx
- Supporting_Information_for_Davy_Donaldson_et_al._2020_Virulence.pdf
