# Supplementary material for: Transcriptional host–pathogen responses of Pseudogymnoascus destructans and three species of bats with white-nose syndrome
Source: Virulence. 2020 Jun 17;11(1):781–94. doi: 10.1080/21505594.2020.1768018 (PMC7549942; doi:10.1080/21505594.2020.1768018)
Supplement: Supplemental Material [file KVIR_A_1768018_SM0933.zip › Davy_Donaldson_et_al_2020_Virulence_SupplementalTables.xlsx]

## Sheet: SampleNames&SRA-info
Sample names used in Davy, Donaldson et al. (Virulence, 2020) and linked accession numbers for sequences deposited under project SRP231237, at https://www.ncbi.nlm.nih.gov/sra
sample_name	accession	study	biosample_accession	filename	filename2
MYLU_Les-_01	SRR10512852	SRP231237	SAMN13353200	MYLU01_Ct_R1.fastq.gz	MYLU01_Ct_R2.fastq.gz
MYLU_Les+_01	SRR10512851	SRP231237	SAMN13353201	MYLU01_Pd_R1.fastq.gz	MYLU01_Pd_R2.fastq.gz
MYLU_Les-_02	SRR10512840	SRP231237	SAMN13353202	MYLU02_Ct_R1.fastq.gz	MYLU02_Ct_R2.fastq.gz
MYLU_Les+_02	SRR10512829	SRP231237	SAMN13353203	MYLU02_Pd_R1.fastq.gz	MYLU02_Pd_R2.fastq.gz
MYLU_Les-_10	SRR10512818	SRP231237	SAMN13353204	MYLU10_Ct_R1.fastq.gz	MYLU10_Ct_R2.fastq.gz
MYLU_Les+_10	SRR10512809	SRP231237	SAMN13353205	MYLU10_Pd_R1.fastq.gz	MYLU10_Pd_R2.fastq.gz
MYLU_Les-_15	SRR10512808	SRP231237	SAMN13353206	MYLU15_Ct_R1.fastq.gz	MYLU15_Ct_R2.fastq.gz
MYLU_Les+_15	SRR10512807	SRP231237	SAMN13353207	MYLU15_Pd_R1.fastq.gz	MYLU15_Pd_R2.fastq.gz
MYLU_Les-_17	SRR10512806	SRP231237	SAMN13353208	MYLU17_Ct_R1.fastq.gz	MYLU17_Ct_R2.fastq.gz
MYLU_Les+_17	SRR10512805	SRP231237	SAMN13353209	MYLU17_Pd_R1.fastq.gz	MYLU17_Pd_R2.fastq.gz
MYLU_Les-_64	SRR10512850	SRP231237	SAMN13353210	MYLU64_Ct_R1.fastq.gz	MYLU64_Ct_R2.fastq.gz
MYLU_Les+_64	SRR10512849	SRP231237	SAMN13353211	MYLU64_Pd_R1.fastq.gz	MYLU64_Pd_R2.fastq.gz
MYLU_Les-_81	SRR10512848	SRP231237	SAMN13353212	MYLU81_Ct_R1.fastq.gz	MYLU81_Ct_R2.fastq.gz
MYLU_Les+_81	SRR10512847	SRP231237	SAMN13353213	MYLU81_Pd_R1.fastq.gz	MYLU81_Pd_R2.fastq.gz
MYLU_Les-_109	SRR10512846	SRP231237	SAMN13353214	MYLU109_Ct_R1.fastq.gz	MYLU109_Ct_R2.fastq.gz
MYLU_Les+_109	SRR10512845	SRP231237	SAMN13353215	MYLU109_Pd_R1.fastq.gz	MYLU109_Pd_R2.fastq.gz
EPFU_Les-_01	SRR10512844	SRP231237	SAMN13353216	EPFU01_Ct_R1.fastq.gz	EPFU01_Ct_R2.fastq.gz
EPFU_Les+_01	SRR10512843	SRP231237	SAMN13353217	EPFU01_Pd_R1.fastq.gz	EPFU01_Pd_R2.fastq.gz
EPFU_Les-_02	SRR10512842	SRP231237	SAMN13353218	EPFU02_Ct_R1.fastq.gz	EPFU02_Ct_R2.fastq.gz
EPFU_Les+_02	SRR10512841	SRP231237	SAMN13353219	EPFU02_Pd_R1.fastq.gz	EPFU02_Pd_R2.fastq.gz
EPFU_Les-_10	SRR10512839	SRP231237	SAMN13353220	EPFU10_Ct_R1.fastq.gz	EPFU10_Ct_R2.fastq.gz
EPFU_Les+_10	SRR10512838	SRP231237	SAMN13353221	EPFU10_Pd_R1.fastq.gz	EPFU10_Pd_R2.fastq.gz
EPFU_Les-_12	SRR10512837	SRP231237	SAMN13353222	EPFU12_Ct_R1.fastq.gz	EPFU12_Ct_R2.fastq.gz
EPFU_Les+_12	SRR10512836	SRP231237	SAMN13353223	EPFU12_Pd_R1.fastq.gz	EPFU12_Pd_R2.fastq.gz
EPFU_Les-_14	SRR10512835	SRP231237	SAMN13353224	EPFU14_Ct_R1.fastq.gz	EPFU14_Ct_R2.fastq.gz
EPFU_Les+_14	SRR10512834	SRP231237	SAMN13353225	EPFU14_Pd_R1.fastq.gz	EPFU14_Pd_R2.fastq.gz
EPFU_Les-_21	SRR10512833	SRP231237	SAMN13353226	EPFU21_Ct_R1.fastq.gz	EPFU21_Ct_R2.fastq.gz
EPFU_Les+_21	SRR10512832	SRP231237	SAMN13353227	EPFU21_Pd_R1.fastq.gz	EPFU21_Pd_R2.fastq.gz
EPFU_Les-_23	SRR10512831	SRP231237	SAMN13353228	EPFU23_Ct_R1.fastq.gz	EPFU23_Ct_R2.fastq.gz
EPFU_Les+_23	SRR10512830	SRP231237	SAMN13353229	EPFU23_Pd_R1.fastq.gz	EPFU23_Pd_R2.fastq.gz
EPFU_Les-_32	SRR10512828	SRP231237	SAMN13353230	EPFU32_Ct_R1.fastq.gz	EPFU32_Ct_R2.fastq.gz
EPFU_Les+_32	SRR10512827	SRP231237	SAMN13353231	EPFU32_Pd_R1.fastq.gz	EPFU32_Pd_R2.fastq.gz
MYMY_Les-_01	SRR10512826	SRP231237	SAMN13353232	MMYO1_Ct_R1.fastq.gz	MMYO1_Ct_R2.fastq.gz
MYMY_Les+_01	SRR10512825	SRP231237	SAMN13353233	MMYO1_Pd_R1.fastq.gz	MMYO1_Pd_R2.fastq.gz
MYMY_Les-_03	SRR10512824	SRP231237	SAMN13353234	MMYO3_Ct_R1.fastq.gz	MMYO3_Ct_R2.fastq.gz
MYMY_Les+_03	SRR10512823	SRP231237	SAMN13353235	MMYO3_Pd_R1.fastq.gz	MMYO3_Pd_R2.fastq.gz
MYMY_Les-_04	SRR10512822	SRP231237	SAMN13353236	MMYO4_Ct_R1.fastq.gz	MMYO4_Ct_R2.fastq.gz
MYMY_Les+_04	SRR10512821	SRP231237	SAMN13353237	MMYO4_Pd_R1.fastq.gz	MMYO4_Pd_R2.fastq.gz
MYMY_Les-_05	SRR10512820	SRP231237	SAMN13353238	MMYO5_Ct_R1.fastq.gz	MMYO5_Ct_R2.fastq.gz
MYMY_Les+_05	SRR10512819	SRP231237	SAMN13353239	MMYO5_Pd_R1.fastq.gz	MMYO5_Pd_R2.fastq.gz
MYMY_Les-_07	SRR10512817	SRP231237	SAMN13353240	MMYO7_Ct_R1.fastq.gz	MMYO7_Ct_R2.fastq.gz
MYMY_Les+_07	SRR10512816	SRP231237	SAMN13353241	MMYO7_Pd_R1.fastq.gz	MMYO7_Pd_R2.fastq.gz
MYMY_Les-_10	SRR10512815	SRP231237	SAMN13353242	MMYO10_Ct_R1.fastq.gz	MMYO10_Ct_R2.fastq.gz
MYMY_Les+_10	SRR10512814	SRP231237	SAMN13353243	MMYO10_Pd_R1.fastq.gz	MMYO10_Pd_R2.fastq.gz
MYMY_Les-_11	SRR10512813	SRP231237	SAMN13353244	MMYO11_Ct_R1.fastq.gz	MMYO11_Ct_R2.fastq.gz
MYMY_Les+_11	SRR10512812	SRP231237	SAMN13353245	MMYO11_Pd_R1.fastq.gz	MMYO11_Pd_R2.fastq.gz
MYMY_Les-_12	SRR10512811	SRP231237	SAMN13353246	MMYO12_Ct_R1.fastq.gz	MMYO12_Ct_R2.fastq.gz
MYMY_Les+_12	SRR10512810	SRP231237	SAMN13353247	MMYO12_Pd_R1.fastq.gz	MMYO12_Pd_R2.fastq.gz

## Sheet: Table S1. featureCount Stats
Table S1: FeatureCount and HiSat2 statistics
Myotis myotis bowtie/RSEM Count Statistics
Library	SRA Accession	Biosample Accession	Raw Read Pairs	Trimmed Read Pairs	reads with at least one reported alignment (bowtie)
MYMY_Les-_01	SRR10512826	SAMN13353232	28991575	25156603	21990847
MYMY_Les-_03	SRR10512824	SAMN13353234	23808493	18544823	16139174
MYMY_Les-_04	SRR10512822	SAMN13353236	25715925	22390063	19612429
MYMY_Les-_05	SRR10512820	SAMN13353238	22586704	16478349	14180665
MYMY_Les-_07	SRR10512817	SAMN13353240	28385830	18503863	15580824
MYMY_Les-_10	SRR10512815	SAMN13353242	28956862	22069515	18780757
MYMY_Les-_11	SRR10512813	SAMN13353244	26900877	21885709	18752668
MYMY_Les-_12	SRR10512811	SAMN13353246	34733144	27412013	23498616
MYMY_Les+_01	SRR10512825	SAMN13353233	25524029	23519782	20727348
MYMY_Les+_03	SRR10512823	SAMN13353235	24924958	22254440	19624637
MYMY_Les+_04	SRR10512821	SAMN13353237	26837460	22080989	19132047
MYMY_Les+_05	SRR10512819	SAMN13353239	21100738	15021203	13049890
MYMY_Les+_07	SRR10512816	SAMN13353241	30531214	22685703	19367474
MYMY_Les+_10	SRR10512814	SAMN13353243	30934037	24873725	21731659
MYMY_Les+_11	SRR10512812	SAMN13353245	31657807	25230557	21586944
MYMY_Les+_12	SRR10512810	SAMN13353247	22130976	17474597	15009700
Myotis lucifugus HiSat2/featureCount Statistics
Library	SRA Accession	Biosample Accession	Raw PE Reads	PE Reads after Trimmomatic	HiSat2 PE concordant mapped reads	featureCount fragments	featureCount assigned fragments
MYLU_Les-_01	SRR10512852	SAMN13353200	29903514	27154687	21303400	29850951	12685301
MYLU_Les-_02	SRR10512840	SAMN13353202	24414858	19448040	13012600	21741958	7930447
MYLU_Les-_10	SRR10512818	SAMN13353204	23149548	18850560	13941122	21462009	9153235
MYLU_Les-_15	SRR10512808	SAMN13353206	25277123	20685237	15361158	24306842	10223244
MYLU_Les-_17	SRR10512806	SAMN13353208	21832049	16742902	9725946	18663623	6456075
MYLU_Les-_64	SRR10512850	SAMN13353210	29222500	18099239	13735259	21368588	8115733
MYLU_Les-_81	SRR10512848	SAMN13353212	24534328	18717203	14383547	21458621	8825960
MYLU_Les-_109	SRR10512846	SAMN13353214	27374024	22757783	17585230	26135933	11481501
MYLU_Les+_01	SRR10512851	SAMN13353201	25437751	23468584	18200953	25689652	11125742
MYLU_Les+_02	SRR10512829	SAMN13353203	25422923	22487142	13303714	24844501	8417240
MYLU_Les+_10	SRR10512809	SAMN13353205	18016428	14897304	11493619	17103395	7683505
MYLU_Les+_15	SRR10512807	SAMN13353207	25112529	21174124	13880603	24336291	9469705
MYLU_Les+_17	SRR10512805	SAMN13353209	30878867	25331587	18317041	28094032	13151958
MYLU_Les+_64	SRR10512849	SAMN13353211	23314643	17036226	10270258	19299871	6401502
MYLU_Les+_81	SRR10512847	SAMN13353213	29889268	25695487	18555726	28911021	11768124
MYLU_Les+_109	SRR10512845	SAMN13353215	24601880	20307751	13817152	23121728	8716489
Total mRNA count							147419842
Total concordant							236887328
Average fragment mapped to gene							0.622321
Eptesticus fuscus HiSat2/featureCount Statistics
Library	SRA Accession	Biosample Accession	Raw PE Reads	PE Reads after Trimmomatic	HiSat2 PE concordant mapped reads	featureCount fragments	featureCount assigned fragments
EPFU_Les-_01	SRR10512844	SAMN13353216	30067838	26973374	20988046	28076652	15203557
EPFU_Les-_02	SRR10512842	SAMN13353218	28358653	26238254	19884826	27448171	13860008
EPFU_Les-_10	SRR10512839	SAMN13353220	30077214	27914031	20668063	29289343	14733685
EPFU_Les-_12	SRR10512837	SAMN13353222	26173774	24054575	19075328	24958066	13221726
EPFU_Les-_14	SRR10512835	SAMN13353224	26645533	24195206	16439835	25116056	11859188
EPFU_Les-_21	SRR10512833	SAMN13353226	35977552	24850762	14545557	25710716	10376627
EPFU_Les-_23	SRR10512831	SAMN13353228	31231131	25656506	17458581	26810911	12514075
EPFU_Les-_32	SRR10512828	SAMN13353230	27557251	24744191	18042461	26088940	13182999
EPFU_Les+_01	SRR10512843	SAMN13353217	25422483	22263785	15302966	22952965	11377488
EPFU_Les+_02	SRR10512841	SAMN13353219	29972061	26156505	15275921	26847523	10988507
EPFU_Les+_10	SRR10512838	SAMN13353221	24154427	21161205	13296347	21803822	9897973
EPFU_Les+_12	SRR10512836	SAMN13353223	26171035	22848312	14825480	23581356	10702550
EPFU_Les+_14	SRR10512834	SAMN13353225	72409036	62956332	36007426	64708115	26417273
EPFU_Les+_21	SRR10512832	SAMN13353227	30189266	22041592	11222238	22711921	7620933
EPFU_Les+_23	SRR10512830	SAMN13353229	27858339	25037383	17896464	25937699	12959569
EPFU_Les+_32	SRR10512827	SAMN13353231	24392479	22077425	15078474	22928624	11107873
Total mRNA count							206024031
Total concordant							286008013
Average fragment mapped to gene							0.720344
Pseudogymnoascus destructans featureCount Statistics
Library	Raw PE Reads	PE Reads after Trimmomatic	HiSat2 PE concordant mapped reads	featureCount fragments	featureCount assigned fragments
Pd-MYMY_Les+_01	25524029	23519782	400291	n.a	349188
Pd-MYMY_Les+_03	24924958	22254440	569774	n.a	479286
Pd-MYMY_Les+_04	26837460	22080989	474987	n.a	383977
Pd-MYMY_Les+_05	21100738	15021203	702822	n.a	574104
Pd-MYMY_Les+_07	30531214	22685703	81042	n.a	66606
Pd-MYMY_Les+_10	30934037	24873725	493315	n.a	387935
Pd-MYMY_Les+_11	31657807	25230557	317265	n.a	258072
Pd-MYMY_Les+_12	22130976	17474597	424923	n.a	338296
Pd-MYLU_Les+_01	25437751	23468584	324043	n.a	275476
Pd-MYLU_Les+_02	25422923	22487142	5132573	n.a	4314081
Pd-MYLU_Les+_10	18016428	14897304	115183	n.a	93092
Pd-MYLU_Les+_15	25112529	21174124	2510761	n.a	2048647
Pd-MYLU_Les+_17	30878867	25331587	1380408	n.a	1140881
Pd-MYLU_Les+_64	23314643	17036226	2703458	n.a	2187785
Pd-MYLU_Les+_81	29889268	25695487	1947925	n.a	1455354
Pd-MYLU_Les+_109	24601880	20307751	1524218	n.a	1258085
Pd-EPFU_Les+_01	25422483	22263785	2704303	n.a	2290783
Pd-EPFU_Les+_02	29972061	26156505	5723261	n.a	4763769
Pd-EPFU_Les+_10	24154427	21161205	3547432	n.a	2845114
Pd-EPFU_Les+_12	26171035	22848312	2573577	n.a	2232945
Pd-EPFU_Les+_14	72409036	62956332	14179648	n.a	11912729
Pd-EPFU_Les+_21	30189266	22041592	4654637	n.a	3725576
Pd-EPFU_Les+_23	27858339	25037383	1476502	n.a	1237921
Pd-EPFU_Les+_32	24392479	22077425	2256806	n.a	1864607
Total mRNA count					46315838
Total concordant					56219154
Average fragment mapped to gene					0.8238
n.a: not applicable

## Sheet: Table S2. PD DGE
Table S2. Differential gene expression analyses in DESeq and edgeR, comparing transcriptomes of Pseudogymnascus destructans growing in fluorescing lesions on the wings of hibernating Myotis myotis (n = 8), Myotis lucifugus (n = 8), and Eptesicus fuscus (n = 8)
ASM locus Id	ASM description	Swiss-Prot BLASTp hit	Swiss-prot BLASTp hit e-value	Swiss-prot BLASTp hit description	Putative secreted protein	Reported enzymatic aLes-ivity	Proposed enzymatic aLes-ivity	EPFUvsMYLU padj <0.001 significant	MYMYvsEPFU padj <0.001 significant	MYMYvsMYLU padj <0.001 significant	DESeq2-EPFU	DESeq2-MYLU	DESeq2-MYMY	edgeR-EPFU	edgeR-MYLU	edgeR-MYMY	EPFUvsMYLU D-FC	EPFUvsMYLU D-log2FC	EPFUvsMYLU D-padj	EPFUvsMYLU E-FC	EPFUvsMYLU E-log2FC	EPFUvsMYLU E-padj	EPFUvsMYLU padj <0.001 in both tests	EPFUvsMYLU fc greater than 2 in both tests	MYMYvsEPFU D-FC	MYMYvsEPFU D-log2FC	MYMYvsEPFU D-padj	MYMYvsEPFU E-FC	MYMYvsEPFU E-log2FC	MYMYvsEPFU E-padj	MYMYvsEPFU padj <0.001 in both tests	MYMYvsEPFU fc greater than 2 in both tests	MYMYvsMYLU D-FC	MYMYvsMYLU D-log2FC	MYMYvsMYLU D-padj	MYMYvsMYLU E-FC	MYMYvsMYLU E-log2FC	MYMYvsMYLU E-padj	MYMYvsMYLU padj <0.001 in both tests	MYMYvsMYLU fc greater than 2 in both tests
VC83_00008	hypothetical protein	YGE9_SCHPO	9.06e-16	Uncharacterized methyltransferase C1347.09 (EC 2.1.1.-)				no	yes	no	2	7	15	4	16	31	-3.83142	-1.937	0.00274695	-3.84615	-1.946	0.00202755	no	yes	6.144	2.619	2.2217e-05	6	2.585	3.55826e-05	yes	yes	1.605	0.683	0.414878	1.558	0.639	0.43404	no	no
VC83_00030	hypothetical protein	ACOT8_HUMAN	1.59e-45	Acyl-coenzyme A thioesterase 8 (Acyl-CoA thioesterase 8) (EC 3.1.2.27) (Choloyl-coenzyme A thioesterase) (HIV-Nef-associated acyl-CoA thioesterase) (PTE-2) (Peroxisomal acyl-coenzyme A thioester hydrolase 1) (PTE-1) (Peroxisomal long-chain acyl-CoA thioes				yes	yes	no	22	80	158	47	162	327	-3.37838	-1.758	0.000110848	-3.28947	-1.718	0.000391834	yes	yes	6.828	2.771	2.49936e-12	6.703	2.745	1.49008e-10	yes	yes	2.019	1.013	0.0408963	2.038	1.027	0.0437413	no	yes
VC83_00050	hypothetical protein	HS12A_HUMAN	7.87e-28	Heat shock 70 kDa protein 12A				no	yes	no	102	44	30	213	90	58	2.279	1.188	0.0180829	2.301	1.202	0.00921448	no	yes	-3.125	-1.644	0.000693053	-3.32226	-1.732	7.56387e-05	yes	yes	-1.37174	-0.456	0.503717	-1.443	-0.53	0.359991	no	no
VC83_00057	hypothetical protein	CEFD1_ACRCH	1.49e-179	Isopenicillin N epimerase component 1 (IPN epimerase component 1) (EC 5.1.1.17) (Isopenicillin N epimerase acyl-CoA synthase component) (EC 6.2.1.-)				no	yes	no	38	111	131	80	239	270	-2.90698	-1.538	0.00464804	-2.97619	-1.575	0.00535873	no	yes	3.474	1.796	0.000376214	3.412	1.77	0.000689211	yes	yes	1.196	0.258	0.734046	1.145	0.196	0.798633	no	no
VC83_00068	farnesyl-diphosphate farnesyltransferase	FDFT_NEUCR	0	Probable squalene synthase (SQS) (SS) (EC 2.5.1.21) (FPP:FPP farnesyltransferase) (Farnesyl-diphosphate farnesyltransferase)				no	no	no	373	435	204	788	916	430	-1.17647	-0.235	0.472694	-1.16959	-0.227	0.62868	no	no	-1.80505	-0.853	0.00179471	-1.81488	-0.859	0.0273592	no	no	-2.12766	-1.088	8.39669e-05	-2.12314	-1.086	0.00635673	no	yes
VC83_00071	hypothetical protein							no	yes	no	16	9	2	34	19	5	1.739	0.798	0.207291	1.702	0.767	0.197072	no	no	-6.84932	-2.775	0.000966314	-6.99301	-2.804	0.000150333	yes	yes	-3.93701	-1.977	0.0410512	-4.09836	-2.036	0.0193363	no	yes
VC83_00084	fructose-1,6-bisphosphatase	F16P_YEAST	1.12e-142	Fructose-1,6-bisphosphatase (FBPase) (EC 3.1.3.11) (D-fructose-1,6-bisphosphate 1-phosphohydrolase)				no	no	no	1197	1819	710	2502	3833	1488	-1.52439	-0.609	0.0575709	-1.5361	-0.618	0.175693	no	no	-1.70358	-0.767	0.0109718	-1.68634	-0.753	0.0825378	no	no	-2.5974	-1.376	1.03818e-06	-2.59067	-1.371	0.00114152	no	yes
VC83_00085	hypothetical protein	ENG1_ARTBC	0	Probable endo-1,3(4)-beta-glucanase ARB_01444 (Endo-1,3-beta-glucanase) (Endo-1,4-beta-glucanase) (EC 3.2.1.6) (Laminarinase)				no	yes	yes	14	14	82	29	30	168	-1.05485	-0.077	0.939097	-1.06383	-0.089	0.925225	no	no	6.011	2.588	3.35009e-05	5.869	2.553	3.38522e-05	yes	yes	5.697	2.51	0.00025218	5.518	2.464	0.000216534	yes	yes
VC83_00102	hypothetical protein	ACADM_HUMAN	3.25e-45	Medium-chain specific acyl-CoA dehydrogenase, mitochondrial (MCAD) (EC 1.3.8.7)				no	yes	no	16	83	201	34	177	416	-5.02513	-2.329	0.00602046	-5.07614	-2.345	0.00624261	no	yes	12.418	3.634	8.44032e-07	12.286	3.619	3.6366e-06	yes	yes	2.472	1.306	0.161354	2.417	1.273	0.155492	no	yes
VC83_00139	fumarate hydratase, class II	FUMH_RHIOR	0	Fumarate hydratase, mitochondrial (Fumarase) (EC 4.2.1.2)				no	yes	no	215	128	73	450	263	154	1.671	0.74	0.0776298	1.696	0.762	0.0828174	no	no	-2.7933	-1.483	9.78809e-05	-2.80112	-1.485	0.000206984	yes	yes	-1.67504	-0.743	0.106248	-1.65017	-0.724	0.127602	no	no
VC83_00180	hypothetical protein							no	no	no	15	72	7	31	164	15	-4.9505	-2.304	0.01545	-5.34759	-2.417	0.0118419	no	yes	-1.95312	-0.966	0.411337	-1.89394	-0.92	0.397444	no	no	-9.61538	-3.271	0.00115031	-10.101	-3.337	0.000838517	no	yes
VC83_00207	hypothetical protein	YB4E_SCHPO	6.03e-31	Uncharacterized AIM2 family protein C30D10.14				no	yes	no	51	101	213	108	209	448	-1.92678	-0.946	0.0691262	-1.89036	-0.917	0.0878933	no	no	4.157	2.055	2.85632e-06	4.129	2.046	1.10216e-05	yes	yes	2.158	1.109	0.0330562	2.186	1.128	0.0342019	no	yes
VC83_00217	hypothetical protein	TROPG_TALSN	4.73e-06	Short-chain dehydrogenase/reductase tropG (EC 1.1.1.-) (Tropolone synthesis protein G)				no	no	no	0	0	4				-3.61011	-1.854	1			1	no	no	79.054	6.305	0.000525274			1	no	no	21.865	4.451	0.0278054			1	no	no
VC83_00219	hypothetical protein	PMP20_EMENI	1.85e-62	Putative peroxiredoxin pmp20 (EC 1.11.1.15) (Peroxisomal membrane protein pmp20) (Thioredoxin reductase)				no	yes	no	200	424	642	426	913	1375	-2.12314	-1.085	0.0301951	-2.14592	-1.101	0.0514967	no	yes	3.216	1.685	0.000146123	3.237	1.695	0.000901045	yes	yes	1.516	0.6	0.289874	1.509	0.594	0.346671	no	no
VC83_00238	hypothetical protein							no	yes	no	4592	7428	53631	9733	15722	115327	-1.61812	-0.694	0.516898	-1.61551	-0.692	0.532119	no	no	11.681	3.546	9.43315e-06	11.849	3.567	0.000140659	yes	yes	7.222	2.852	0.00112765	7.337	2.875	0.00358787	no	yes
VC83_00241	hypothetical protein	PRTA_ASPNG	9.86e-34	Aspergillopepsin-2 (EC 3.4.23.19) (Acid protease A) (Aspergillopepsin II) (Proctase A) [Cleaved into: Aspergillopepsin-2 light chain (Aspergillopepsin II light chain); Aspergillopepsin-2 heavy chain (Aspergillopepsin II heavy chain)]			peptidase	yes	yes	no	6	714	3380	12	1411	6626	-125	-6.978	2.42259e-07	-111.111	-6.874	7.64563e-06	yes	yes	598.004	9.224	1.73626e-14	552.519	9.11	1.34337e-09	yes	yes	4.743	2.246	0.156124	4.71	2.236	0.108469	no	yes
VC83_00254	hypothetical protein	AYT1_YEAST	1.71e-53	Trichothecene 3-O-acetyltransferase (EC 2.3.1.-)				no	yes	no	154	76	15	322	158	33	1.974	0.981	0.238772	1.985	0.989	0.204038	no	no	-9.17431	-3.201	9.97346e-06	-8.77193	-3.128	1.23551e-05	yes	yes	-4.65116	-2.22	0.00682726	-4.40529	-2.139	0.00604692	no	yes
VC83_00262	hypothetical protein							no	no	yes	11	22	1	23	47	2	-1.9305	-0.948	0.0953753	-1.99203	-0.994	0.0771241	no	no	-8.19672	-3.039	0.00196616	-9.17431	-3.199	0.000252621	no	yes	-15.873	-3.987	5.30629e-05	-18.1818	-4.194	4.03032e-07	yes	yes
VC83_00267	hypothetical protein							no	yes	yes	23	72	422	48	148	854	-2.89855	-1.537	0.0219302	-2.84091	-1.507	0.0211868	no	yes	18.186	4.185	9.01299e-15	17.564	4.135	8.77251e-13	yes	yes	6.266	2.647	1.15403e-05	6.18	2.628	1.43529e-05	yes	yes
VC83_00275	hypothetical protein	YJV8_YEAST	5e-08	Putative acetyltransferase YJL218W (EC 2.3.1.-)				yes	no	no	16	1	3	32	1	7	20.492	4.357	0.00097878	21.161	4.403	0.000819453	yes	yes	-4.23729	-2.085	0.131738	-4.14938	-2.05	0.0968037	no	yes	4.829	2.272	0.16227	5.108	2.353	0.113672	no	yes
VC83_00288	ADP-ribosylation factor-like 1	ARL1_YEAST	1.66e-81	ADP-ribosylation factor-like protein 1 (Arf-like GTPase 1)				no	no	no	76	62	31	159	128	65	1.148	0.199	0.578779	1.159	0.213	0.619398	no	no	-2.28833	-1.194	0.000203318	-2.29885	-1.201	0.00135912	no	yes	-1.99203	-0.995	0.00586958	-1.98413	-0.988	0.016796	no	no
VC83_00302	hypothetical protein	PHK1_NOSS1	0	Probable phosphoketolase 1 (EC 4.1.2.-)				no	yes	no	19	25	125	42	51	256	-1.23305	-0.302	0.780708	-1.17096	-0.228	0.832311	no	no	6.451	2.689	0.000657409	6.135	2.617	0.000916432	yes	yes	5.233	2.388	0.00583087	5.237	2.389	0.00528552	no	yes
VC83_00305	NAD synthase	NADE_YEAST	0	Glutamine-dependent NAD(+) synthetase (EC 6.3.5.1) (NAD(+) synthase [glutamine-hydrolyzing])				no	no	yes	82	95	33	172	196	69	-1.15875	-0.213	0.580197	-1.15473	-0.207	0.637073	no	no	-2.30415	-1.203	0.000403544	-2.30947	-1.206	0.00146216	no	yes	-2.66667	-1.416	6.3937e-05	-2.66667	-1.414	0.000327051	yes	yes
VC83_00313	hypothetical protein	PT100_YEAST	1.37e-15	Protein PET100, mitochondrial				no	no	no	32	86	73	69	185	153	-2.71739	-1.443	0.000848069	-2.75482	-1.462	0.00270572	no	yes	2.121	1.085	0.0144905	2.143	1.099	0.0245745	no	yes	-1.28205	-0.358	0.545699	-1.28535	-0.362	0.568631	no	no
VC83_00314	hypothetical protein	ECI1_YEAST	1.61e-38	3,2-trans-enoyl-CoA isomerase (EC 5.3.3.8) (Delta(3),Delta(2)-enoyl-CoA isomerase) (D3,D2-enoyl-CoA isomerase) (Dodecenoyl-CoA isomerase)				yes	yes	no	31	246	371	65	530	788	-8	-3.002	0.000308433	-8.06452	-3.017	0.000713771	yes	yes	12.085	3.595	1.66873e-06	12.054	3.591	1.00541e-05	yes	yes	1.509	0.593	0.600351	1.489	0.575	0.590588	no	no
VC83_00331	hypothetical protein							no	no	no	7	6	76	15	12	155	1.13	0.176	0.910271	1.166	0.221	0.872236	no	no	11.102	3.473	0.000439436	10.148	3.343	0.00101545	no	yes	12.54	3.648	0.000671525	11.829	3.564	0.00114152	no	yes
VC83_00336	aminodeoxychorismate synthase	PABS_SCHPO	6.24e-91	Putative aminodeoxychorismate synthase (ADC synthase) (EC 2.6.1.85) (P-aminobenzoic acid synthase) (PABA synthase) (Para-aminobenzoate synthase)				no	yes	no	73	34	6	151	70	14	2.072	1.051	0.140873	2.106	1.075	0.101339	no	yes	-9.90099	-3.31	2.09782e-06	-9.61538	-3.261	5.64361e-07	yes	yes	-4.78469	-2.259	0.00478713	-4.54545	-2.186	0.00295763	no	yes
VC83_00338	hypothetical protein	PLP1_SCHPO	1.21e-42	Thioredoxin domain-containing protein plp1 (Phosducin-like protein 1)				yes	no	no	36	108	64	77	231	139	-3.06748	-1.618	7.26789e-05	-3.08642	-1.624	0.000758566	yes	yes	1.874	0.906	0.0415661	1.886	0.916	0.0642768	no	no	-1.63934	-0.712	0.147459	-1.63399	-0.708	0.196608	no	no
VC83_00346	hypothetical protein					glycosyl hydrolase	glycosyl hydrolase	no	yes	no	16	60	130	33	125	266	-3.69004	-1.886	0.0343372	-3.61011	-1.851	0.0345989	no	yes	8.324	3.057	9.94137e-05	7.994	2.999	0.000165558	yes	yes	2.252	1.171	0.235964	2.216	1.148	0.219211	no	yes
VC83_00355	hypothetical protein							no	yes	yes	1	4	22	3	9	45	-1.5528	-0.634	0.627602	-1.2837	-0.36	0.759826	no	no	18.544	4.213	1.87557e-06	16.792	4.07	4.55348e-09	yes	yes	11.946	3.578	0.000407206	13.083	3.71	1.30573e-05	yes	yes
VC83_00359	hypothetical protein							no	yes	yes	18	49	190	39	100	403	-2.58398	-1.369	0.0197159	-2.49377	-1.318	0.0285045	no	yes	10.542	3.398	7.91991e-13	10.406	3.379	9.04498e-11	yes	yes	4.08	2.029	0.00021628	4.174	2.061	0.000276936	yes	yes
VC83_00415	hypothetical protein	FET4_SCHPO	1.74e-101	Low-affinity iron/zinc ion transport protein fet4				no	no	yes	52	35	142	110	70	295	1.572	0.653	0.362258	1.653	0.725	0.2874	no	no	2.709	1.438	0.0193355	2.678	1.421	0.016225	no	yes	4.258	2.09	0.000752906	4.426	2.146	0.000468873	yes	yes
VC83_00463	hypothetical protein	YOP1_ASPFU	5.87e-75	Protein yop1				no	no	no	1152	1548	2493	2434	3250	5255	-1.33869	-0.42	0.289204	-1.33333	-0.415	0.440283	no	no	2.158	1.109	0.0008542	2.157	1.109	0.0154642	no	yes	1.613	0.689	0.0698923	1.618	0.694	0.180344	no	no
VC83_00525	STE/STE11 protein kinase	BYR2_SCHPO	2.8e-106	Protein kinase byr2 (EC 2.7.11.25) (MAPK kinase kinase) (MAPKKK) (Protein kinase ste8)				no	yes	no	100	58	38	211	120	78	1.732	0.792	0.0182786	1.747	0.804	0.0341136	no	no	-2.42718	-1.279	0.000115966	-2.49377	-1.318	0.000303407	yes	yes	-1.40252	-0.487	0.262141	-1.42653	-0.513	0.271687	no	no
VC83_00561	hypothetical protein							no	no	yes	8	3	18	17	7	34	2.53	1.339	0.0698919	2.54	1.345	0.0453622	no	yes	2.364	1.241	0.0688698	2.206	1.142	0.0610968	no	yes	5.983	2.581	0.000318992	5.603	2.486	0.000176364	yes	yes
VC83_00563	hypothetical protein							no	no	no	1	2	10	3	6	22	-2.1692	-1.116	0.308398	-2.15983	-1.11	0.261638	no	yes	7.636	2.933	0.00137193	7.535	2.914	0.000884416	no	yes	3.523	1.817	0.0941008	3.491	1.804	0.0742202	no	yes
VC83_00576	hypothetical protein	INO80_SCLS1	0	Putative DNA helicase INO80 (EC 3.6.4.12)				yes	no	no	88	20	25	185	41	48	4.458	2.156	0.00084632	4.703	2.234	0.000137514	yes	yes	-3.44828	-1.787	0.00581565	-3.7037	-1.89	0.000772254	no	yes	1.292	0.37	0.694692	1.269	0.343	0.678917	no	no
VC83_00583	hypothetical protein	YM94_YEAST	3.69e-25	Uncharacterized protein YMR315W				no	no	no	96	183	73	200	392	155	-1.95312	-0.967	0.00831377	-1.98807	-0.99	0.0248127	no	no	-1.27877	-0.355	0.420657	-1.26422	-0.339	0.499369	no	no	-2.5	-1.322	0.000398775	-2.51256	-1.329	0.00285062	no	yes
VC83_00584	hypothetical protein							no	no	no	51	84	150	108	176	314	-1.64745	-0.72	0.170258	-1.62602	-0.7	0.199812	no	no	2.891	1.532	0.000768895	2.862	1.517	0.00172216	no	yes	1.755	0.812	0.13535	1.762	0.817	0.147814	no	no
VC83_00628	hypothetical protein	OCRL_RAT	5.69e-23	Inositol polyphosphate 5-phosphatase OCRL-1 (EC 3.1.3.36)				no	no	no	15	4	8	32	8	16	4.094	2.034	0.00167938	4.08	2.028	0.000835933	no	yes	-1.79211	-0.841	0.271334	-1.85185	-0.89	0.182246	no	no	2.286	1.193	0.160585	2.202	1.139	0.157042	no	yes
VC83_00629	hypothetical protein	AMT1_SCHPO	0	Ammonium transporter 1				no	no	no	10	5	0	20	10	1	1.84	0.88	0.396599	1.787	0.837	0.369779	no	no	-11.7647	-3.549	0.00307904	-20.8333	-4.386	0.000916432	no	yes	-6.36943	-2.669	0.0501957	-11.7647	-3.549	0.0206024	no	yes
VC83_00643	hypothetical protein							yes	yes	no	28	2608	7046	58	5177	13594	-90.9091	-6.539	5.47953e-08	-90.9091	-6.47	3.22415e-06	yes	yes	251.5	7.974	1.53988e-13	233.06	7.865	1.86363e-09	yes	yes	2.704	1.435	0.351535	2.629	1.394	0.29707	no	yes
VC83_00644	hypothetical protein							no	no	no	0	0	4				-1.75439	-0.812	1			1	no	no	44.115	5.463	0.000401616			1	no	no	25.129	4.651	0.00627368			1	no	no
VC83_00655	Nonribosomal Peptide Synthase (NRPS)	NRPS7_ASPFU	0	Nonribosomal peptide synthetase 7 (EC 6.3.2.-)				no	no	no	6	5	1	13	11	2	1.231	0.3	0.621369	1.249	0.321	0.511709	no	no	-5.88235	-2.556	0.00952065	-7.69231	-2.944	0.000955578	no	yes	-4.78469	-2.256	0.0379058	-6.17284	-2.624	0.011473	no	yes
VC83_00660	hypothetical protein							yes	yes	no	5	79	54	11	163	113	-15.3846	-3.94	2.99334e-07	-14.4928	-3.862	4.27427e-06	yes	yes	10.135	3.341	6.87132e-06	9.826	3.297	1.92898e-05	yes	yes	-1.51515	-0.599	0.58184	-1.47929	-0.565	0.583076	no	no
VC83_00677	hypothetical protein	ROQT_PENRW	1.12e-151	Efflux pump roqT (Roquefortine/meleagrin synthesis protein T)				no	yes	yes	2	4	50	4	7	105	-1.34048	-0.423	0.655301	-1.32626	-0.407	0.646587	no	no	26.511	4.729	1.93517e-16	25.739	4.686	4.49181e-16	yes	yes	19.768	4.305	2.93305e-11	19.411	4.279	2.04083e-11	yes	yes
VC83_00690	hypothetical protein	BAT1_ARATH	1.2e-84	Amino-acid permease BAT1 (Bidirectional amino acid transporter 1) (GABA permease) (AtGABP)				no	yes	no	3	16	21	6	36	47	-5.61798	-2.49	0.0035342	-5.71429	-2.518	0.00416125	no	yes	7.753	2.955	0.000216479	7.732	2.951	0.000308645	yes	yes	1.38	0.464	0.692069	1.35	0.433	0.707469	no	no
VC83_00736	hypothetical protein	NAH1_ZYGRO	4.58e-93	Na(+)/H(+) antiporter 1				no	yes	yes	225	171	20	472	357	40	1.308	0.387	0.62318	1.315	0.395	0.576492	no	no	-15.1515	-3.92	1.29582e-10	-14.9254	-3.897	2.42198e-10	yes	yes	-11.6279	-3.533	3.83253e-08	-11.3636	-3.501	3.22949e-08	yes	yes
VC83_00744	Ras-like protein Rab-11A	RB11A_CHICK	2.43e-116	Ras-related protein Rab-11A				no	no	no	335	616	768	709	1322	1638	-1.84502	-0.884	0.00323577	-1.86567	-0.901	0.0434757	no	no	2.293	1.197	8.58057e-06	2.31	1.208	0.00308572	no	yes	1.242	0.313	0.392977	1.237	0.307	0.574553	no	no
VC83_00751	hypothetical protein	CMT1_CRYNJ	9.1e-45	Alpha-1,3-mannosyltransferase CMT1 (EC 2.4.1.-)				no	no	yes	16	8	38	34	18	82	1.629	0.704	0.206739	1.586	0.666	0.243219	no	no	2.31	1.208	0.0144905	2.35	1.233	0.0161588	no	yes	3.764	1.912	0.00023465	3.729	1.899	0.00041552	yes	yes
VC83_00757	cytochrome c oxidase subunit IV	COX5_NEUCR	1.47e-75	Cytochrome c oxidase polypeptide 5, mitochondrial (EC 1.9.3.1) (Cytochrome c oxidase polypeptide V)				no	no	no	134	191	82	284	393	170	-1.44092	-0.527	0.170258	-1.40252	-0.487	0.257169	no	no	-1.65837	-0.729	0.0569805	-1.68067	-0.748	0.0713842	no	no	-2.38663	-1.256	0.000681921	-2.35294	-1.236	0.00274106	no	yes
VC83_00759	NADH-ubiquinone oxidoreductase 78 kDa subunit, mitochondrial	NDUS1_NEUCR	0	NADH-ubiquinone oxidoreductase 78 kDa subunit, mitochondrial (EC 1.6.5.3) (EC 1.6.99.3) (Complex I-78kD) (CI-78kD)				no	no	no	130	126	46	273	254	93	1.029	0.041	0.949068	1.072	0.1	0.866875	no	no	-2.7027	-1.435	0.00203821	-2.80899	-1.492	0.000743464	no	yes	-2.62467	-1.394	0.00513249	-2.62467	-1.392	0.00350761	no	yes
VC83_00766	hypothetical protein	THEM4_BOVIN	0.001	Acyl-coenzyme A thioesterase THEM4 (Acyl-CoA thioesterase THEM4) (EC 3.1.2.2) (Thioesterase superfamily member 4)				no	yes	no	14	34	93	28	74	195	-2.57069	-1.36	0.00112358	-2.59067	-1.374	0.00372372	no	yes	6.484	2.697	2.26877e-14	6.551	2.712	5.18394e-11	yes	yes	2.525	1.336	0.00164565	2.528	1.338	0.00511696	no	yes
VC83_00781	hypothetical protein							no	no	yes	514	240	1712	1079	511	3638	2.147	1.102	0.159896	2.11	1.077	0.175261	no	yes	3.327	1.734	0.0148768	3.371	1.753	0.0164426	no	yes	7.144	2.837	3.16235e-05	7.112	2.83	0.000130903	yes	yes
VC83_00786	glutamate decarboxylase	DCE1_ARATH	0	Glutamate decarboxylase 1 (GAD 1) (EC 4.1.1.15)				no	no	no	286	144	436	594	297	913	2.01	1.007	0.0527258	2.011	1.008	0.0592399	no	yes	1.526	0.61	0.263406	1.54	0.623	0.247751	no	no	3.068	1.617	0.000949667	3.096	1.63	0.00134066	no	yes
VC83_00787	hypothetical protein							no	yes	no	542	176	111	1159	372	234	3.044	1.606	0.0108098	3.083	1.624	0.0131996	no	yes	-4.87805	-2.284	6.16644e-05	-4.92611	-2.3	0.00012938	yes	yes	-1.6	-0.678	0.373921	-1.59744	-0.676	0.370646	no	no
VC83_00788	hypothetical protein	CHI1_COCIM	1.34e-174	Endochitinase 1 (EC 3.2.1.14) (Complement-fixation antigen) (CF-AG) (CF-antigen)		glycosyl hydrolase	chitinase	yes	yes	no	8189	1854	1101	17339	3844	2266	4.415	2.142	1.27342e-05	4.509	2.173	0.000225532	yes	yes	-7.46269	-2.896	3.34116e-11	-7.63359	-2.936	3.05593e-08	yes	yes	-1.68634	-0.754	0.194258	-1.69779	-0.763	0.241322	no	no
VC83_00796	hypothetical protein	RSD1_SCHPO	2.43e-121	RNA-binding protein rsd1				no	yes	yes	58	50	10	122	100	21	1.186	0.247	0.697111	1.216	0.282	0.625399	no	no	-5.26316	-2.393	1.20681e-05	-5.31915	-2.412	2.3755e-06	yes	yes	-4.42478	-2.146	0.000317606	-4.36681	-2.13	0.000131264	yes	yes
VC83_00797	hypothetical protein	SCS7_YEAST	1.32e-134	Ceramide very long chain fatty acid hydroxylase SCS7 (Ceramide VLCFA hydroxylase SCS7) (EC 1.-.-.-) (Suppressor of calcium sensitivity 7)				no	yes	no	195	90	57	406	186	117	2.132	1.092	0.0223658	2.15	1.104	0.0204889	no	yes	-3.53357	-1.822	3.46499e-05	-3.52113	-1.818	4.05828e-05	yes	yes	-1.65837	-0.729	0.189493	-1.63934	-0.713	0.189982	no	no
VC83_00804	hypothetical protein							no	no	yes	57	90	19	120	194	42	-1.62075	-0.697	0.26925	-1.66667	-0.736	0.246051	no	no	-2.75482	-1.463	0.0172375	-2.68817	-1.425	0.0216879	no	yes	-4.46429	-2.16	0.000352949	-4.46429	-2.161	0.000468873	yes	yes
VC83_00810	plasma membrane ATPase	PMA1_NEUCR	0	Plasma membrane ATPase (EC 3.6.3.6) (Proton pump)				no	yes	no	516	332	164	1101	657	331	1.559	0.641	0.266317	1.676	0.745	0.172231	no	no	-3.1348	-1.649	0.000813	-3.28947	-1.719	0.000368273	yes	yes	-2.01207	-1.008	0.0752019	-1.96464	-0.973	0.0749845	no	no
VC83_00827	hypothetical protein	LACS7_ARATH	1.9e-143	Long chain acyl-CoA synthetase 7, peroxisomal (EC 6.2.1.3)				no	yes	no	56	119	175	118	245	360	-2.09644	-1.068	0.0494258	-2.07469	-1.052	0.0503078	no	yes	3.118	1.641	0.000792033	3.069	1.618	0.000875112	yes	yes	1.487	0.573	0.368941	1.48	0.566	0.353249	no	no
VC83_00833	hypothetical protein	PM47A_CANBO	1.92e-74	Peroxisomal membrane protein PMP47A				no	yes	no	22	53	72	45	112	158	-2.40385	-1.264	0.0166955	-2.41546	-1.272	0.0242547	no	yes	3.558	1.831	0.000125781	3.587	1.843	0.000308645	yes	yes	1.481	0.567	0.375162	1.485	0.571	0.385154	no	no
VC83_00853	hypothetical protein	TRI11_FUSSP	7.7e-25	Isotrichodermin C-15 hydroxylase (EC 1.14.-.-) (Cytochrome P450 65A1)				yes	no	no	8	36	34	16	76	72	-4.46429	-2.156	0.000777675	-4.44444	-2.152	0.000961712	yes	yes	4.001	2	0.00149509	4.018	2.006	0.00152669	no	yes	-1.11359	-0.156	0.880057	-1.10619	-0.145	0.882698	no	no
VC83_00876	hypothetical protein							no	no	no	31	69	87	65	146	186	-2.25225	-1.173	0.0113203	-2.25734	-1.175	0.0196892	no	yes	2.807	1.489	0.000560199	2.848	1.51	0.0012915	no	yes	1.245	0.317	0.617374	1.261	0.335	0.604328	no	no
VC83_00899	hypothetical protein							no	no	no	107	241	183	226	517	394	-2.28833	-1.195	1.88768e-05	-2.30415	-1.204	0.00360418	no	yes	1.75	0.807	0.00530312	1.76	0.815	0.0462932	no	no	-1.30719	-0.387	0.272219	-1.3089	-0.388	0.433214	no	no
VC83_00910	hypothetical protein	GLT1_SCHPO	0	Putative glutamate synthase [NADPH] (EC 1.4.1.13) (NADPH-GOGAT)				no	yes	no	253	183	62	530	362	123	1.391	0.476	0.515694	1.468	0.554	0.385094	no	no	-4.01606	-2.003	0.000649391	-4.23729	-2.083	0.000127887	yes	yes	-2.88184	-1.527	0.0186912	-2.89017	-1.53	0.0101542	no	yes
VC83_00922	hypothetical protein	HOGA1_EMENI	2.84e-113	Probable 4-hydroxy-2-oxoglutarate aldolase, mitochondrial (EC 4.1.3.16) (Dihydrodipicolinate synthase-like) (DHDPS-like protein) (Probable 2-keto-4-hydroxyglutarate aldolase) (Probable KHG-aldolase)				no	yes	yes	500	490	49	1042	999	99	1.017	0.024	0.97893	1.04	0.056	0.94591	no	no	-10	-3.326	5.36791e-10	-10.2041	-3.354	1.64131e-09	yes	yes	-9.90099	-3.302	2.23202e-09	-9.80392	-3.298	6.94556e-09	yes	yes
VC83_00927	hypothetical protein	YI14_SCHPO	0	Putative cation exchanger C521.04c				no	no	no	138	60	90	291	126	186	2.338	1.225	0.00097878	2.326	1.218	0.00400344	no	yes	-1.4771	-0.562	0.170233	-1.5083	-0.594	0.171231	no	no	1.583	0.663	0.126772	1.541	0.624	0.191214	no	no
VC83_00942	hypothetical protein	YBG3_NEUCR	6.51e-20	Uncharacterized protein B24G3.190	Yes			no	yes	no	470	779	1276	989	1665	2695	-1.66113	-0.732	0.0436238	-1.68634	-0.753	0.115312	no	no	2.71	1.438	3.52387e-06	2.722	1.445	0.000658131	yes	yes	1.631	0.706	0.0570154	1.615	0.692	0.163968	no	no
VC83_00947	hypothetical protein	LIP_THELA	7.67e-73	Lipase (EC 3.1.1.3) (Triacylglycerol lipase)			lipase	no	yes	yes	38	58	226	80	121	472	-1.49701	-0.582	0.323548	-1.48588	-0.571	0.339699	no	no	6.092	2.607	5.44695e-09	5.978	2.58	7.3451e-08	yes	yes	4.071	2.025	4.69268e-05	4.024	2.009	0.000124184	yes	yes
VC83_00948	hypothetical protein	PREG_NEUCR	1.07e-79	Nuc-1 negative regulatory protein preg (Phosphatase regulation protein)				no	yes	yes	54	56	18	113	117	36	-1.05263	-0.074	0.855173	-1.05485	-0.077	0.866979	no	no	-2.71003	-1.439	6.26281e-05	-2.73973	-1.452	0.000123029	yes	yes	-2.85714	-1.514	8.26869e-05	-2.89017	-1.53	0.000138789	yes	yes
VC83_00956	hypothetical protein	QCR2_NEUCR	2.29e-170	Cytochrome b-c1 complex subunit 2, mitochondrial (Complex III subunit 2) (Core protein II) (Ubiquinol-cytochrome-c reductase complex core protein 2)				no	no	no	613	805	329	1291	1657	692	-1.31752	-0.398	0.330456	-1.287	-0.365	0.464951	no	no	-1.85185	-0.89	0.0143957	-1.85529	-0.893	0.038292	no	no	-2.44499	-1.289	0.000311402	-2.39234	-1.258	0.00387017	no	yes
VC83_00960	hypothetical protein	NOT1_SCHPO	0	General negative regulator of transcription subunit 1				no	no	no	71	25	46	149	49	90	3.058	1.613	0.0014774	3.147	1.654	0.000505833	no	yes	-1.4881	-0.573	0.321659	-1.58228	-0.662	0.179132	no	no	2.056	1.04	0.0712188	1.99	0.993	0.0589448	no	no
VC83_00988	hypothetical protein	YDG7_SCHPO	1.26e-91	Uncharacterized oxidoreductase C26F1.07 (EC 1.-.-.-)				no	yes	yes	12	25	233	25	54	493	-2.1692	-1.118	0.142595	-2.19298	-1.134	0.125341	no	yes	19.368	4.276	2.91628e-13	19.335	4.273	6.823e-11	yes	yes	8.923	3.158	1.01177e-06	8.808	3.139	3.14012e-06	yes	yes
VC83_00993	hypothetical protein							yes	yes	no	0	6	9	1	12	19	-12.987	-3.695	0.000303677	-10.7527	-3.434	9.99607e-05	yes	yes	26.555	4.731	4.25866e-07	22.917	4.518	2.35101e-08	yes	yes	2.05	1.036	0.368651	2.12	1.084	0.278776	no	yes
VC83_01053	hypothetical protein	PEX14_PICAN	8.06e-45	Peroxisomal membrane protein PER10 (Peroxin-14)				no	no	no	21	36	48	45	77	99	-1.70358	-0.77	0.038378	-1.74216	-0.802	0.0516028	no	no	2.259	1.176	0.000937802	2.244	1.166	0.00312689	no	yes	1.325	0.406	0.392977	1.287	0.364	0.487487	no	no
VC83_01081	AGC/NDR protein kinase	COT1_NEUCR	0	Serine/threonine-protein kinase cot-1 (EC 2.7.11.1) (Colonial temperature-sensitive protein 1)				no	yes	no	75	60	24	158	124	50	1.211	0.277	0.581498	1.233	0.302	0.539067	no	no	-2.82486	-1.497	0.000539563	-2.90698	-1.539	0.000331109	yes	yes	-2.331	-1.221	0.0116064	-2.35849	-1.237	0.00927148	no	yes
VC83_01093	hypothetical protein	ANXA7_XENLA	6.07e-63	Annexin A7 (Annexin VII) (Annexin-7) (Synexin)				no	yes	no	172	100	55	358	206	112	1.697	0.763	0.112508	1.7	0.765	0.0980232	no	no	-3.10559	-1.636	0.000182107	-3.15457	-1.659	9.72626e-05	yes	yes	-1.8315	-0.873	0.0941008	-1.85874	-0.893	0.0700818	no	no
VC83_01099	hypothetical protein							no	no	yes	8	19	0	16	37	1	-2.49377	-1.319	0.188532	-2.33645	-1.223	0.173343	no	yes	-9.25926	-3.211	0.0112884	-16.9492	-4.085	0.00329437	no	yes	-23.2558	-4.53	0.000311402	-40	-5.309	7.67832e-05	yes	yes
VC83_01102	hypothetical protein	TMA7_TETNG	4.84e-06	Translation machinery-associated protein 7 (Coiled-coil domain-containing protein 72)				no	no	no	230	671	350	488	1459	749	-2.93255	-1.553	0.00036909	-3.003	-1.586	0.00270572	no	yes	1.52	0.604	0.212803	1.536	0.619	0.263169	no	no	-1.9305	-0.949	0.043845	-1.95695	-0.967	0.0778979	no	no
VC83_01157	hypothetical protein	ATB13_ARATH	3.72e-06	Homeobox-leucine zipper protein ATHB-13 (HD-ZIP protein ATHB-13) (Homeodomain transcription factor ATHB-13)				no	no	no	36	22	9	74	43	17	1.744	0.802	0.218688	1.788	0.839	0.141724	no	no	-3.67647	-1.878	0.00454492	-3.77358	-1.918	0.000896679	no	yes	-2.1097	-1.076	0.175247	-2.11416	-1.079	0.122062	no	yes
VC83_01163	hypothetical protein							no	yes	no	42	17	8	89	34	16	2.646	1.404	0.0174336	2.731	1.449	0.0064997	no	yes	-4.7619	-2.25	0.000296249	-4.87805	-2.29	2.84758e-05	yes	yes	-1.79856	-0.846	0.301848	-1.79211	-0.84	0.248951	no	no
VC83_01178	hypothetical protein	YNS7_SCHPO	1.3e-12	Uncharacterized protein C18H10.07				no	no	no	12	20	4	26	43	7	-1.74216	-0.801	0.216637	-1.76678	-0.822	0.178071	no	no	-3.19489	-1.678	0.0416101	-3.23625	-1.696	0.0260121	no	yes	-5.58659	-2.479	0.00253674	-5.71429	-2.518	0.000775478	no	yes
VC83_01200	hypothetical protein							no	no	no	0	0	46				-3.59712	-1.847	0.280362			1	no	no	839.42	9.713	4.50003e-21			1	no	no	233.281	7.866	1.39029e-13			1	no	no
VC83_01204	hypothetical protein							no	no	no	40	85	49	84	181	105	-2.17391	-1.119	2.47079e-05	-2.18818	-1.13	0.00270172	no	yes	1.315	0.395	0.24751	1.326	0.407	0.346821	no	no	-1.65289	-0.724	0.0278742	-1.65017	-0.723	0.0893405	no	no
VC83_01205	hypothetical protein	PST1_SCHPO	3.11e-26	Paired amphipathic helix protein pst1 (SIN3 homolog 1)				no	no	no	45	30	16	95	61	34	1.764	0.819	0.0431771	1.78	0.832	0.037604	no	no	-2.6455	-1.402	0.00124734	-2.61097	-1.384	0.000833047	no	yes	-1.49925	-0.583	0.302032	-1.46628	-0.552	0.316541	no	no
VC83_01210	hypothetical protein	Y045_METMA	1.63e-19	Putative ankyrin repeat protein MM_0045				no	yes	no	19	16	3	40	34	6	1.126	0.171	0.832381	1.142	0.192	0.804599	no	no	-9.80392	-3.298	0.00034386	-9.90099	-3.312	4.47742e-05	yes	yes	-8.69565	-3.126	0.00171646	-8.69565	-3.12	0.00040786	no	yes
VC83_01211	hypothetical protein	YO378_YEAST	9.34e-11	Drug resistance protein YOR378W				no	yes	yes	22	29	4	46	58	10	-1.24533	-0.317	0.454392	-1.24224	-0.313	0.461846	no	no	-4.7619	-2.248	9.81537e-05	-4.6729	-2.224	1.35384e-05	yes	yes	-5.91716	-2.565	1.91375e-05	-5.81395	-2.538	1.22208e-06	yes	yes
VC83_01223	hypothetical protein	U507_YARLI	8.77e-65	UPF0507 protein YALI0E18612g				no	no	no	26	8	8	54	16	16	3.807	1.929	0.00236203	3.814	1.931	0.000825012	no	yes	-2.8169	-1.493	0.0332483	-2.94985	-1.56	0.00989601	no	yes	1.352	0.435	0.666577	1.293	0.371	0.686628	no	no
VC83_01226	hypothetical protein	LIP1_ARTBC	0	Secreted lipase ARB07186/07185 (EC 3.1.1.3)	Yes	lipase	lipase	no	yes	no	16	31	74	35	68	155	-1.88679	-0.917	0.139684	-1.91205	-0.936	0.134985	no	no	4.458	2.156	4.09823e-05	4.39	2.134	0.000109126	yes	yes	2.361	1.239	0.0469847	2.294	1.198	0.0583061	no	yes
VC83_01238	hypothetical protein							no	yes	no	51	72	284	108	150	580	-1.3947	-0.481	0.506597	-1.38889	-0.473	0.498657	no	no	5.458	2.448	5.00034e-06	5.294	2.404	1.45204e-05	yes	yes	3.912	1.968	0.000949667	3.814	1.931	0.00138494	no	yes
VC83_01244	hypothetical protein	CWF19_SCHPO	5.76e-123	Pre-mRNA-splicing factor cwf19 (Complexed with cdc5 protein 19)				no	no	no	7	2	3	14	4	5	3.759	1.91	0.00118294	3.708	1.891	0.000131388	no	yes	-2.09205	-1.064	0.187085	-2.1097	-1.078	0.109697	no	yes	1.798	0.847	0.412119	1.756	0.812	0.413996	no	no
VC83_01248	hypothetical protein	RM11_YEAST	2.38e-09	54S ribosomal protein L11, mitochondrial (YmL11)				no	no	no	47	114	56	100	239	122	-2.45098	-1.293	0.000777675	-2.43309	-1.284	0.0037989	no	yes	1.257	0.331	0.493483	1.272	0.347	0.497975	no	no	-1.94932	-0.962	0.02507	-1.91571	-0.937	0.049055	no	no
VC83_01254	hypothetical protein	SR140_MOUSE	1.67e-21	U2 snRNP-associated SURP motif-containing protein (140 kDa Ser/Arg-rich domain protein) (U2-associated protein SR140)				no	yes	no	14	10	2	29	20	5	1.434	0.521	0.207342	1.418	0.504	0.209773	no	no	-5.05051	-2.336	0.000858751	-5.12821	-2.359	5.01292e-05	yes	yes	-3.52113	-1.815	0.0220939	-3.62319	-1.855	0.00782341	no	yes
VC83_01307	hypothetical protein	LAEA_BOTFB	3.97e-129	Secondary metabolism regulator LAE1 (Methyltransferase LAE1) (EC 2.1.1.-) (Velvet complex subunit LAE1)				no	yes	no	31	13	6	65	28	12	2.194	1.133	0.0575128	2.213	1.146	0.0394093	no	yes	-4.65116	-2.22	0.000687719	-4.80769	-2.266	0.000144492	yes	yes	-2.12314	-1.087	0.182973	-2.17391	-1.12	0.131917	no	yes
VC83_01314	hypothetical protein	DHB4_HUMAN	2.21e-36	Peroxisomal multifunctional enzyme type 2 (MFE-2) (17-beta-hydroxysteroid dehydrogenase 4) (17-beta-HSD 4) (D-bifunctional protein) (DBP) (Multifunctional protein 2) (MPF-2) (Short chain dehydrogenase/reductase family 8C member 1) [Cleaved into: (3R)-hydr				no	yes	no	26	103	157	56	220	331	-3.84615	-1.942	0.00988807	-3.90625	-1.964	0.00990233	no	yes	5.958	2.575	0.000151783	5.989	2.582	0.000196948	yes	yes	1.551	0.633	0.504648	1.535	0.618	0.489781	no	no
VC83_01332	hypothetical protein							no	yes	no	413	152	46	845	329	101	2.697	1.432	0.131448	2.556	1.354	0.145455	no	yes	-8.62069	-3.114	0.000190224	-8.13008	-3.028	0.000426644	yes	yes	-3.20513	-1.682	0.0858117	-3.19489	-1.674	0.0752606	no	yes
VC83_01344	catalase	CAT1_NEUCR	0	Catalase-1 (EC 1.11.1.6)				no	yes	no	6	14	48	13	30	103	-2.26244	-1.177	0.20808	-2.29885	-1.201	0.175442	no	yes	7.847	2.972	0.000125781	7.971	2.995	0.000137512	yes	yes	3.471	1.795	0.0479617	3.467	1.794	0.0401438	no	yes
VC83_01346	hypothetical protein	CUL4A_HUMAN	1.95e-155	Cullin-4A (CUL-4A)				no	no	no	39	16	11	82	33	22	2.419	1.274	0.00865468	2.431	1.282	0.00576641	no	yes	-3.23625	-1.694	0.00128594	-3.28947	-1.72	0.000376133	no	yes	-1.3369	-0.42	0.590211	-1.35501	-0.439	0.534082	no	no
VC83_01352	DNA polymerase gamma 1	DPOG_NEUCR	0	DNA polymerase gamma, mitochondrial (EC 2.7.7.7) (Mitochondrial DNA polymerase catalytic subunit)				yes	no	no	50	16	18	105	32	37	3.098	1.631	0.000866791	3.102	1.633	0.000520532	yes	yes	-2.5	-1.321	0.0111391	-2.54453	-1.346	0.00484384	no	yes	1.24	0.311	0.681791	1.22	0.287	0.685516	no	no
VC83_01371	hypothetical protein	MAL11_YEAST	1.29e-115	General alpha-glucoside permease (Maltose permease MAL11) (Maltose transport protein MAL11)				no	yes	yes	0	5	319	0	10	674	-66.6667	-6.075	0.00147914	-55.5556	-5.795	3.42731e-05	no	yes	4322.96	12.078	1.76426e-14	3318.11	11.696	4.57814e-15	yes	yes	64.132	6.003	0.000224694	59.756	5.901	4.44313e-06	yes	yes
VC83_01384	protein-L-isoaspartate O-methyltransferase	PIMT_MOUSE	2.79e-57	Protein-L-isoaspartate(D-aspartate) O-methyltransferase (PIMT) (EC 2.1.1.77) (L-isoaspartyl protein carboxyl methyltransferase) (Protein L-isoaspartyl/D-aspartyl methyltransferase) (Protein-beta-aspartate methyltransferase)				no	yes	no	38	54	198	81	119	420	-1.44718	-0.534	0.554837	-1.50602	-0.59	0.491945	no	no	5.14	2.362	0.000698298	5.187	2.375	0.00084946	yes	yes	3.551	1.828	0.0181692	3.446	1.785	0.0198454	no	yes
VC83_01391	hypothetical protein	CTU2_SCLS1	6.71e-110	Cytoplasmic tRNA 2-thiolation protein 2				no	no	no	6	35	6	13	72	13	-5.84795	-2.551	0.000866791	-5.68182	-2.51	0.0011084	no	yes	1.068	0.094	0.937831	1.089	0.122	0.91413	no	no	-5.49451	-2.456	0.00624021	-5.2356	-2.388	0.00571321	no	yes
VC83_01396	hypothetical protein							no	yes	no	14	18	64	30	39	134	-1.1976	-0.26	0.725593	-1.23609	-0.306	0.672733	no	no	4.523	2.177	3.59238e-05	4.494	2.168	6.27975e-05	yes	yes	3.776	1.917	0.00121629	3.635	1.862	0.00221607	no	yes
VC83_01400	hypothetical protein	CTNS_DROME	3.76e-54	Cystinosin homolog				no	yes	no	93	130	295	198	273	617	-1.34771	-0.43	0.364423	-1.35318	-0.437	0.407356	no	no	3.139	1.65	9.61586e-06	3.115	1.639	0.000128969	yes	yes	2.33	1.22	0.0037737	2.301	1.202	0.0112488	no	yes
VC83_01401	hypothetical protein	MSP1_SCHPO	0	Protein msp1, mitochondrial				no	no	no	116	52	40	243	106	81	2.213	1.146	0.0155833	2.241	1.164	0.010094	no	yes	-2.68817	-1.425	0.00197889	-2.74725	-1.458	0.000691945	no	yes	-1.21359	-0.279	0.680042	-1.22549	-0.293	0.632768	no	no
VC83_01408	hypothetical protein	DSC1_SCHPO	7.2e-38	DSC E3 ubiquitin ligase complex subunit 1 (EC 6.3.2.-) (Defective for SREBP cleavage protein 1)				no	yes	no	74	47	28	156	99	61	1.536	0.619	0.0188201	1.531	0.615	0.0878467	no	no	-2.28833	-1.195	2.32484e-05	-2.31481	-1.212	0.000647511	yes	yes	-1.49031	-0.576	0.10526	-1.51286	-0.597	0.171161	no	no
VC83_01420	hypothetical protein	IRS4_SCLS1	3.07e-60	Increased rDNA silencing protein 4				yes	no	no	31	9	14	66	20	28	3.075	1.621	0.00077644	3.017	1.593	0.000813402	yes	yes	-2.30415	-1.206	0.0251265	-2.36967	-1.245	0.0154642	no	yes	1.333	0.415	0.590007	1.273	0.348	0.641685	no	no
VC83_01425	hypothetical protein							no	yes	no	86	37	26	182	77	54	2.285	1.192	0.00423913	2.275	1.186	0.006736	no	yes	-3.01205	-1.59	0.000141721	-3.07692	-1.622	0.000143068	yes	yes	-1.31752	-0.398	0.510499	-1.35318	-0.436	0.455054	no	no
VC83_01431	hypothetical protein	VDH_PSEUH	1.93e-97	Vanillin dehydrogenase (EC 1.2.1.67)				no	no	yes	48	57	19	101	117	39	-1.22399	-0.291	0.54868	-1.21212	-0.278	0.575893	no	no	-2.80112	-1.484	0.00112018	-2.77008	-1.469	0.00159658	no	yes	-3.42466	-1.775	0.000175554	-3.3557	-1.747	0.000270322	yes	yes
VC83_01438	hypothetical protein	CHI61_ARATH	0.0002	Endochitinase At2g43610 (EC 3.2.1.14)			chitinase	no	yes	yes	13	18	1	28	38	1	-1.30719	-0.386	0.427394	-1.31926	-0.399	0.408487	no	no	-12.5	-3.639	6.46877e-05	-16.129	-4.017	6.21862e-07	yes	yes	-16.3934	-4.025	2.01334e-05	-21.2766	-4.417	3.95579e-08	yes	yes
VC83_01445	hypothetical protein							no	yes	yes	14	29	142	28	59	302	-2.02429	-1.016	0.180872	-1.95695	-0.97	0.192451	no	no	10.658	3.414	9.80244e-09	10.633	3.411	5.31126e-08	yes	yes	5.269	2.398	0.000384835	5.43	2.441	0.000356915	yes	yes
VC83_01456	hypothetical protein	TREPH_GRIFR	0	Trehalose phosphorylase (EC 2.4.1.231) (Trehalose synthase) (TSase)				no	yes	no	5	7	31	10	14	62	-1.12108	-0.166	0.881825	-1.12994	-0.176	0.865689	no	no	6.183	2.628	0.000336895	5.911	2.563	0.000285064	yes	yes	5.512	2.463	0.0030327	5.232	2.387	0.00314065	no	yes
VC83_01463	hypothetical protein	UBC5_YEAST	1.61e-40	Ubiquitin-conjugating enzyme E2-16 kDa (EC 2.3.2.23) (E2 ubiquitin-conjugating enzyme 5) (Ubiquitin carrier protein) (Ubiquitin-protein ligase)				no	no	no	127	161	301	268	340	638	-1.27226	-0.347	0.453113	-1.27226	-0.347	0.512736	no	no	2.362	1.24	0.000831504	2.377	1.249	0.00392662	no	yes	1.856	0.892	0.0328855	1.868	0.902	0.0604821	no	no
VC83_01495	hypothetical protein	PANB_EMENI	1.68e-168	3-methyl-2-oxobutanoate hydroxymethyltransferase (EC 2.1.2.11) (Ketopantoate hydroxymethyltransferase)				no	no	no	35	98	46	74	208	99	-2.85714	-1.515	0.000286823	-2.87356	-1.521	0.0010488	no	yes	1.343	0.425	0.415253	1.363	0.447	0.407013	no	no	-2.12766	-1.09	0.0208174	-2.10526	-1.074	0.0324512	no	yes
VC83_01523	hypothetical protein	PEPA_ASPOR	1.35e-112	Aspartic protease pep1 (EC 3.4.23.18) (Aspergillopepsin A) (Aspergillopepsin I) (Aspergillopepsin O)	Yes		peptidase	no	yes	yes	13	53	398	27	106	746	-3.84615	-1.944	0.0374122	-3.57143	-1.836	0.0408527	no	yes	31.351	4.97	5.41343e-11	27.588	4.786	4.21793e-09	yes	yes	8.15	3.027	0.000465584	7.728	2.95	0.000608737	yes	yes
VC83_01530	hypothetical protein	YHK8_YEAST	9.7e-125	Probable drug/proton antiporter YHK8				no	yes	no	6	15	22	13	32	45	-2.30415	-1.203	0.0216294	-2.32019	-1.214	0.0184837	no	yes	3.243	1.697	0.000843562	3.254	1.702	0.00086655	yes	yes	1.408	0.494	0.485343	1.403	0.489	0.476145	no	no
VC83_01564	hypothetical protein	RNF1_GIBFU	6.49e-58	Guanyl-specific ribonuclease F1 (RNase F1) (EC 3.1.27.3)				no	yes	yes	9	18	56	20	37	117	-1.63934	-0.712	0.192587	-1.63934	-0.714	0.19011	no	no	5.923	2.566	1.65472e-09	5.863	2.552	6.38352e-09	yes	yes	3.615	1.854	0.000177219	3.574	1.838	0.000270322	yes	yes
VC83_01565	hypothetical protein							no	no	no	24	42	54	51	89	117	-1.82482	-0.868	0.0204245	-1.82482	-0.867	0.0496121	no	no	2.425	1.278	0.000273674	2.437	1.285	0.00186634	no	yes	1.328	0.41	0.386652	1.336	0.418	0.434589	no	no
VC83_01583	hypothetical protein	CEGT_MAGO7	1.06e-179	Ceramide glucosyltransferase (EC 2.4.1.80) (GLCT-1) (Glucosylceramide synthase) (GCS) (UDP-glucose ceramide glucosyltransferase) (UDP-glucose:N-acylsphingosine D-glucosyltransferase)				no	no	no	62	29	28	130	59	59	2.19	1.131	0.00084632	2.201	1.138	0.00342403	no	yes	-2.19298	-1.134	0.00190062	-2.18818	-1.129	0.00446256	no	yes	-1.002	-0.003	0.996553	1.006	0.008	0.990759	no	no
VC83_01588	hypothetical protein							no	yes	no	7	31	188	14	66	396	-4.5045	-2.174	0.0439823	-4.44444	-2.15	0.0431503	no	yes	28.211	4.818	7.53259e-08	27.148	4.763	1.90224e-06	yes	yes	6.252	2.644	0.011618	6.118	2.613	0.0123676	no	yes
VC83_01594	hypothetical protein							no	yes	no	26	59	203	56	122	428	-2.23714	-1.161	0.0813491	-2.1645	-1.115	0.0931932	no	yes	7.69	2.943	7.53259e-08	7.598	2.926	4.20057e-07	yes	yes	3.439	1.782	0.00507974	3.507	1.81	0.00467386	no	yes
VC83_01604	hypothetical protein	NMA2_YEAST	5.4e-101	Nicotinamide/nicotinic acid mononucleotide adenylyltransferase 2 (NMN/NaMN adenylyltransferase 2) (EC 2.7.7.1) (EC 2.7.7.18) (NAD(+) diphosphorylase 2) (NAD(+) pyrophosphorylase 2) (Nicotinamide-nucleotide adenylyltransferase 2) (NMN adenylyltransferase 2				no	yes	no	95	74	26	198	155	56	1.237	0.307	0.573433	1.235	0.304	0.576863	no	no	-3.42466	-1.777	0.000100578	-3.3557	-1.748	0.000165558	yes	yes	-2.77008	-1.469	0.0037737	-2.71739	-1.444	0.00457399	no	yes
VC83_01608	hypothetical protein	PX11A_CANBO	9.8e-24	Peroxisomal membrane protein PMP30A (Peroxin-11A) (Peroxisomal membrane protein PMP31)				no	yes	no	95	218	239	201	456	503	-2.27273	-1.183	0.000293021	-2.26244	-1.178	0.00449632	no	yes	2.481	1.311	1.59034e-05	2.496	1.32	0.000543588	yes	yes	1.093	0.128	0.798257	1.103	0.142	0.804062	no	no
VC83_01614	hypothetical protein	RCO3_NEUCR	6.63e-124	Probable glucose transporter rco-3				no	yes	no	488	249	107	1030	526	220	1.938	0.954	0.0679894	1.934	0.952	0.0778678	no	no	-4.44444	-2.153	1.73864e-06	-4.56621	-2.189	4.92163e-06	yes	yes	-2.29358	-1.198	0.0229465	-2.35849	-1.237	0.0212025	no	yes
VC83_01615	hypothetical protein							no	yes	no	1	4	12	2	9	27	-4.40529	-2.14	0.0916956	-4.16667	-2.058	0.0835754	no	yes	14.77	3.885	0.000441112	14.167	3.824	0.000448991	yes	yes	3.35	1.744	0.19216	3.403	1.767	0.16478	no	yes
VC83_01620	hypothetical protein							no	yes	no	24	50	91	50	108	198	-2.1692	-1.116	0.0797521	-2.18341	-1.128	0.0850877	no	yes	3.962	1.986	0.000417135	4.009	2.003	0.000722808	yes	yes	1.828	0.87	0.211771	1.834	0.875	0.213296	no	no
VC83_01621	hypothetical protein	BESA_BACSU	1.24e-26	Ferri-bacillibactin esterase BesA (EC 3.1.-.-) (Bacillibactin trilactone hydrolase)				no	yes	no	66	124	220	139	265	478	-1.90476	-0.93	0.107259	-1.92678	-0.946	0.11928	no	no	3.394	1.763	0.000498254	3.469	1.794	0.000954117	yes	yes	1.782	0.833	0.175285	1.801	0.849	0.182879	no	no
VC83_01625	hypothetical protein	CRF1_YARLI	3.84e-19	Copper resistance protein CRF1 (YlCRF1)				no	yes	no	632	324	123	1315	665	254	1.938	0.955	0.102751	1.961	0.972	0.092488	no	no	-5.02513	-2.329	2.96014e-06	-5.07614	-2.342	4.45719e-06	yes	yes	-2.59067	-1.375	0.017216	-2.58398	-1.37	0.0158674	no	yes
VC83_01635	hypothetical protein	UPC2_CANAL	3e-09	Sterol uptake control protein 2				yes	no	no	6	39	6	12	86	14	-6.84932	-2.777	6.6529e-05	-7.0922	-2.826	8.51289e-05	yes	yes	1.269	0.343	0.751914	1.24	0.31	0.756434	no	no	-5.40541	-2.434	0.00340403	-5.71429	-2.515	0.00184178	no	yes
VC83_01643	hypothetical protein	ARS_PSEAE	3.8e-37	Arylsulfatase (AS) (EC 3.1.6.1) (Aryl-sulfate sulphohydrolase)				no	no	yes	17	67	12	36	145	25	-3.96825	-1.989	0.00323577	-4.09836	-2.035	0.00339038	no	yes	-1.47493	-0.56	0.530969	-1.43062	-0.517	0.541303	no	no	-5.84795	-2.549	0.000505209	-5.88235	-2.552	0.000474163	yes	yes
VC83_01661	hypothetical protein	ABD12_XENTR	3.36e-18	Monoacylglycerol lipase ABHD12 (EC 3.1.1.23) (Abhydrolase domain-containing protein 12)				no	no	no	5	11	1	11	23	1	-2.17865	-1.123	0.189161	-2.1645	-1.115	0.145157	no	yes	-5.10204	-2.348	0.0518498	-6.71141	-2.75	0.0222616	no	yes	-11.1111	-3.471	0.00379846	-14.4928	-3.866	0.000741197	no	yes
VC83_01668	hypothetical protein							no	no	no	1	0	6	1	1	12	-1.19048	-0.252	0.879935	-1.03093	-0.043	0.980254	no	no	10.392	3.377	0.00184082	9.542	3.254	0.0005481	no	yes	8.727	3.126	0.0129033	9.259	3.211	0.00469833	no	yes
VC83_01696	hypothetical protein	COG4_SCHPO	1.46e-72	Conserved oligomeric Golgi complex subunit 4 (COG complex subunit 4) (Component of oligomeric Golgi complex 4)				no	yes	no	32	17	9	67	36	19	1.675	0.744	0.0763496	1.646	0.719	0.0803298	no	no	-3.11526	-1.639	0.000665143	-3.10559	-1.637	0.000308645	yes	yes	-1.85874	-0.895	0.129576	-1.89036	-0.918	0.097263	no	no
VC83_01716	hypothetical protein	BAH_STRHY	9.21e-11	Acetyl-hydrolase (EC 3.1.1.-)				yes	yes	no	24	285	511	50	592	1101	-11.9048	-3.572	0.000259638	-11.7647	-3.561	0.000752763	yes	yes	21.508	4.427	4.25866e-07	22.125	4.468	4.68282e-06	yes	yes	1.809	0.855	0.499803	1.875	0.907	0.43566	no	no
VC83_01723	hypothetical protein							no	yes	no	0	6	12	1	12	24	-6.99301	-2.805	0.0306961	-5.84795	-2.549	0.0309205	no	yes	26.836	4.746	2.2217e-05	22.814	4.512	4.07815e-06	yes	yes	3.84	1.941	0.137261	3.899	1.963	0.104502	no	yes
VC83_01742	hypothetical protein	NIT4_NEUCR	4.6e-09	Nitrogen assimilation transcription factor nit-4				no	no	no	19	15	2	40	29	4	1.269	0.344	0.728571	1.314	0.394	0.649237	no	no	-7.93651	-2.986	0.00294268	-8.47458	-3.078	0.000499594	no	yes	-6.25	-2.642	0.0159801	-6.41026	-2.684	0.00604692	no	yes
VC83_01744	hypothetical protein	LPP60_MOUSE	6.76e-94	60 kDa lysophospholipase (EC 3.1.1.5) [Includes: L-asparaginase (EC 3.5.1.1) (L-asparagine amidohydrolase); Platelet-activating factor acetylhydrolase (PAF acetylhydrolase) (EC 3.1.1.47)]				yes	yes	no	325	107	55	680	222	113	2.989	1.58	0.000338944	3.002	1.586	0.000852582	yes	yes	-6.28931	-2.649	4.86037e-11	-6.21118	-2.632	2.64919e-09	yes	yes	-2.09644	-1.069	0.0330562	-2.06612	-1.046	0.0457935	no	yes
VC83_01745	thiazole biosynthetic enzyme, mitochondrial	THI4_SCLS1	0	Thiamine thiazole synthase (Thiazole biosynthetic enzyme)				no	yes	no	1204	2077	4902	2526	4392	10182	-1.72414	-0.787	0.125977	-1.73913	-0.799	0.178885	no	no	4.064	2.023	2.09782e-06	4.028	2.01	0.000101103	yes	yes	2.355	1.236	0.0116064	2.315	1.211	0.0342963	no	yes
VC83_01754	hypothetical protein	ROQT_PENRW	2.66e-102	Efflux pump roqT (Roquefortine/meleagrin synthesis protein T)				no	yes	no	59	28	8	125	58	17	1.979	0.985	0.0248252	1.993	0.995	0.0302305	no	no	-6.62252	-2.728	2.30587e-08	-6.57895	-2.713	1.41138e-08	yes	yes	-3.34448	-1.743	0.00235711	-3.28947	-1.719	0.0023005	no	yes
VC83_01755	hypothetical protein	TRI11_FUSSP	1.97e-132	Isotrichodermin C-15 hydroxylase (EC 1.14.-.-) (Cytochrome P450 65A1)				no	yes	no	222	134	43	469	284	93	1.627	0.702	0.145913	1.626	0.701	0.184407	no	no	-4.90196	-2.294	4.46547e-08	-4.85437	-2.276	1.15437e-06	yes	yes	-3.01205	-1.592	0.000807362	-2.97619	-1.575	0.00251904	no	yes
VC83_01765	hypothetical protein	NOP1_NEUCR	2.23e-73	Opsin-1 (NR)				no	yes	no	658	816	3252	1397	1684	6787	-1.23153	-0.301	0.707329	-1.20048	-0.263	0.750135	no	no	4.932	2.302	7.63176e-05	4.854	2.279	0.000306875	yes	yes	4.004	2.002	0.00148873	4.044	2.016	0.00282119	no	yes
VC83_01782	hypothetical protein							yes	no	no	169	38	84	351	78	170	4.471	2.16	5.47953e-08	4.407	2.14	3.38193e-07	yes	yes	-2.04918	-1.034	0.0141061	-2.09644	-1.067	0.0102521	no	yes	2.183	1.126	0.0134155	2.104	1.073	0.0181531	no	yes
VC83_01811	hypothetical protein							no	no	no	0	0	6				-3.61011	-1.853	0.389514			1	no	no	106.847	6.739	1.32734e-05			1	no	no	29.586	4.887	0.00454603			1	no	no
VC83_01823	large subunit ribosomal protein L30e	RL30B_SCHPO	9.68e-54	60S ribosomal protein L30-2				no	yes	yes	13	23	358	28	50	774	-1.7301	-0.791	0.274035	-1.7452	-0.804	0.262915	no	no	26.972	4.753	6.35291e-20	27.532	4.783	3.42917e-15	yes	yes	15.587	3.962	7.55484e-13	15.768	3.979	1.09132e-10	yes	yes
VC83_01841	hypothetical protein							no	yes	yes	74	68	23	156	141	48	1.073	0.101	0.821672	1.085	0.118	0.810483	no	no	-3.08642	-1.628	1.20681e-05	-3.08642	-1.624	4.47742e-05	yes	yes	-2.88184	-1.527	0.000167982	-2.84091	-1.505	0.000468873	yes	yes
VC83_01843	hypothetical protein							no	yes	yes	0	0	229	0	1	477	-1.77305	-0.825	0.636074	-1.18906	-0.249	0.911231	no	no	963.553	9.912	1.12068e-24	762.657	9.575	1.9973e-20	yes	yes	543.888	9.087	1.57151e-18	641.744	9.326	9.52082e-17	yes	yes
VC83_01862	hypothetical protein	ADA2_CANAL	3.68e-134	Transcriptional adapter 2				no	no	no	18	14	4	37	29	7	1.145	0.195	0.726172	1.122	0.166	0.75838	no	no	-4.29185	-2.102	0.00129712	-4.34783	-2.122	0.000282473	no	yes	-3.74532	-1.907	0.00811626	-3.87597	-1.955	0.00259271	no	yes
VC83_01863	hypothetical protein							yes	no	no	13	130	29	27	292	62	-10.5263	-3.394	5.98317e-06	-10.989	-3.451	2.95069e-05	yes	yes	2.345	1.229	0.16134	2.302	1.203	0.158023	no	yes	-4.4843	-2.164	0.0091953	-4.73934	-2.248	0.00748142	no	yes
VC83_01873	hypothetical protein	YAS4_SCHPO	2.15e-22	Uncharacterized protein C3H8.04				no	no	no	22	15	4	45	30	8	1.379	0.463	0.516072	1.373	0.458	0.458497	no	no	-4.52489	-2.176	0.00325481	-4.60829	-2.201	0.000619755	no	yes	-3.27869	-1.713	0.0397036	-3.34448	-1.744	0.0162316	no	yes
VC83_01897	serine/threonine protein kinase	Y1199_DICDI	1.11e-07	Probable serine/threonine-protein kinase DDB_G0282895 (EC 2.7.11.1)				no	no	yes	45	22	57	94	44	116	2.186	1.129	0.00902225	2.192	1.132	0.008658	no	yes	1.323	0.404	0.40828	1.289	0.366	0.429117	no	no	2.893	1.532	0.000436525	2.824	1.498	0.000514296	yes	yes
VC83_01898	acyl-CoA desaturase	ACO1_AJECA	0	Acyl-CoA desaturase (EC 1.14.19.1) (Delta(9)-desaturase) (Delta-9 desaturase) (Fatty acid desaturase) (Stearoyl-CoA desaturase)				no	no	no	620	724	131	1298	1426	277	-1.16822	-0.224	0.81511	-1.10011	-0.137	0.887787	no	no	-4.6729	-2.227	0.00184154	-4.62963	-2.214	0.00172341	no	yes	-5.46448	-2.451	0.000905363	-5.10204	-2.351	0.00150255	no	yes
VC83_01902	hypothetical protein							no	no	yes	51	36	125	108	75	262	1.523	0.607	0.296097	1.543	0.626	0.286612	no	no	2.418	1.274	0.0111812	2.389	1.257	0.0135778	no	yes	3.683	1.881	0.000221449	3.686	1.882	0.000361373	yes	yes
VC83_01916	hypothetical protein	SRF1_YEAST	2.32e-24	Regulator of phospholipase D SRF1 (SPO14 regulatory factor 1)				no	no	yes	116	74	224	245	153	469	1.632	0.707	0.137258	1.641	0.715	0.15608	no	no	1.919	0.94	0.0333799	1.911	0.935	0.0443395	no	no	3.132	1.647	0.000130914	3.137	1.649	0.000400471	yes	yes
VC83_01918	hypothetical protein	2NPD_STAS1	1.32e-33	Probable nitronate monooxygenase (EC 1.13.12.16) (Nitroalkane oxidase)				yes	yes	no	187	1009	1354	394	2112	2877	-5.37634	-2.43	4.90547e-11	-5.34759	-2.419	5.89933e-07	yes	yes	7.267	2.861	2.1148e-17	7.305	2.869	3.76022e-11	yes	yes	1.349	0.431	0.379204	1.366	0.45	0.435762	no	no
VC83_01925	hypothetical protein	YCR3_YEAST	2.87e-77	Uncharacterized membrane protein YCR023C				no	yes	yes	172	128	14	358	262	29	1.329	0.41	0.545064	1.349	0.432	0.495418	no	no	-12.0482	-3.588	6.08447e-11	-11.9048	-3.576	8.33087e-11	yes	yes	-9.00901	-3.178	4.55241e-08	-8.84956	-3.144	3.23256e-08	yes	yes
VC83_01936	hypothetical protein	CIS4_SCHPO	2.92e-63	Probable zinc transporter cis4				no	no	yes	40	26	62	85	52	129	1.742	0.801	0.0355704	1.747	0.805	0.053617	no	no	1.506	0.591	0.131738	1.485	0.571	0.170519	no	no	2.623	1.391	0.000260826	2.595	1.376	0.00099615	yes	yes
VC83_01937	MC family mitochondrial carrier protein	CRC1_YEAST	3.82e-81	Mitochondrial carnitine carrier				no	yes	no	20	48	69	43	102	146	-2.38663	-1.255	0.0195847	-2.40385	-1.267	0.025076	no	yes	3.388	1.76	0.000332919	3.388	1.76	0.00074605	yes	yes	1.42	0.506	0.453018	1.408	0.493	0.471682	no	no
VC83_01941	hypothetical protein	ALG9_SCHPO	6.49e-120	Alpha-1,2-mannosyltransferase alg9 (EC 2.4.1.259) (EC 2.4.1.261) (Asparagine-linked glycosylation protein 9) (Dol-P-Man:Man(6)GlcNAc(2)-PP-Dol alpha-1,2-mannosyltransferase) (Dol-P-Man:Man(8)GlcNAc(2)-PP-Dol alpha-1,2-mannosyltransferase)				no	no	no	28	33	62	59	68	131	-1.12108	-0.165	0.657366	-1.14286	-0.193	0.666339	no	no	2.124	1.087	0.000198656	2.156	1.108	0.0019384	no	yes	1.894	0.922	0.00607681	1.885	0.915	0.0233163	no	no
VC83_01955	hypothetical protein	IF5A_CANAL	9.36e-66	Eukaryotic translation initiation factor 5A (eIF-5A) (eIF-4D)				no	no	yes	1249	2548	617	2667	5449	1299	-2.04082	-1.029	0.0242782	-2.04499	-1.031	0.0642099	no	yes	-2.01613	-1.011	0.0219906	-2.04499	-1.033	0.052144	no	yes	-4.11523	-2.04	4.24879e-07	-4.1841	-2.064	5.96448e-05	yes	yes
VC83_01966	hypothetical protein							no	yes	yes	21	29	7	44	62	14	-1.51515	-0.6	0.203714	-1.53139	-0.614	0.168273	no	no	-4.52489	-2.177	0.000495005	-4.44444	-2.15	0.000153655	yes	yes	-6.84932	-2.777	1.17859e-05	-6.80272	-2.764	7.43978e-07	yes	yes
VC83_01968	hypothetical protein	YDX1_SCHPO	4.69e-30	Uncharacterized protein C4C5.01				no	yes	yes	116	111	2	243	239	5	1.008	0.011	0.981739	-1.00604	-0.008	0.989119	no	no	-43.4783	-5.42	1.09852e-17	-43.4783	-5.423	7.60023e-24	yes	yes	-41.6667	-5.409	3.58996e-17	-43.4783	-5.432	1.14492e-23	yes	yes
VC83_01969	hypothetical protein	YF2E_SCHPO	0.000119	Putative metal ion transporter C17A12.14				no	yes	yes	217	194	3	457	408	6	1.092	0.127	0.690308	1.103	0.142	0.762163	no	no	-71.4286	-6.13	8.62529e-28	-71.4286	-6.112	1.62024e-36	yes	yes	-62.5	-6.003	4.05999e-26	-62.5	-5.971	3.59689e-34	yes	yes
VC83_01970	hypothetical protein	DRL4_ARATH	3.89e-06	Putative disease resistance protein At1g50180				no	yes	yes	478	330	4	1003	688	10	1.441	0.528	0.314015	1.452	0.538	0.333851	no	no	-100	-6.674	3.55261e-31	-100	-6.65	1.68554e-30	yes	yes	-71.4286	-6.146	5.42871e-26	-71.4286	-6.113	4.47605e-26	yes	yes
VC83_01971	hypothetical protein							no	yes	yes	34	37	2	72	80	5	-1.18906	-0.249	0.67397	-1.20919	-0.274	0.644179	no	no	-11.3636	-3.509	6.67426e-07	-11.236	-3.495	2.67647e-08	yes	yes	-13.5135	-3.758	2.53678e-07	-13.6986	-3.769	3.37317e-09	yes	yes
VC83_01973	hypothetical protein							no	no	yes	20	45	3	42	97	7	-2.27273	-1.183	0.0699209	-2.29885	-1.2	0.0680301	no	yes	-5.64972	-2.497	0.00230805	-5.71429	-2.515	0.00125208	no	yes	-12.8205	-3.681	4.32117e-06	-13.1579	-3.715	8.89054e-07	yes	yes
VC83_01976	hypothetical protein							no	no	yes	14	16	2	29	34	4	-1.34228	-0.425	0.42797	-1.35318	-0.437	0.382485	no	no	-5.71429	-2.515	0.00158767	-5.84795	-2.549	0.000188525	no	yes	-7.69231	-2.939	0.000355833	-7.93651	-2.986	1.37062e-05	yes	yes
VC83_01977	hypothetical protein							no	no	no	10	11	2	21	23	4	-1.24069	-0.312	0.582859	-1.26103	-0.335	0.507851	no	no	-4.31034	-2.11	0.0107259	-4.38596	-2.134	0.00231285	no	yes	-5.34759	-2.421	0.0050585	-5.52486	-2.469	0.000598784	no	yes
VC83_01978	hypothetical protein							no	yes	yes	25	30	3	53	62	6	-1.24224	-0.312	0.282076	-1.24224	-0.313	0.375845	no	no	-8.19672	-3.038	4.22586e-07	-8.26446	-3.041	7.695e-10	yes	yes	-10.2041	-3.351	5.49295e-08	-10.2041	-3.354	1.57556e-11	yes	yes
VC83_02002	guanine nucleotide-binding protein alpha-3 subunit	GPA3_NEUCR	0	Guanine nucleotide-binding protein alpha-3 subunit (GP3-alpha)				no	no	no	52	20	40	110	43	85	2.483	1.312	0.000866791	2.433	1.283	0.00270572	no	yes	-1.18343	-0.243	0.628047	-1.19048	-0.251	0.616112	no	no	2.098	1.069	0.016501	2.045	1.032	0.0263526	no	yes
VC83_02010	hypothetical protein	AT12A_CAVPO	6.24e-174	Potassium-transporting ATPase alpha chain 2 (EC 3.6.3.10) (Non-gastric H(+)/K(+) ATPase subunit alpha) (Proton pump)				no	yes	yes	112	142	17	238	288	36	-1.27551	-0.35	0.648181	-1.21507	-0.281	0.70524	no	no	-6.57895	-2.714	1.05884e-05	-6.62252	-2.727	7.6066e-06	yes	yes	-8.33333	-3.064	1.14695e-06	-8.06452	-3.008	1.51553e-06	yes	yes
VC83_02012	hypothetical protein	NAH2_SCHPO	6.94e-92	Probable Na(+)/H(+) antiporter C3A11.09				no	yes	no	13	30	96	28	62	197	-1.96464	-0.974	0.144633	-1.94175	-0.958	0.145157	no	no	6.888	2.784	2.64043e-07	6.731	2.751	6.98995e-07	yes	yes	3.507	1.81	0.00394711	3.465	1.793	0.00469833	no	yes
VC83_02014	hypothetical protein	FIS1_NEUCR	1.67e-84	Mitochondria fission 1 protein (Mitochondrial transmission protein 2)				no	no	no	159	236	391	338	498	830	-1.4881	-0.574	0.193586	-1.4771	-0.564	0.267974	no	no	2.45	1.293	0.000649544	2.457	1.297	0.00338377	no	yes	1.646	0.719	0.106632	1.662	0.733	0.150539	no	no
VC83_02032	hypothetical protein	PNS1_ASPFU	0	Protein pns1				no	no	yes	156	120	477	334	242	971	1.371	0.456	0.52882	1.454	0.54	0.425891	no	no	3.022	1.595	0.00581348	2.885	1.529	0.00710652	no	yes	4.144	2.051	0.000436525	4.195	2.069	0.000430326	yes	yes
VC83_02038	hypothetical protein							no	no	no	196	82	168	415	169	344	2.486	1.314	0.000432256	2.533	1.341	0.00121032	no	yes	-1.17925	-0.238	0.606336	-1.20919	-0.275	0.559157	no	no	2.107	1.075	0.00632091	2.094	1.066	0.0124381	no	yes
VC83_02060	hypothetical protein	YA01_SCHPO	3.06e-69	UPF0317 protein C5H10.01				yes	no	no	7	140	25	15	298	54	-20.4082	-4.35	3.3369e-06	-20.4082	-4.34	2.7568e-05	yes	yes	3.688	1.883	0.070913	3.725	1.897	0.0566392	no	yes	-5.52486	-2.467	0.0171062	-5.43478	-2.443	0.0162773	no	yes
VC83_02066	hypothetical protein	H33_CANAL	3.29e-34	Histone H3.3				no	yes	yes	0	0	20	0	0	43	-3.59712	-1.847	0.280362	1	0	1	no	no	398.636	8.639	2.61741e-16	358.697	8.487	1.46468e-20	yes	yes	110.784	6.792	8.21599e-10	358.697	8.487	1.19119e-13	yes	yes
VC83_02067	hypothetical protein	H33_CANAL	3.93e-33	Histone H3.3				no	no	no	0	0	14				-3.59712	-1.849	0.312452			1	no	no	290.138	8.181	3.08848e-12			1	no	no	80.527	6.331	4.5533e-07			1	no	no
VC83_02094	hypothetical protein	LSB6_SCHPO	4.39e-125	Phosphatidylinositol 4-kinase lsb6 (PI4-kinase) (PtdIns-4-kinase) (EC 2.7.1.67)				yes	no	no	135	42	57	284	87	115	3.323	1.732	8.65521e-05	3.333	1.737	0.000118863	yes	yes	-2.42131	-1.275	0.00456664	-2.49377	-1.32	0.00285872	no	yes	1.373	0.457	0.450623	1.335	0.417	0.483238	no	no
VC83_02096	hypothetical protein	RRN11_SCHPO	2.41e-06	RNA polymerase I-specific transcription initiation factor rrn11				no	no	yes	27	38	10	56	79	21	-1.40056	-0.487	0.284029	-1.41643	-0.503	0.271762	no	no	-2.5	-1.324	0.0104229	-2.44499	-1.29	0.0106145	no	yes	-3.50877	-1.81	0.000518576	-3.46021	-1.793	0.000413171	yes	yes
VC83_02102	hypothetical protein	CAX2_ARATH	1.25e-57	Vacuolar cation/proton exchanger 2 (Ca(2+)/H(+) antiporter CAX2) (Ca(2+)/H(+) exchanger 2) (Protein CATION EXCHANGER 2)				no	yes	no	35	70	161	74	148	336	-1.90114	-0.928	0.0631548	-1.91571	-0.939	0.0755442	no	no	4.578	2.195	1.14621e-07	4.518	2.176	1.65307e-06	yes	yes	2.407	1.267	0.00939455	2.356	1.237	0.0176233	no	yes
VC83_02127	hypothetical protein	YJA1_SCHPO	3.99e-97	Uncharacterized transporter C1529.01				no	yes	no	8	18	42	17	35	88	-2.1097	-1.076	0.149478	-2.0202	-1.013	0.152912	no	yes	5.167	2.369	0.000216479	5.157	2.366	0.000129328	yes	yes	2.451	1.293	0.0929322	2.555	1.353	0.0595256	no	yes
VC83_02164	hypothetical protein							no	no	yes	12	8	32	24	17	66	1.993	0.995	0.153268	2.01	1.007	0.118609	no	no	2.889	1.53	0.0118766	2.832	1.502	0.0054898	no	yes	5.759	2.526	8.26869e-05	5.691	2.509	3.19291e-05	yes	yes
VC83_02175	hypothetical protein							no	no	no	30	40	10	64	85	20	-1.36426	-0.448	0.528921	-1.39082	-0.475	0.463373	no	no	-3.1746	-1.667	0.0148579	-3.24675	-1.701	0.00820803	no	yes	-4.329	-2.115	0.00251376	-4.52489	-2.176	0.000913502	no	yes
VC83_02179	hypothetical protein							no	no	yes	35	89	6	72	187	13	-2.60417	-1.382	0.209879	-2.61097	-1.385	0.17946	no	yes	-6.71141	-2.747	0.0135044	-6.41026	-2.678	0.0133573	no	yes	-17.5439	-4.13	0.000140984	-16.6667	-4.063	0.000214966	yes	yes
VC83_02181	hypothetical protein	SED2_ASPFU	0	Tripeptidyl-peptidase sed2 (EC 3.4.14.-) (Sedolisin-B)			peptidase	yes	yes	no	5	222	761	10	440	1420	-45.4545	-5.491	6.92743e-06	-41.6667	-5.363	2.28193e-05	yes	yes	155.684	7.282	2.43959e-11	134.726	7.074	5.70182e-09	yes	yes	3.461	1.791	0.216099	3.274	1.711	0.164974	no	yes
VC83_02203	hypothetical protein	YF36_SCHPO	1.36e-10	Uncharacterized hydrolase C22A12.06c (EC 3.1.-.-)				no	yes	no	8	13	38	17	28	80	-1.58983	-0.669	0.288006	-1.57729	-0.658	0.287619	no	no	5.214	2.382	1.61238e-06	5.098	2.35	2.31647e-06	yes	yes	3.28	1.714	0.00320781	3.23	1.692	0.00332561	no	yes
VC83_02204	hypothetical protein	ROQT_PENRW	1.14e-38	Efflux pump roqT (Roquefortine/meleagrin synthesis protein T)				no	yes	no	52	55	174	111	118	354	-1.04932	-0.07	0.921623	-1.06383	-0.089	0.895003	no	no	3.351	1.745	9.96478e-05	3.234	1.693	0.000236365	yes	yes	3.192	1.675	0.000556853	3.041	1.605	0.00129722	no	yes
VC83_02223	hypothetical protein	RTN2_YEAST	1.66e-07	Reticulon-like protein 2				no	no	yes	256	172	466	543	359	967	1.489	0.574	0.0755539	1.51	0.595	0.148541	no	no	1.814	0.859	0.00312464	1.78	0.832	0.0278137	no	no	2.7	1.433	3.49121e-07	2.688	1.427	0.000131264	yes	yes
VC83_02251	hypothetical protein	TOP2_PENCH	0	DNA topoisomerase 2 (EC 5.99.1.3) (DNA topoisomerase II)				no	no	no	34	10	17	73	20	35	3.824	1.935	0.00101122	3.831	1.938	0.000852582	no	yes	-1.76991	-0.823	0.214187	-1.86567	-0.901	0.132656	no	no	2.162	1.113	0.119278	2.052	1.037	0.130342	no	yes
VC83_02257	hypothetical protein							no	no	no	314	197	150	659	414	318	1.585	0.664	0.0361196	1.582	0.661	0.108905	no	no	-2.00401	-1.002	0.000684452	-2.00803	-1.006	0.00860423	no	yes	-1.26422	-0.338	0.386128	-1.26904	-0.345	0.483543	no	no
VC83_02278	hypothetical protein	YKH1_YEAST	1.16e-07	Uncharacterized oxidoreductase YKL071W				no	yes	no	7	13	58	15	27	128	-1.95312	-0.967	0.237284	-1.95695	-0.968	0.216617	no	no	8.697	3.121	1.24558e-06	8.983	3.167	1.97185e-06	yes	yes	4.45	2.154	0.00383633	4.592	2.199	0.00282119	no	yes
VC83_02281	hypothetical protein							no	no	yes	39	95	27	83	196	56	-2.44499	-1.289	0.00627399	-2.39808	-1.263	0.00962174	no	yes	-1.55039	-0.633	0.268692	-1.5456	-0.629	0.264898	no	no	-3.78788	-1.921	0.000118558	-3.71747	-1.892	0.000194415	yes	yes
VC83_02299	hypothetical protein							no	yes	no	34	16	9	70	33	20	1.967	0.976	0.0222257	1.962	0.972	0.0244731	no	no	-3.30033	-1.721	0.000444242	-3.22581	-1.69	0.000327124	yes	yes	-1.67504	-0.745	0.238764	-1.64474	-0.718	0.241656	no	no
VC83_02315	hypothetical protein	DLD1_KLULA	1.06e-157	D-lactate dehydrogenase [cytochrome], mitochondrial (EC 1.1.2.4) (D-lactate ferricytochrome C oxidoreductase) (D-LCR)				no	yes	no	122	75	28	254	155	58	1.605	0.683	0.170524	1.612	0.689	0.156581	no	no	-4.40529	-2.141	1.88946e-06	-4.40529	-2.142	1.95765e-06	yes	yes	-2.74725	-1.458	0.00476502	-2.73973	-1.453	0.00428097	no	yes
VC83_02321	translocase SEC61 complex gamma subunit	SC61G_NEUCR	2.27e-33	Probable protein transport protein Sec61 subunit gamma				no	no	no	340	831	588	723	1769	1266	-2.45098	-1.295	0.000259468	-2.45098	-1.294	0.00640125	no	yes	1.731	0.792	0.0292267	1.753	0.81	0.0859586	no	no	-1.41643	-0.503	0.225133	-1.3986	-0.484	0.378093	no	no
VC83_02323	hypothetical protein	Y4370_ARATH	1.02e-35	DUF21 domain-containing protein At4g33700 (CBS domain-containing protein CBSDUF6)				no	no	no	4	1	5	8	1	10	4.09	2.032	0.00565893	4.029	2.011	0.000687222	no	yes	1.325	0.406	0.634307	1.295	0.372	0.614897	no	no	5.42	2.438	0.00537334	5.216	2.383	0.0037525	no	yes
VC83_02329	hypothetical protein	MIX17_YEAST	2.52e-39	Mitochondrial intermembrane space cysteine motif-containing protein MIX17 (Mitochondrial intermembrane space CX(n)C motif protein of 17 kDa)				no	no	no	235	426	149	496	879	316	-1.81818	-0.862	0.0598688	-1.77936	-0.832	0.0947098	no	no	-1.55763	-0.639	0.18403	-1.55039	-0.632	0.209882	no	no	-2.83286	-1.501	0.000538445	-2.75482	-1.463	0.00235122	no	yes
VC83_02333	hypothetical protein	CMS1_CHATD	2.03e-83	Protein CMS1				yes	no	no	14	80	19	30	169	40	-5.71429	-2.513	0.000485256	-5.71429	-2.512	0.00075136	yes	yes	1.352	0.435	0.649068	1.361	0.445	0.615298	no	no	-4.21941	-2.078	0.00827194	-4.1841	-2.067	0.00748142	no	yes
VC83_02340	hypothetical protein	EOS1_SCHPO	2.98e-11	N-glycosylation protein eos1				no	no	no	24	30	55	52	63	115	-1.27714	-0.352	0.31796	-1.28535	-0.362	0.382737	no	no	2.2	1.137	0.000193328	2.193	1.133	0.0018026	no	yes	1.723	0.785	0.0292517	1.707	0.771	0.0654912	no	no
VC83_02415	HAD-superfamily subfamily IIA hydrolase	YF38_SCHPO	2.35e-71	Uncharacterized CDP-alcohol phosphatidyltransferase class-I family protein C22A12.08c				no	no	yes	120	50	161	254	104	327	2.555	1.354	0.00501335	2.607	1.382	0.00566505	no	yes	1.307	0.387	0.487513	1.264	0.338	0.532845	no	no	3.341	1.74	0.00021628	3.294	1.72	0.000378829	yes	yes
VC83_02420	hypothetical protein							no	no	no	20	5	8	42	10	14	4.623	2.209	0.00142716	4.636	2.213	0.000428689	no	yes	-2.30415	-1.204	0.121185	-2.43902	-1.287	0.0480581	no	yes	2.007	1.005	0.282704	1.899	0.925	0.272652	no	no
VC83_02423	hypothetical protein	MTFA_ASPFC	3.39e-32	C2H2 finger domain transcription factor mtfA				no	yes	yes	28	19	2	58	39	5	1.407	0.492	0.44644	1.416	0.502	0.392158	no	no	-11.7647	-3.549	9.45468e-06	-11.9048	-3.576	1.56194e-07	yes	yes	-8.33333	-3.057	0.000505209	-8.40336	-3.075	4.99397e-05	yes	yes
VC83_02461	hypothetical protein	YIQ6_YEAST	4.93e-38	Uncharacterized transporter YIL166C				yes	no	no	11	32	17	22	67	35	-3.10559	-1.635	5.48428e-05	-3.06748	-1.616	0.000286798	yes	yes	1.457	0.543	0.332948	1.476	0.562	0.327413	no	no	-2.1322	-1.092	0.0386713	-2.079	-1.055	0.0545323	no	yes
VC83_02472	hypothetical protein							no	no	no	13	14	144	28	28	307	1.082	0.113	0.947772	1.201	0.264	0.85637	no	no	11.369	3.507	0.00211386	11.124	3.476	0.000870947	no	yes	12.299	3.62	0.00302457	13.356	3.739	0.0012154	no	yes
VC83_02487	hypothetical protein							no	no	yes	2	1	13	5	2	24	2.854	1.513	0.181676	3.019	1.594	0.119365	no	yes	5.564	2.476	0.00498043	4.895	2.291	0.00342906	no	yes	15.882	3.989	8.83147e-05	14.78	3.886	4.63269e-05	yes	yes
VC83_02494	hypothetical protein	HMP_BORPE	7.47e-140	Flavohemoprotein (Flavohemoglobin) (Hemoglobin-like protein) (Nitric oxide dioxygenase) (NO oxygenase) (NOD) (EC 1.14.12.17)				no	no	yes	62	101	5	127	210	10	-1.64745	-0.72	0.5824	-1.66945	-0.739	0.534893	no	no	-11.9048	-3.574	0.00158767	-11.7647	-3.559	0.00138528	no	yes	-19.6078	-4.293	0.000195558	-19.6078	-4.299	0.00020742	yes	yes
VC83_02505	hypothetical protein	MTFP1_CAEEL	4.91e-10	Mitochondrial fission process protein 1 (Mitochondrial 18 kDa protein) (MTP18)				no	no	no	67	131	166	141	280	353	-1.99203	-0.994	0.0120806	-2.01613	-1.013	0.0286632	no	no	2.485	1.313	0.000308144	2.519	1.333	0.00187064	no	yes	1.247	0.319	0.536987	1.248	0.32	0.581919	no	no
VC83_02506	hypothetical protein	ATP19_SCHPO	1.6e-08	ATP synthase subunit K, mitochondrial				no	no	no	344	846	655	731	1813	1399	-2.47525	-1.307	0.000293021	-2.48756	-1.315	0.00624794	no	yes	1.9	0.926	0.0103054	1.912	0.935	0.0458746	no	no	-1.30208	-0.381	0.39742	-1.30208	-0.38	0.518585	no	no
VC83_02507	hypothetical protein	HNT1_SCHPO	2.78e-14	Hit family protein 1 (EC 3.-.-.-) (Adenosine 5'-monophosphoramidase)				no	yes	no	2	10	48	5	22	104	-4.78469	-2.262	0.00865468	-4.69484	-2.23	0.0089789	no	yes	22.877	4.516	1.82e-10	22.735	4.507	3.51709e-09	yes	yes	4.771	2.254	0.00705514	4.845	2.276	0.00596092	no	yes
VC83_02518	hypothetical protein							no	yes	yes	136	174	47	286	361	99	-1.27065	-0.346	0.45637	-1.26103	-0.335	0.509281	no	no	-3.08642	-1.626	3.28945e-05	-3.02115	-1.595	0.000232326	yes	yes	-3.92157	-1.972	6.85644e-07	-3.81679	-1.931	1.2549e-05	yes	yes
VC83_02539	hypothetical protein							yes	yes	no	2	82	537	4	177	1142	-40	-5.299	7.29693e-06	-40	-5.326	1.42797e-05	yes	yes	256.781	8.004	1.44202e-14	256.406	8.002	3.98685e-11	yes	yes	6.522	2.705	0.0330562	6.393	2.677	0.0180099	no	yes
VC83_02540	hypothetical protein							no	yes	no	0	5	19	0	10	41	-24.3902	-4.618	0.00154482	-20.8333	-4.369	0.00134447	no	yes	93.553	6.548	2.70572e-07	76.279	6.253	1.41265e-06	yes	yes	3.811	1.93	0.185137	3.691	1.884	0.163448	no	yes
VC83_02543	hypothetical protein	PEPS_ASPPH	0	Carboxypeptidase cpdS (EC 3.4.16.-)		peptidase	peptidase	no	yes	no	266	1083	2303	569	2201	4679	-4.04858	-2.019	0.0108098	-3.84615	-1.945	0.0163849	no	yes	8.653	3.113	7.05156e-06	8.219	3.039	3.93241e-05	yes	yes	2.135	1.094	0.21421	2.135	1.094	0.202497	no	yes
VC83_02547	hypothetical protein							no	no	no	90	205	47	190	450	102	-2.32019	-1.213	0.0662341	-2.39234	-1.258	0.0621578	no	yes	-1.85874	-0.895	0.203356	-1.83486	-0.876	0.208308	no	no	-4.31034	-2.109	0.000949667	-4.38596	-2.133	0.00129722	no	yes
VC83_02548	hypothetical protein	H33L2_CAEEL	6.24e-12	Histone H3.3-like type 2				no	no	yes	28	56	12	60	115	25	-1.94553	-0.96	0.0415585	-1.91205	-0.935	0.0645947	no	no	-2.22717	-1.156	0.0379439	-2.21239	-1.145	0.0433637	no	yes	-4.329	-2.116	6.83341e-05	-4.21941	-2.08	0.000150449	yes	yes
VC83_02557	hypothetical protein							no	no	yes	4	14	0	9	29	1	-3.37838	-1.755	0.0306481	-3.43643	-1.783	0.0138815	no	yes	-5.40541	-2.434	0.0445951	-10.101	-3.336	0.0154989	no	yes	-18.1818	-4.189	0.000307672	-34.4828	-5.119	1.9556e-05	yes	yes
VC83_02564	hypothetical protein							no	yes	yes	115	72	1	240	152	2	1.579	0.659	0.0285203	1.561	0.643	0.0970526	no	no	-83.3333	-6.428	2.85445e-16	-100	-6.584	4.75238e-32	yes	yes	-55.5556	-5.77	1.13627e-12	-62.5	-5.942	3.18138e-24	yes	yes
VC83_02568	hypothetical protein							no	yes	no	198	388	643	419	826	1378	-1.94553	-0.96	0.0460898	-1.96078	-0.973	0.0746189	no	no	3.25	1.7	5.14605e-05	3.293	1.719	0.000418364	yes	yes	1.67	0.74	0.149282	1.678	0.747	0.196608	no	no
VC83_02578	hypothetical protein	CPSF_ARATH	1.52e-06	30-kDa cleavage and polyadenylation specificity factor 30 (EC 3.1.21.-) (Protein OXIDATIVE STRESS TOLERANT 6) (Zinc finger CCCH domain-containing protein 11) (AtC3H11)				no	no	no	5	2	0	10	4	0	2.112	1.079	0.264255	2.106	1.075	0.180028	no	yes	-7.5188	-2.907	0.0138908	-76.9231	-6.313	0.00083451	no	yes	-3.5461	-1.828	0.201814	-38.4615	-5.238	0.0290301	no	yes
VC83_02592	hypothetical protein							no	yes	no	210	96	60	443	196	126	2.165	1.114	0.0146466	2.213	1.146	0.0148976	no	yes	-3.32226	-1.734	3.90552e-05	-3.37838	-1.756	5.12321e-05	yes	yes	-1.5361	-0.62	0.2564	-1.52672	-0.61	0.264344	no	no
VC83_02646	hypothetical protein							yes	yes	yes	10	88	1049	22	191	2238	-8.69565	-3.124	0.000147276	-8.84956	-3.144	0.000357993	yes	yes	102.143	6.674	4.88254e-22	102.472	6.679	1.67097e-14	yes	yes	11.714	3.55	3.83284e-06	11.594	3.535	2.36573e-05	yes	yes
VC83_02651	hypothetical protein							no	no	no	0	0	10				-1.14811	-0.2	0.921623			1	no	no	18.356	4.198	0.000467622			1	no	no	15.983	3.998	0.00370234			1	no	no
VC83_02654	hypothetical protein							no	yes	no	31	68	161	65	141	336	-2.20264	-1.141	0.158509	-2.18341	-1.125	0.147733	no	yes	5.165	2.369	0.000694796	5.121	2.357	0.000769935	yes	yes	2.342	1.228	0.139212	2.348	1.231	0.12207	no	yes
VC83_02661	hypothetical protein	GSTU4_ARATH	1.05e-21	Glutathione S-transferase U4 (AtGSTU4) (EC 2.5.1.18) (GST class-tau member 4) (Glutathione S-transferase 22)				yes	yes	no	48	18	13	101	36	26	2.819	1.495	0.000156966	2.778	1.474	0.000290786	yes	yes	-3.55872	-1.832	3.47701e-05	-3.61011	-1.853	1.5317e-05	yes	yes	-1.26263	-0.337	0.628297	-1.30039	-0.378	0.564038	no	no
VC83_02733	hypothetical protein	APF2_GIBF5	1.24e-05	Apicidin F cluster transcription factor apf2 (Apicidin F synthesis protein 2)				no	yes	no	120	64	20	250	131	40	1.849	0.887	0.193586	1.885	0.915	0.143593	no	no	-6.62252	-2.732	7.65227e-06	-6.71141	-2.749	3.0742e-06	yes	yes	-3.59712	-1.845	0.00827194	-3.57143	-1.834	0.00526123	no	yes
VC83_02734	hypothetical protein							no	yes	no	14	13	3	28	26	5	1.141	0.191	0.725394	1.135	0.182	0.719863	no	no	-10.2041	-3.353	0.000205043	-11.236	-3.492	1.27319e-06	yes	yes	-8.92857	-3.162	0.00120154	-9.90099	-3.31	3.50321e-05	no	yes
VC83_02766	HAL protein kinase	HAL4_YEAST	4.39e-51	Serine/threonine-protein kinase HAL4/SAT4 (EC 2.7.11.1) (Halotolerance protein 4)				no	yes	no	138	78	23	286	155	48	1.75	0.807	0.354392	1.824	0.867	0.264669	no	no	-5.64972	-2.499	0.000910607	-5.64972	-2.499	0.000376133	yes	yes	-3.22581	-1.692	0.0476497	-3.09598	-1.632	0.0347995	no	yes
VC83_02790	hypothetical protein							no	yes	no	30	56	93	64	119	194	-1.95312	-0.966	0.00078304	-1.95312	-0.967	0.00777133	no	no	3.006	1.588	7.44694e-10	3.011	1.59	1.15437e-06	yes	yes	1.539	0.622	0.0584186	1.54	0.623	0.122481	no	no
VC83_02815	hypothetical protein	NMRL1_CHICK	3.63e-48	NmrA-like family domain-containing protein 1				yes	yes	no	10	99	128	20	206	269	-10.5263	-3.391	2.00966e-05	-10.4167	-3.376	4.53085e-05	yes	yes	13.353	3.739	3.05112e-07	13.413	3.746	1.15437e-06	yes	yes	1.273	0.348	0.765997	1.292	0.369	0.733424	no	no
VC83_02817	serine-threonine kinase receptor-associated protein	STRAP_DICDI	4.29e-73	Serine-threonine kinase receptor-associated protein (WD40 repeat-containing protein strap)				no	no	yes	49	108	19	104	224	40	-2.23214	-1.158	0.0868258	-2.20264	-1.141	0.080221	no	yes	-2.3753	-1.249	0.0788354	-2.3753	-1.247	0.0625744	no	yes	-5.29101	-2.407	0.000317606	-5.2356	-2.388	0.000240279	yes	yes
VC83_02820	hypothetical protein							no	yes	no	3	8	22	5	16	45	-3.27869	-1.712	0.0691262	-3.28947	-1.719	0.0519179	no	yes	7.521	2.911	0.000498254	7.578	2.922	0.000430298	yes	yes	2.295	1.199	0.253928	2.302	1.203	0.222716	no	yes
VC83_02826	hypothetical protein							no	yes	yes	63	48	2	130	98	4	1.323	0.404	0.608462	1.362	0.446	0.529479	no	no	-22.2222	-4.483	2.60876e-08	-22.2222	-4.462	2.64861e-10	yes	yes	-16.9492	-4.079	1.96165e-06	-16.129	-4.017	6.09555e-08	yes	yes
VC83_02833	hypothetical protein	PTR2_SCHPO	7.28e-125	Probable peptide transporter ptr2 (Peptide permease ptr2)				yes	yes	no	30	273	372	64	574	785	-9.00901	-3.174	5.23181e-06	-8.92857	-3.157	2.47648e-05	yes	yes	12.374	3.629	1.2141e-08	12.286	3.619	1.37829e-07	yes	yes	1.371	0.455	0.646746	1.377	0.462	0.620042	no	no
VC83_02843	hypothetical protein	GSTK1_HUMAN	3.79e-11	Glutathione S-transferase kappa 1 (EC 2.5.1.18) (GST 13-13) (GST class-kappa) (GSTK1-1) (hGSTK1) (Glutathione S-transferase subunit 13)				yes	yes	no	21	106	124	44	229	268	-5.15464	-2.366	9.97373e-05	-5.26316	-2.393	0.00027622	yes	yes	6.074	2.603	3.42772e-06	6.177	2.627	1.26925e-05	yes	yes	1.178	0.236	0.798257	1.176	0.234	0.791437	no	no
VC83_02845	hypothetical protein							no	no	yes	48	86	36	101	181	75	-1.84843	-0.887	0.00142716	-1.83824	-0.88	0.0153088	no	no	-1.35685	-0.44	0.224279	-1.35135	-0.435	0.312509	no	no	-2.50627	-1.327	3.16064e-05	-2.48756	-1.314	0.000722119	yes	yes
VC83_02847	hypothetical protein							no	yes	yes	0	1	38	2	2	78	-1.66945	-0.739	0.5824	-1.53846	-0.622	0.59417	no	no	52.337	5.71	1.16953e-11	46.395	5.536	3.76022e-11	yes	yes	31.358	4.971	1.41995e-07	30.156	4.914	7.02238e-08	yes	yes
VC83_02848	hypothetical protein	REBG_NOCAE	8.75e-48	4'-demethylrebeccamycin synthase (EC 4.3.3.5) (Arcyriaflavin A N-glycosyltransferase)				no	yes	no	1	7	98	3	15	208	-4.16667	-2.058	0.184022	-3.48432	-1.799	0.155037	no	yes	67.149	6.069	7.33285e-07	60.734	5.924	3.93152e-07	yes	yes	16.125	4.011	0.00402664	17.451	4.125	0.000946138	no	yes
VC83_02849	hypothetical protein							no	yes	yes	1	2	47	1	5	101	-2.71003	-1.44	0.323548	-2.53165	-1.342	0.31145	no	yes	75.587	6.24	1.95873e-09	68.921	6.107	4.31107e-08	yes	yes	27.868	4.801	3.10103e-05	27.192	4.765	8.17641e-05	yes	yes
VC83_02853	hypothetical protein	MUC19_HUMAN	7.88e-11	Mucin-19 (MUC-19)	Yes			no	yes	no	2116	1311	423	4525	2591	802	1.615	0.692	0.40899	1.747	0.805	0.300398	no	no	-4.97512	-2.318	0.000652692	-5.61798	-2.488	0.000203664	yes	yes	-3.08642	-1.626	0.0322147	-3.21543	-1.684	0.0199344	no	yes
VC83_02857	hypothetical protein							no	no	no	0	0	46				-3.59712	-1.847	0.280815			1	no	no	831.774	9.7	6.15596e-21			1	no	no	231.147	7.853	1.7313e-13			1	no	no
VC83_02858	hypothetical protein							no	no	yes	31	45	10	65	94	22	-1.49254	-0.577	0.23599	-1.5083	-0.592	0.230579	no	no	-2.80112	-1.486	0.00550714	-2.71003	-1.437	0.00680011	no	yes	-4.1841	-2.063	0.000127521	-4.08163	-2.03	0.000131264	yes	yes
VC83_02863	hypothetical protein							no	no	no	22	16	5	46	33	10	1.432	0.518	0.388441	1.433	0.519	0.330668	no	no	-3.55872	-1.834	0.00525003	-3.71747	-1.896	0.000940108	no	yes	-2.48756	-1.316	0.0821641	-2.5974	-1.377	0.0395377	no	yes
VC83_02875	homoserine O-acetyltransferase	CYSA_EMENI	0	Serine O-acetyltransferase (EC 2.3.1.30)				no	yes	yes	23	14	83	49	30	180	1.664	0.735	0.271136	1.643	0.716	0.29221	no	no	3.699	1.887	0.000469721	3.722	1.896	0.000772254	yes	yes	6.156	2.622	3.07466e-06	6.116	2.613	1.20417e-05	yes	yes
VC83_02876	hypothetical protein	BGLG_ASPOR	0	Probable beta-glucosidase G (EC 3.2.1.21) (Beta-D-glucoside glucohydrolase G) (Cellobiase G) (Gentiobiase G)	Yes	glycosyl hydrolase	glucosidase	no	yes	no	45	81	375	94	168	767	-1.7331	-0.793	0.389191	-1.69779	-0.763	0.385273	no	no	8.414	3.073	1.94746e-05	8.135	3.024	4.09523e-05	yes	yes	4.857	2.28	0.00460832	4.792	2.261	0.00472239	no	yes
VC83_02899	hypothetical protein							no	no	yes	44	66	8	92	144	18	-1.51057	-0.595	0.49955	-1.58479	-0.663	0.423202	no	no	-5.64972	-2.495	0.00197666	-5.43478	-2.444	0.00218155	no	yes	-8.54701	-3.09	0.000165577	-8.62069	-3.108	0.000138789	yes	yes
VC83_02920	hypothetical protein	YNF8_KLULA	7.76e-07	Vacuolar membrane protein KLLA0F03465g				no	no	no	133	59	42	281	120	84	2.31	1.208	0.0224685	2.373	1.247	0.0123277	no	yes	-2.94985	-1.559	0.00211786	-3.09598	-1.629	0.000476085	no	yes	-1.27551	-0.351	0.634657	-1.30378	-0.383	0.557289	no	no
VC83_02938	hypothetical protein	YIV5_SCHPO	7.9e-124	Uncharacterized ATP-dependent helicase C144.05 (EC 3.6.4.-)				yes	yes	no	6	52	198	14	104	406	-7.19424	-2.851	0.000259638	-6.75676	-2.756	0.000526467	yes	yes	30.556	4.933	9.563e-14	29.543	4.885	1.26728e-11	yes	yes	4.234	2.082	0.0089656	4.375	2.129	0.0062227	no	yes
VC83_02952	hypothetical protein							no	yes	no	111	284	286	235	597	607	-2.57069	-1.363	0.000156966	-2.5641	-1.358	0.00211681	no	yes	2.559	1.356	6.75346e-05	2.581	1.368	0.000871735	yes	yes	-1.00503	-0.007	0.993107	1.007	0.01	0.989232	no	no
VC83_02953	hypothetical protein	THI73_YEAST	9.93e-98	Thiamine pathway transporter THI73				no	yes	no	91	124	246	193	260	512	-1.37552	-0.461	0.291968	-1.3587	-0.442	0.364813	no	no	2.648	1.405	9.37712e-05	2.621	1.39	0.000659773	yes	yes	1.924	0.944	0.0217597	1.93	0.949	0.0369452	no	no
VC83_02961	hypothetical protein							no	no	no	0	0	4				-3.61011	-1.854	1			1	no	no	68.234	6.092	0.000907			1	no	no	18.873	4.238	0.0386713			1	no	no
VC83_02962	hypothetical protein							no	yes	no	7	22	82	16	46	175	-2.57069	-1.361	0.0856225	-2.48139	-1.31	0.0948664	no	yes	11.215	3.487	6.09398e-08	11.115	3.474	1.98136e-07	yes	yes	4.365	2.126	0.00471178	4.484	2.165	0.00420715	no	yes
VC83_02980	hypothetical protein	INA17_SCHPO	0.000295	Inner membrane assembly complex subunit 17				no	yes	no	15	32	48	32	66	99	-1.96464	-0.975	0.0240802	-1.96078	-0.97	0.0254055	no	no	2.812	1.492	0.000216479	2.816	1.494	0.000282473	yes	yes	1.431	0.517	0.334634	1.438	0.524	0.32629	no	no
VC83_02987	hypothetical protein							yes	no	no	40	107	54	85	227	113	-2.7248	-1.447	1.69909e-06	-2.71003	-1.439	0.000268536	yes	yes	1.311	0.39	0.322963	1.318	0.398	0.39538	no	no	-2.079	-1.057	0.00292103	-2.05761	-1.041	0.0161008	no	yes
VC83_02992	hypothetical protein	FNTA_CANAX	4.9e-59	Protein farnesyltransferase/geranylgeranyltransferase type-1 subunit alpha (EC 2.5.1.58) (EC 2.5.1.59) (CAAX farnesyltransferase subunit alpha) (FTase-alpha) (Ras proteins prenyltransferase subunit alpha) (Type I protein geranyl-geranyltransferase subunit				no	yes	no	49	36	19	102	74	40	1.305	0.384	0.203714	1.296	0.374	0.299129	no	no	-2.35849	-1.237	0.000191517	-2.36967	-1.246	0.000591837	yes	yes	-1.80832	-0.854	0.0277525	-1.8315	-0.872	0.0374128	no	no
VC83_03003	hypothetical protein	2NPD_STAS1	7.31e-36	Probable nitronate monooxygenase (EC 1.13.12.16) (Nitroalkane oxidase)				no	no	no	35	99	200	73	212	419	-2.849	-1.512	0.0787349	-2.90698	-1.538	0.0683662	no	yes	5.825	2.542	0.000858657	5.797	2.535	0.00101096	no	yes	2.042	1.03	0.279545	1.996	0.997	0.275207	no	no
VC83_03020	ubiquinol-cytochrome c reductase subunit 8	QCR8_NEUCR	1.27e-34	Cytochrome b-c1 complex subunit 8 (Complex III subunit 8) (Complex III subunit VII) (Ubiquinol-cytochrome c reductase complex 11 kDa protein) (Ubiquinol-cytochrome c reductase complex ubiquinone-binding protein QP-C)				no	no	no	438	1029	746	927	2187	1580	-2.35849	-1.237	0.000134989	-2.36407	-1.241	0.00631652	no	yes	1.687	0.755	0.0232848	1.699	0.765	0.0908477	no	no	-1.39665	-0.482	0.205266	-1.39082	-0.476	0.364288	no	no
VC83_03061	hypothetical protein							no	no	no	14	10	2	29	22	5	1.394	0.479	0.327217	1.379	0.464	0.339793	no	no	-5.71429	-2.511	0.00109016	-5.84795	-2.549	9.93964e-05	no	yes	-4.09836	-2.033	0.0183818	-4.23729	-2.085	0.00636751	no	yes
VC83_03075	hypothetical protein	ECH1_RAT	9.96e-72	Delta(3,5)-Delta(2,4)-dienoyl-CoA isomerase, mitochondrial (EC 5.3.3.-)				no	yes	no	43	111	211	91	234	449	-2.51256	-1.33	0.00111271	-2.53165	-1.341	0.0043714	no	yes	4.965	2.312	3.77759e-11	4.986	2.318	1.43337e-08	yes	yes	1.975	0.982	0.0220939	1.969	0.977	0.0419822	no	no
VC83_03080	hypothetical protein							no	no	no	0	0	6				-10.101	-3.33	0.105401			1	no	no	95.561	6.578	0.000123549			1	no	no	9.5	3.248	0.0941245			1	no	no
VC83_03107	hypothetical protein	MP1_ASPFM	3.34e-29	Cell wall mannoprotein 1				yes	yes	no	10	356	1360	20	737	2849	-37.037	-5.2	2.70802e-09	-35.7143	-5.161	8.57735e-07	yes	yes	141.424	7.144	1.08825e-19	139.027	7.119	1.15223e-12	yes	yes	3.848	1.944	0.0510964	3.886	1.958	0.0460492	no	yes
VC83_03114	hypothetical protein							yes	yes	no	1	15	90	2	34	193	-18.8679	-4.23	0.000167854	-18.1818	-4.18	0.00027622	yes	yes	103.517	6.694	3.18223e-12	98.857	6.627	2.22245e-09	yes	yes	5.517	2.464	0.0292517	5.454	2.447	0.0252771	no	yes
VC83_03119	hypothetical protein							no	no	yes	39	106	29	82	228	62	-2.78552	-1.478	0.000532287	-2.82486	-1.5	0.00223102	no	yes	-1.33869	-0.42	0.450511	-1.30378	-0.383	0.517074	no	no	-3.73134	-1.898	2.9693e-05	-3.69004	-1.883	0.000194415	yes	yes
VC83_03124	hypothetical protein					glycosyl hydrolase	glycosyl hydrolase	no	yes	no	834	380	298	1775	766	620	2.237	1.161	0.0103757	2.349	1.232	0.0125695	no	yes	-2.77008	-1.47	0.000401616	-2.83286	-1.503	0.000855023	yes	yes	-1.23916	-0.309	0.60909	-1.20627	-0.27	0.668597	no	no
VC83_03131	succinate dehydrogenase iron-sulfur subunit, mitochondrial	SDHB_ZYMTR	1.84e-155	Succinate dehydrogenase [ubiquinone] iron-sulfur subunit, mitochondrial (EC 1.3.5.1) (Iron-sulfur subunit of complex II) (Ip)				no	no	no	154	199	80	326	409	166	-1.2987	-0.377	0.355371	-1.26582	-0.34	0.465421	no	no	-1.90476	-0.93	0.0128586	-1.92678	-0.945	0.0221795	no	no	-2.47525	-1.308	0.000436525	-2.43902	-1.285	0.00232204	no	yes
VC83_03132	hypothetical protein	VELB_MAGO7	7.84e-115	Velvet complex subunit B				no	no	no	85	33	19	176	66	40	2.533	1.341	0.0411411	2.631	1.396	0.0204459	no	yes	-4.08163	-2.029	0.00133721	-4.11523	-2.042	0.000393408	no	yes	-1.61031	-0.688	0.41169	-1.56495	-0.647	0.390133	no	no
VC83_03156	hypothetical protein							no	yes	no	15	93	300	33	204	666	-6.21118	-2.636	0.0313315	-6.13497	-2.621	0.0221597	no	yes	19.868	4.312	5.79612e-05	20.055	4.326	6.4736e-05	yes	yes	3.196	1.676	0.210102	3.261	1.705	0.147317	no	yes
VC83_03166	hypothetical protein	YEME_SCHPO	0	Uncharacterized permease C29B12.14c				yes	yes	no	5	55	83	10	118	178	-11.236	-3.484	0.000485256	-11.3636	-3.514	0.000902937	yes	yes	17.275	4.111	5.38186e-06	17.369	4.118	2.53373e-05	yes	yes	1.543	0.626	0.64517	1.521	0.605	0.633536	no	no
VC83_03180	hypothetical protein	ACD10_HUMAN	1.41e-20	Acyl-CoA dehydrogenase family member 10 (ACAD-10) (EC 1.3.99.-)				no	yes	no	18	51	84	37	110	180	-3.01205	-1.589	0.00748719	-3.07692	-1.621	0.00919228	no	yes	4.938	2.304	1.39453e-05	4.957	2.309	3.99581e-05	yes	yes	1.642	0.715	0.307703	1.612	0.689	0.327844	no	no
VC83_03184	hypothetical protein	MAOX_DICDI	6.01e-158	NADP-dependent malic enzyme (NADP-ME) (EC 1.1.1.40) (SrfA-induced gene A protein)				no	no	no	292	245	83	603	492	163	1.189	0.25	0.742398	1.224	0.292	0.668426	no	no	-3.57143	-1.834	0.00158767	-3.73134	-1.9	0.00044031	no	yes	-3.003	-1.584	0.0116414	-3.04878	-1.608	0.00577135	no	yes
VC83_03189	hypothetical protein	HETE1_PODAS	3.24e-10	Vegetative incompatibility protein HET-E-1				no	yes	no	0	4	24	1	8	52	-7.29927	-2.866	0.0113203	-6.62252	-2.732	0.00979133	no	yes	39.783	5.314	1.5367e-08	37.121	5.214	6.51836e-08	yes	yes	5.459	2.449	0.0229254	5.587	2.482	0.0159455	no	yes
VC83_03212	hypothetical protein	SCP2_YARLI	4.69e-34	Fatty acid-binding protein (Sterol carrier protein 2) (YLSCP2)				no	yes	no	306	1458	2130	649	3054	4577	-4.73934	-2.247	0.000263471	-4.69484	-2.231	0.00115175	no	yes	6.95	2.797	3.97196e-07	7.05	2.818	6.24613e-06	yes	yes	1.464	0.55	0.490714	1.501	0.586	0.469375	no	no
VC83_03246	hypothetical protein	H32_USTMA	6.4e-29	Histone H3.2				no	yes	yes	0	0	30	1	0	60	1.262	0.335	0.837289	2.526	1.337	0.362148	no	no	90.379	6.498	2.67353e-17	73.436	6.198	2.62486e-20	yes	yes	114.014	6.833	1.02967e-12	185.468	7.535	6.54045e-17	yes	yes
VC83_03247	hypothetical protein	A1345_ARTBC	3.59e-44	Probable extracellular serine carboxypeptidase (EC 3.4.-.-)			peptidase	yes	yes	no	5	76	126	12	152	244	-13.1579	-3.727	1.98668e-05	-12.3457	-3.623	5.72693e-05	yes	yes	23.097	4.53	8.6578e-09	20.874	4.384	1.32938e-07	yes	yes	1.744	0.803	0.483941	1.694	0.761	0.466188	no	no
VC83_03294	hypothetical protein	SDH_RHIRD	1.63e-11	Serine 3-dehydrogenase (EC 1.1.1.276)				no	yes	no	0	1	8	1	2	16	-3.89105	-1.963	0.175683	-3.33333	-1.735	0.150619	no	yes	20.585	4.364	0.000312464	17.242	4.108	0.000222785	yes	yes	5.28	2.401	0.0795686	5.179	2.373	0.0619747	no	yes
VC83_03332	hypothetical protein							yes	no	no	11	2	5	23	4	10	5.875	2.555	0.000772177	5.817	2.54	0.000195717	yes	yes	-1.81818	-0.862	0.326696	-1.91939	-0.941	0.206828	no	no	3.232	1.693	0.0784591	3.03	1.599	0.0724737	no	yes
VC83_03342	hypothetical protein	SYYM_PODAS	0	Tyrosine--tRNA ligase, mitochondrial (EC 6.1.1.1) (Tyrosyl-tRNA synthetase) (TyrRS)				no	no	no	32	48	10	68	99	21	-1.51286	-0.597	0.342621	-1.5015	-0.586	0.314674	no	no	-2.82486	-1.498	0.0198773	-2.87356	-1.525	0.0101046	no	yes	-4.2735	-2.095	0.00117748	-4.31034	-2.11	0.00040417	no	yes
VC83_03389	hypothetical protein							no	yes	yes	0	0	100	0	0	211	-3.59712	-1.848	0.289203	1	0	1	no	no	1927.06	10.912	1.8924e-25	1676.05	10.711	1.15514e-27	yes	yes	535.305	9.064	2.45411e-17	1676.05	10.711	1.0594e-20	yes	yes
VC83_03393	hypothetical protein							no	yes	no	6	16	29	13	35	64	-3.10559	-1.633	0.00441511	-3.07692	-1.623	0.00591982	no	yes	5.233	2.388	4.74862e-06	5.271	2.398	1.00541e-05	yes	yes	1.687	0.754	0.275034	1.711	0.775	0.253855	no	no
VC83_03395	nicotinate phosphoribosyltransferase	NPT1_SCHPO	1.99e-117	Probable nicotinate phosphoribosyltransferase (NAPRTase) (EC 6.3.4.21)				no	no	yes	88	120	55	187	252	112	-1.40845	-0.494	0.0546768	-1.38889	-0.475	0.175316	no	no	-1.58983	-0.668	0.0175761	-1.62338	-0.699	0.0504046	no	no	-2.23714	-1.163	2.01334e-05	-2.25734	-1.174	0.00085109	yes	yes
VC83_03401	hypothetical protein	ACPA_EMENI	4.62e-106	Acetate permease A (Monocarboxylate transporter acpA)				no	yes	no	0	2	8	1	6	17	-11.3636	-3.501	0.0208212	-9.61538	-3.272	0.0152638	no	yes	30.956	4.952	0.000278795	25.503	4.673	0.000282473	yes	yes	2.734	1.451	0.383979	2.64	1.401	0.346251	no	yes
VC83_03437	hypothetical protein							no	no	no	26	8	13	53	17	26	3.416	1.772	0.00105969	3.359	1.748	0.000752763	no	yes	-1.78253	-0.834	0.181462	-1.84843	-0.887	0.110226	no	no	1.916	0.938	0.183413	1.817	0.862	0.196608	no	no
VC83_03453	hypothetical protein	USTP_ASPFN	1.51e-39	Peptidase S41 family protein ustP (EC 3.4.-.-) (Ustiloxin B biosynthesis protein P)			peptidase	no	yes	no	78	51	26	163	106	55	1.52	0.604	0.176061	1.523	0.607	0.181311	no	no	-2.77008	-1.468	0.000568994	-2.78552	-1.476	0.000639281	yes	yes	-1.82149	-0.864	0.0887008	-1.82815	-0.87	0.0851831	no	no
VC83_03456	hypothetical protein	ARP5_SCHPO	0	Actin-like protein arp5				no	no	no	9	13	1	18	25	2	-1.32626	-0.407	0.536645	-1.28205	-0.359	0.539067	no	no	-5.26316	-2.392	0.0131462	-5.68182	-2.502	0.00204705	no	yes	-6.94444	-2.8	0.00518374	-7.24638	-2.861	0.00066722	no	yes
VC83_03463	hypothetical protein	BIOB_YEAST	2.76e-161	Biotin synthase, mitochondrial (EC 2.8.1.6)				no	yes	yes	311	304	70	650	619	143	1.015	0.022	0.976904	1.042	0.06	0.930259	no	no	-4.29185	-2.099	6.70444e-06	-4.34783	-2.123	4.33763e-06	yes	yes	-4.21941	-2.077	2.32897e-05	-4.1841	-2.063	1.99747e-05	yes	yes
VC83_03470	hypothetical protein	PQSH_PSEAE	3.59e-07	2-heptyl-3-hydroxy-4(1H)-quinolone synthase (EC 1.14.13.182) (2-heptyl-3,4-dihydroxyquinoline synthase)				no	yes	no	2	6	38	4	13	80	-3.08642	-1.624	0.151321	-3.18471	-1.671	0.111674	no	yes	16.943	4.083	9.45468e-06	16.785	4.069	2.49729e-05	yes	yes	5.497	2.459	0.0222438	5.269	2.398	0.0209688	no	yes
VC83_03471	hypothetical protein							no	yes	no	21	51	210	44	110	446	-2.46305	-1.299	0.100636	-2.52525	-1.337	0.0803298	no	yes	9.783	3.29	4.2652e-07	9.952	3.315	1.31744e-06	yes	yes	3.975	1.991	0.00832282	3.939	1.978	0.00764702	no	yes
VC83_03487	hypothetical protein							no	yes	yes	3	6	62	6	14	132	-2.46305	-1.301	0.0922809	-2.50627	-1.327	0.0733376	no	yes	21.215	4.407	4.55622e-14	21.063	4.397	4.93664e-12	yes	yes	8.611	3.106	2.29645e-06	8.396	3.07	4.5603e-06	yes	yes
VC83_03488	hypothetical protein	MX1_HORSE	1.41e-42	Interferon-induced GTP-binding protein Mx1 (Interferon-regulated resistance GTP-binding protein MxA) (Myxoma resistance protein 1) (Myxovirus resistance protein 1) [Cleaved into: Interferon-induced GTP-binding protein Mx1, N-terminally processed]				no	yes	yes	6	11	43	14	23	88	-1.41443	-0.5	0.458489	-1.40449	-0.49	0.445662	no	no	6.69	2.742	1.49113e-08	6.419	2.682	2.06462e-08	yes	yes	4.732	2.242	5.63819e-05	4.571	2.193	6.54938e-05	yes	yes
VC83_03504	hypothetical protein	Y0074_EMENI	0	Putative acyl-coenzyme A synthetase (EC 6.2.1.-)				no	yes	no	17	46	136	36	99	280	-2.68817	-1.428	0.0470868	-2.73973	-1.453	0.0412059	no	yes	7.895	2.981	8.43273e-07	7.723	2.949	3.33119e-06	yes	yes	2.934	1.553	0.0307773	2.821	1.496	0.0353079	no	yes
VC83_03506	hypothetical protein							no	yes	yes	24	16	0	49	31	0	1.522	0.606	0.380024	1.585	0.664	0.269054	no	no	-28.5714	-4.848	4.80861e-07	-55.5556	-5.767	6.69663e-10	yes	yes	-18.8679	-4.242	5.19926e-05	-34.4828	-5.103	1.19037e-06	yes	yes
VC83_03510	hypothetical protein	FABG_THEMA	5.34e-21	3-oxoacyl-[acyl-carrier-protein] reductase FabG (EC 1.1.1.100) (3-ketoacyl-acyl carrier protein reductase) (Beta-Ketoacyl-acyl carrier protein reductase) (Beta-ketoacyl-ACP reductase)				no	yes	yes	16	72	541	35	155	1160	-4.4843	-2.163	0.00321911	-4.54545	-2.186	0.00388283	no	yes	32.815	5.036	7.64607e-17	33.332	5.059	9.1829e-13	yes	yes	7.329	2.874	2.42919e-05	7.325	2.873	5.86738e-05	yes	yes
VC83_03511	hypothetical protein							no	yes	yes	0	0	22	0	0	48	-2.17865	-1.125	0.547401	1.916	0.938	0.491685	no	no	262.712	8.037	1.01521e-13	202.219	7.66	2.24119e-15	yes	yes	120.463	6.912	2.01902e-09	387.412	8.598	8.47838e-12	yes	yes
VC83_03524	hypothetical protein							no	yes	no	142	223	474	299	470	1004	-1.56006	-0.642	0.0747773	-1.56495	-0.646	0.154279	no	no	3.322	1.732	3.69159e-09	3.345	1.742	5.87609e-06	yes	yes	2.13	1.091	0.00130328	2.138	1.096	0.0111905	no	yes
VC83_03529	hypothetical protein							no	yes	yes	0	0	96	0	0	198	-3.59712	-1.845	0.251091	1	0	1	no	no	1823.43	10.832	1.33587e-31	1548.86	10.597	5.82183e-40	yes	yes	507.437	8.987	1.62856e-21	1548.86	10.597	7.34262e-29	yes	yes
VC83_03530	hypothetical protein	EXD1_MOUSE	5.47e-10	piRNA biogenesis protein EXD1 (Exonuclease 3'-5' domain-containing protein 1) (Exonuclease 3'-5' domain-like-containing protein 1) (Inactive exonuclease EXD1) (mExd1)				no	yes	yes	0	0	463	0	0	966	-2.04918	-1.036	0.549199	-1.13507	-0.183	0.92271	no	no	3138.59	11.616	7.11339e-35	2228.95	11.122	2.67925e-30	yes	yes	1530.76	10.58	4.87548e-27	1963.38	10.939	2.08369e-25	yes	yes
VC83_03531	hypothetical protein							no	yes	yes	0	0	364	0	0	744	-3.59712	-1.846	0.265432	1	0	1	no	no	7074.08	12.788	8.90925e-41	5920.87	12.532	9.99014e-46	yes	yes	1967.26	10.942	1.72999e-29	5920.87	12.532	2.09788e-35	yes	yes
VC83_03536	hypothetical protein	YR831_MIMIV	8.14e-19	Putative serine/threonine-protein kinase/receptor R831 (EC 2.7.11.1)				no	yes	yes	0	0	53	0	0	112	-3.58423	-1.843	0.222517	1	0	1	no	no	1054.64	10.043	3.41326e-32	916.285	9.84	2.01068e-47	yes	yes	293.964	8.199	2.18293e-21	916.285	9.84	2.83008e-32	yes	yes
VC83_03567	hypothetical protein	YHX7_SCHPO	2.93e-55	Protein PBDC1 homolog				no	no	no	119	311	225	252	666	480	-2.63158	-1.396	0.000162895	-2.65957	-1.41	0.00254736	no	yes	1.881	0.912	0.0163883	1.905	0.93	0.0429978	no	no	-1.3986	-0.484	0.284145	-1.3947	-0.48	0.381389	no	no
VC83_03584	hypothetical protein	ERV14_YEAST	1.96e-60	ER-derived vesicles protein ERV14				no	no	no	234	475	600	496	995	1278	-2.02429	-1.017	0.00645791	-2.00803	-1.005	0.0308163	no	yes	2.56	1.356	5.75905e-05	2.579	1.367	0.00129069	no	yes	1.265	0.339	0.471408	1.285	0.362	0.52099	no	no
VC83_03591	hypothetical protein							no	no	no	3	5	0	6	12	0	-2.21239	-1.147	0.181152	-2.25734	-1.176	0.0919577	no	yes	-4.44444	-2.153	0.0780145	-50	-5.619	0.00712118	no	yes	-9.80392	-3.3	0.00639254	-111.111	-6.795	0.00024462	no	yes
VC83_03593	hypothetical protein							no	yes	yes	16	6	413	35	14	885	2.591	1.374	0.341582	2.628	1.394	0.254253	no	yes	25.285	4.66	2.97457e-05	25.144	4.652	1.88316e-05	yes	yes	65.516	6.034	1.45289e-07	66.085	6.046	3.12602e-07	yes	yes
VC83_03594	hypothetical protein				Yes	Uncharacterized		no	yes	yes	32	14	789	69	29	1694	2.293	1.197	0.373686	2.377	1.249	0.282026	no	yes	24.61	4.621	7.61678e-06	24.459	4.612	9.74179e-06	yes	yes	56.437	5.819	2.97167e-08	58.136	5.861	1.49342e-07	yes	yes
VC83_03642	hypothetical protein	FAT1_COCHE	7.14e-137	Fatty acid transporter protein				no	yes	no	12	17	66	24	36	133	-1.41243	-0.499	0.566366	-1.41643	-0.503	0.541504	no	no	5.846	2.548	8.92279e-05	5.591	2.483	0.000120661	yes	yes	4.136	2.048	0.005262	3.946	1.98	0.00581295	no	yes
VC83_03656	hypothetical protein							no	yes	no	1	4	15	2	9	31	-3.84615	-1.943	0.0343372	-3.71747	-1.894	0.0273526	no	yes	16.183	4.016	1.38255e-07	15.06	3.913	1.27574e-07	yes	yes	4.209	2.074	0.0197955	4.051	2.018	0.018615	no	yes
VC83_03658	hypothetical protein	CFMB_ARTBC	1.99e-05	GPI-anchored CFEM domain protein ARB_02741				no	yes	no	23	66	140	49	139	298	-2.85714	-1.513	0.0523628	-2.80112	-1.488	0.0575311	no	yes	6.274	2.649	0.000100578	6.168	2.625	0.000205997	yes	yes	2.199	1.137	0.175493	2.199	1.137	0.166451	no	yes
VC83_03690	sterol carrier protein 2	NLTP_RABIT	5.03e-150	Non-specific lipid-transfer protein (NSL-TP) (EC 2.3.1.176) (Propanoyl-CoA C-acyltransferase) (SCP-chi) (SCPX) (Sterol carrier protein 2) (SCP-2) (Sterol carrier protein X) (SCP-X)				no	yes	no	51	251	604	108	522	1247	-4.85437	-2.276	0.00148893	-4.78469	-2.258	0.00217429	no	yes	11.817	3.563	1.00594e-08	11.568	3.532	1.19656e-07	yes	yes	2.44	1.287	0.0992781	2.418	1.274	0.0919042	no	yes
VC83_03700	hypothetical protein	YGZ2_SCHPO	3.54e-47	UPF0588 membrane protein C20F10.02c				no	no	yes	32	39	12	68	80	23	-1.1919	-0.253	0.656737	-1.17786	-0.236	0.659005	no	no	-3.26797	-1.709	0.00196616	-3.40136	-1.764	0.000573096	no	yes	-3.89105	-1.962	0.000672551	-4	-2	0.000190354	yes	yes
VC83_03742	hypothetical protein	YIZG_SCHPO	1.45e-93	Uncharacterized transporter C1002.16c				yes	no	no	24	311	65	51	685	138	-12.8205	-3.681	3.96648e-06	-13.5135	-3.749	2.13142e-05	yes	yes	2.724	1.446	0.106772	2.74	1.454	0.0915241	no	yes	-4.71698	-2.235	0.00988291	-4.90196	-2.294	0.00820387	no	yes
VC83_03749	hypothetical protein							no	yes	no	25	108	124	52	234	260	-4.40529	-2.137	0.000917892	-4.52489	-2.176	0.00120361	no	yes	4.971	2.313	0.000114242	4.968	2.313	0.00021057	yes	yes	1.13	0.177	0.856579	1.1	0.137	0.887587	no	no
VC83_03761	hypothetical protein	BIT61_SCHPO	8.06e-14	Target of rapamycin complex 2 subunit bit61 (TORC2 subunit bit61)				yes	no	no	34	12	14	73	24	29	3.188	1.673	1.45964e-06	3.13	1.646	7.64563e-06	yes	yes	-2.1322	-1.094	0.00846759	-2.17391	-1.12	0.00606241	no	yes	1.494	0.579	0.286937	1.44	0.526	0.348622	no	no
VC83_03764	hypothetical protein	PTAB_ASPFU	4.44e-61	Transcriptional activator ptaB				yes	no	no	30	8	20	63	17	39	3.534	1.821	0.000432256	3.476	1.797	0.000250536	yes	yes	-1.64204	-0.716	0.230728	-1.71527	-0.777	0.147759	no	no	2.152	1.106	0.083522	2.028	1.02	0.0934898	no	yes
VC83_03792	hypothetical protein	DIC1_CANGA	9.81e-90	Mitochondrial dicarboxylate transporter (Dicarboxylate carrier 1)				no	yes	no	55	65	169	118	132	345	-1.12486	-0.169	0.774732	-1.09051	-0.125	0.841561	no	no	2.967	1.569	0.000269299	2.868	1.52	0.000605962	yes	yes	2.639	1.4	0.00316367	2.63	1.395	0.0040759	no	yes
VC83_03802	hypothetical protein	TBL1Y_HUMAN	3.16e-14	F-box-like/WD repeat-containing protein TBL1Y (Transducin beta-like protein 1Y) (Transducin-beta-like protein 1, Y-linked)				no	no	no	24	16	5	50	32	9	1.539	0.622	0.344722	1.543	0.626	0.283436	no	no	-4.4843	-2.164	0.00213901	-4.5045	-2.17	0.00042445	no	yes	-2.91545	-1.542	0.0572493	-2.91545	-1.544	0.0304602	no	yes
VC83_03822	hypothetical protein	WIS4_SCHPO	2.09e-07	MAP kinase kinase kinase wis4 (EC 2.7.11.25) (MAP kinase kinase kinase wak1) (MAP kinase kinase kinase wik1)				no	yes	yes	6	6	28	12	11	60	1.136	0.183	0.830418	1.122	0.165	0.845447	no	no	4.982	2.317	6.18726e-05	5.083	2.346	2.81184e-05	yes	yes	5.657	2.5	0.000133825	5.701	2.511	8.07386e-05	yes	yes
VC83_03849	hypothetical protein	EST2E_MOUSE	1.35e-42	Pyrethroid hydrolase Ces2e (EC 3.1.1.88) (carboxylesterase 2E)				no	yes	no	179	106	71	376	221	151	1.646	0.719	0.0273795	1.662	0.733	0.0600396	no	no	-2.34742	-1.231	5.61656e-05	-2.35849	-1.239	0.000651368	yes	yes	-1.42653	-0.512	0.186155	-1.42045	-0.505	0.262931	no	no
VC83_03855	hypothetical protein							no	yes	no	64	38	24	136	80	49	1.629	0.704	0.0608616	1.619	0.695	0.0964806	no	no	-2.76243	-1.465	0.000130596	-2.76243	-1.467	0.000426644	yes	yes	-1.69492	-0.762	0.105618	-1.70648	-0.771	0.124316	no	no
VC83_03856	hypothetical protein	YEN1_SCHPO	2.28e-07	Uncharacterized serine-rich protein C11G7.01				no	yes	no	80	52	24	166	108	47	1.505	0.59	0.183083	1.491	0.576	0.188584	no	no	-3.20513	-1.679	6.58225e-05	-3.33333	-1.735	2.84758e-05	yes	yes	-2.12766	-1.089	0.0263103	-2.23214	-1.159	0.0145693	no	yes
VC83_03892	hypothetical protein							no	no	no	42	83	100	88	176	216	-2	-0.999	0.0105835	-2.01613	-1.012	0.0287467	no	yes	2.436	1.285	0.000423235	2.485	1.313	0.00235673	no	yes	1.219	0.285	0.591892	1.232	0.301	0.612713	no	no
VC83_03897	hypothetical protein	YKZ2_SCHPO	8.22e-26	UPF0591 membrane protein C15E1.02c				no	yes	no	1415	2096	5331	3026	4372	11163	-1.47929	-0.564	0.30852	-1.443	-0.53	0.41329	no	no	3.765	1.912	1.61373e-05	3.687	1.883	0.000455027	yes	yes	2.546	1.348	0.00667245	2.554	1.353	0.0203043	no	yes
VC83_03912	hypothetical protein	YE42_SCHPO	1.91e-58	Putative cytochrome c1 heme lyase (CC1HL) (EC 4.4.1.-)				no	no	yes	64	86	24	135	178	51	-1.36799	-0.451	0.396931	-1.35135	-0.435	0.423177	no	no	-2.57069	-1.363	0.00638816	-2.53807	-1.345	0.00768704	no	yes	-3.52113	-1.815	0.000317606	-3.43643	-1.78	0.000510823	yes	yes
VC83_03917	STE/STE11/CDC15 protein kinase	SEPH_EMENI	0	Cytokinesis protein sepH (EC 2.7.11.1) (Serine/threonine-protein kinase sepH)				no	no	no	35	13	10	73	26	19	2.735	1.452	0.015276	2.806	1.488	0.0050157	no	yes	-4.09836	-2.035	0.00158389	-4.29185	-2.099	0.000171398	no	yes	-1.49925	-0.583	0.526973	-1.52672	-0.611	0.437803	no	no
VC83_03918	hypothetical protein	MXC_DANRE	1.27e-20	Interferon-induced GTP-binding protein MxC (IFN-inducible antiviral protein MxC) (Interferon-inducible MxC protein)				no	yes	yes	116	87	8	242	183	19	1.34	0.422	0.478652	1.331	0.412	0.489357	no	no	-12.5	-3.642	1.11568e-11	-11.9048	-3.58	2.72356e-11	yes	yes	-9.34579	-3.22	1.44257e-08	-9.00901	-3.167	1.48511e-08	yes	yes
VC83_03919	hypothetical protein	MXB_DANRE	7.33e-12	Interferon-induced GTP-binding protein MxB (IFN-inducible antiviral protein MxB) (Interferon-inducible MxB protein)				no	yes	yes	9	14	0	18	28	0	-1.32802	-0.409	0.686896	-1.28535	-0.363	0.687197	no	no	-13.8889	-3.799	0.000842229	-142.857	-7.204	3.489e-05	yes	yes	-18.5185	-4.208	0.000398775	-200	-7.567	2.04161e-05	yes	yes
VC83_03923	hypothetical protein							no	yes	yes	52	101	6	110	213	14	-1.96078	-0.971	0.0763617	-1.95695	-0.967	0.0803298	no	no	-7.04225	-2.813	2.38992e-06	-6.75676	-2.76	1.94292e-06	yes	yes	-13.6986	-3.783	1.27741e-10	-13.3333	-3.728	1.00248e-10	yes	yes
VC83_03924	hypothetical protein	MP2K3_XENLA	2.22e-06	Dual specificity mitogen-activated protein kinase kinase 3 (MAP kinase kinase 3) (MAPKK 3) (EC 2.7.12.2) (MAPK-ERK kinase 3) (Fragment)				no	yes	yes	18	27	1	39	58	2	-1.56006	-0.641	0.23576	-1.6	-0.679	0.191714	no	no	-13.6986	-3.784	3.90552e-05	-15.3846	-3.935	3.55948e-07	yes	yes	-21.2766	-4.425	2.32427e-06	-24.3902	-4.613	9.47063e-10	yes	yes
VC83_03925	hypothetical protein	IKKA_DANRE	1.66e-07	Inhibitor of nuclear factor kappa-B kinase subunit alpha (I kappa-B kinase alpha) (IKK-A) (IKK-alpha) (IkBKA) (IkappaB kinase) (EC 2.7.11.10) (Conserved helix-loop-helix ubiquitous kinase) (I-kappa-B kinase 1) (IKK1) (Nuclear factor NF-kappa-B inhibitor k				yes	yes	no	71	22	14	150	45	28	3.1	1.632	0.000254529	3.093	1.629	0.000295601	yes	yes	-5.20833	-2.38	4.071e-07	-5.26316	-2.397	1.75428e-07	yes	yes	-1.67785	-0.747	0.241745	-1.70358	-0.768	0.208271	no	no
VC83_03929	hypothetical protein							no	no	no	4	6	0	9	12	0	-1.56495	-0.645	0.351116	-1.5873	-0.667	0.230452	no	no	-6.57895	-2.722	0.0100592	-71.4286	-6.175	0.000499594	no	yes	-10.3093	-3.367	0.00200848	-111.111	-6.842	4.80758e-05	no	yes
VC83_03930	hypothetical protein							no	yes	yes	59	43	0	123	86	0	1.577	0.657	0.131924	1.586	0.665	0.120697	no	no	-90.9091	-6.53	1.35778e-14	-1000	-9.942	1.69894e-24	yes	yes	-58.8235	-5.873	2.93043e-11	-500	-9.277	5.90594e-18	yes	yes
VC83_03931	hypothetical protein							no	yes	yes	8	8	0	18	18	0	-1.09769	-0.135	0.871642	-1.15075	-0.203	0.767188	no	no	-13.6986	-3.77	0.00018558	-142.857	-7.178	4.07815e-06	yes	yes	-14.9254	-3.904	0.00026174	-166.667	-7.382	3.41606e-06	yes	yes
VC83_03946	hypothetical protein							no	no	no	0	0	13				-3.61011	-1.85	0.327217			1	no	no	266.452	8.058	6.2612e-11			1	no	no	73.911	6.208	3.07676e-06			1	no	no
VC83_03948	hypothetical protein							no	no	no	78	111	174	165	235	366	-1.44092	-0.526	0.160084	-1.443	-0.528	0.242959	no	no	2.22	1.151	0.000424553	2.224	1.153	0.00374384	no	yes	1.541	0.624	0.109913	1.542	0.625	0.181433	no	no
VC83_03955	hypothetical protein	PYRD_CANAL	4.1e-38	Dihydroorotate dehydrogenase (quinone), mitochondrial (DHOD) (DHODase) (DHOdehase) (EC 1.3.5.2) (Dihydroorotate oxidase)				no	no	yes	9	25	4	19	52	9	-2.71003	-1.44	0.0227736	-2.65957	-1.413	0.0199026	no	yes	-2.63852	-1.4	0.119809	-2.63158	-1.396	0.0907717	no	yes	-7.14286	-2.84	0.000736404	-6.99301	-2.808	0.000235915	yes	yes
VC83_03957	hypothetical protein							no	no	yes	26	155	4	55	328	8	-5.88235	-2.559	0.00243742	-5.91716	-2.564	0.00248922	no	yes	-6.53595	-2.713	0.00612135	-6.53595	-2.711	0.00371958	no	yes	-38.4615	-5.272	5.93475e-09	-38.4615	-5.276	6.94556e-09	yes	yes
VC83_03958	hypothetical protein	KLC_CAEEL	6.65e-31	Kinesin light chain (KLC)				no	yes	yes	20	29	0	41	61	1	-1.5361	-0.619	0.471641	-1.5456	-0.628	0.422897	no	no	-23.8095	-4.582	1.41709e-05	-45.4545	-5.489	9.83461e-07	yes	yes	-37.037	-5.201	1.49561e-06	-71.4286	-6.116	3.49992e-08	yes	yes
VC83_03959	hypothetical protein	AIM9_KLULA	1.38e-17	Altered inheritance of mitochondria protein 9, mitochondrial (Found in mitochondrial proteome protein 29)				no	yes	yes	106	104	22	224	219	47	1.004	0.006	0.98928	1.011	0.015	0.978869	no	no	-4.34783	-2.123	1.37123e-11	-4.36681	-2.127	1.31581e-08	yes	yes	-4.34783	-2.118	1.19409e-10	-4.329	-2.111	5.78509e-08	yes	yes
VC83_03972	hypothetical protein							no	no	no	6	12	0	14	25	1	-1.3369	-0.418	0.625149	-1.24224	-0.313	0.671012	no	no	-7.93651	-2.985	0.00676606	-14.9254	-3.899	0.000823309	no	yes	-10.6383	-3.404	0.00316367	-18.5185	-4.212	0.000547259	no	yes
VC83_03986	hypothetical protein	CTSD_TRIVH	3.7e-94	Probable aspartic-type endopeptidase CTSD (EC 3.4.23.-)		peptidase	peptidase	no	yes	no	160	120	55	339	244	113	1.364	0.448	0.375202	1.417	0.503	0.312854	no	no	-2.86533	-1.518	0.000468549	-2.94118	-1.555	0.000349511	yes	yes	-2.09644	-1.069	0.0292975	-2.07469	-1.052	0.0315817	no	yes
VC83_03994	glutathione-disulfide reductase	GSHR_NEUCR	0	Glutathione reductase (GR) (GRase) (EC 1.8.1.7)				no	no	no	138	318	128	293	676	272	-2.32019	-1.213	3.09756e-05	-2.32558	-1.216	0.00288947	no	yes	-1.05042	-0.07	0.870587	-1.05485	-0.078	0.884113	no	no	-2.43309	-1.284	1.91375e-05	-2.45098	-1.294	0.00148144	no	yes
VC83_03996	hypothetical protein							no	yes	no	296	183	104	634	374	217	1.637	0.711	0.0984569	1.704	0.769	0.0991547	no	no	-2.77008	-1.472	0.000129356	-2.849	-1.508	0.000325335	yes	yes	-1.69492	-0.76	0.0982744	-1.66945	-0.74	0.136297	no	no
VC83_04009	hypothetical protein	BETA_OCHA4	4.16e-45	Oxygen-dependent choline dehydrogenase (CDH) (CHD) (EC 1.1.99.1) (Betaine aldehyde dehydrogenase) (BADH) (EC 1.2.1.8)		oxidoreductase	oxidoreductase	no	no	no	1135	539	406	2352	1122	856	2.104	1.073	0.0285203	2.095	1.067	0.0453731	no	yes	-2.78552	-1.478	0.000903361	-2.73224	-1.452	0.00300889	no	yes	-1.32275	-0.404	0.508416	-1.30548	-0.384	0.555109	no	no
VC83_04037	hypothetical protein							no	yes	no	165	334	640	348	722	1334	-2.02429	-1.018	0.0771533	-2.079	-1.055	0.0826184	no	yes	3.861	1.949	9.38234e-05	3.822	1.934	0.000381644	yes	yes	1.907	0.931	0.119871	1.839	0.879	0.166569	no	no
VC83_04126	hypothetical protein							no	no	no	52	73	105	110	153	224	-1.38889	-0.474	0.158787	-1.39082	-0.476	0.258362	no	no	2.038	1.027	0.000610823	2.06	1.043	0.00524698	no	yes	1.467	0.553	0.128405	1.481	0.566	0.202953	no	no
VC83_04132	phosphoglycerate dehydrogenase	SERA2_ARATH	4.39e-129	D-3-phosphoglycerate dehydrogenase 2, chloroplastic (PGDH) (EC 1.1.1.95)				no	yes	no	34	69	297	70	152	626	-2.06612	-1.048	0.313784	-2.17391	-1.122	0.261638	no	yes	8.902	3.154	0.000203318	8.931	3.159	0.000386755	yes	yes	4.304	2.106	0.0282619	4.104	2.037	0.0325907	no	yes
VC83_04197	hypothetical protein	YKOW_BACSU	4.8e-14	Signaling protein YkoW				no	yes	no	12	38	50	25	81	103	-3.10559	-1.634	0.00336269	-3.1348	-1.65	0.00424661	no	yes	4.222	2.078	5.61656e-05	4.167	2.059	0.000102081	yes	yes	1.36	0.443	0.553286	1.327	0.409	0.580547	no	no
VC83_04225	hypothetical protein	Y5977_ARATH	4.47e-16	Probable leucine-rich repeat receptor-like protein kinase At5g49770 (EC 2.7.11.1)				no	yes	no	0	2	14	0	3	30	-29.4118	-4.877	0.0057552	-24.3902	-4.595	0.00214422	no	yes	224.918	7.813	1.77086e-07	189.415	7.565	1.97345e-07	yes	yes	7.656	2.937	0.0736985	7.836	2.97	0.0404655	no	yes
VC83_04226	hypothetical protein	AVR4_PASFU	4.92e-12	Race-specific elicitor A4	Yes	Uncharacterized		no	yes	yes	6	6	162	13	12	321	-1.02459	-0.035	0.980202	-1.01626	-0.023	0.98557	no	no	26.315	4.718	1.00594e-08	23.66	4.564	3.55308e-07	yes	yes	25.68	4.683	1.50791e-07	23.279	4.541	1.51553e-06	yes	yes
VC83_04244	hypothetical protein	PLIN3_PIG	0.000236	Perilipin-3 (Cargo selection protein TIP47) (Mannose-6-phosphate receptor-binding protein 1)				no	yes	yes	1361	1077	273	2860	2281	595	1.259	0.332	0.583714	1.25	0.322	0.636162	no	no	-4.92611	-2.298	2.16993e-07	-4.7619	-2.251	1.82053e-05	yes	yes	-3.90625	-1.965	3.5687e-05	-3.80228	-1.928	0.000559553	yes	yes
VC83_04280	hypothetical protein							no	yes	yes	18	16	0	38	35	1	1.062	0.087	0.947901	1.021	0.03	0.981706	no	no	-22.2222	-4.474	0.000216479	-41.6667	-5.358	4.53238e-05	yes	yes	-20.8333	-4.387	0.000671525	-40	-5.329	0.000123001	yes	yes
VC83_04282	hypothetical protein							no	no	no	354	275	36	748	559	78	1.289	0.367	1	1.337	0.419	0.697018	no	no	-10.101	-3.338	1	-9.61538	-3.26	0.000214292	no	yes	-7.87402	-2.972	1	-7.14286	-2.841	0.00244281	no	yes
VC83_04294	hypothetical protein							no	yes	no	16	53	76	34	111	157	-3.16456	-1.664	0.00488388	-3.125	-1.645	0.00606203	no	yes	4.544	2.184	5.24943e-05	4.446	2.153	8.72116e-05	yes	yes	1.434	0.52	0.496832	1.422	0.508	0.489286	no	no
VC83_04311	hypothetical protein	CGR1_ASPTN	2.07e-36	rRNA-processing protein cgrA				yes	no	no	27	97	53	57	206	113	-3.69004	-1.886	0.000291344	-3.69004	-1.881	0.000752763	yes	yes	1.941	0.957	0.095116	1.949	0.963	0.0977908	no	no	-1.90476	-0.929	0.126758	-1.89036	-0.919	0.140423	no	no
VC83_04357	hypothetical protein							yes	no	no	28	5	8	59	10	16	5.6	2.485	1.61019e-05	5.49	2.457	9.69307e-06	yes	yes	-3.125	-1.646	0.0104604	-3.26797	-1.708	0.00342906	no	yes	1.789	0.839	0.324087	1.681	0.749	0.357906	no	no
VC83_04369	AGC/PDK1 protein kinase	KSG1_SCHPO	4.02e-131	Serine/threonine-protein kinase ksg1 (EC 2.7.11.1) (PDK1-like kinase ksg1)				yes	yes	no	48	17	20	101	35	39	2.75	1.459	0.00020402	2.728	1.448	0.000262627	yes	yes	-2.82486	-1.5	0.00051411	-2.88184	-1.526	0.000296718	yes	yes	-1.02775	-0.04	0.962091	-1.05597	-0.078	0.918231	no	no
VC83_04382	hypothetical protein							no	no	no	16	23	41	32	49	85	-1.51057	-0.596	0.187646	-1.54321	-0.626	0.190854	no	no	2.667	1.415	0.000417135	2.655	1.409	0.00119031	no	yes	1.764	0.819	0.0916317	1.721	0.783	0.13039	no	no
VC83_04399	hypothetical protein	B561P_ARATH	3.99e-05	Cytochrome b561 and DOMON domain-containing protein At5g35735 (Protein b561A.tha16)				no	yes	no	2	5	38	3	11	80	-3.92157	-1.969	0.0592431	-3.861	-1.95	0.0463153	no	yes	24.617	4.622	3.6141e-08	23.477	4.553	3.59419e-07	yes	yes	6.288	2.653	0.00667245	6.076	2.603	0.00691452	no	yes
VC83_04401	histone H3	H3_EMENI	1.01e-94	Histone H3				no	no	no	2024	2776	4868	4306	5783	10354	-1.36799	-0.451	0.104066	-1.34228	-0.424	0.393958	no	no	2.406	1.267	2.33571e-08	2.405	1.266	0.00247685	no	yes	1.76	0.816	0.00159681	1.792	0.842	0.0696148	no	no
VC83_04411	ATP-citrate synthase subunit 1	ACL1_NEUCR	0	Probable ATP-citrate synthase subunit 1 (EC 2.3.3.8) (ATP-citrate (pro-S-)-lyase 1) (Citrate cleavage enzyme subunit 1)				no	yes	no	669	545	126	1400	1048	257	1.229	0.298	0.7152	1.335	0.417	0.567871	no	no	-5.2356	-2.385	7.48556e-05	-5.34759	-2.421	3.18821e-05	yes	yes	-4.25532	-2.087	0.00133078	-4.01606	-2.003	0.0013201	no	yes
VC83_04415	hypothetical protein	CMC1_YEASX	4.94e-117	Calcium-binding mitochondrial carrier SAL1 (Suppressor of AAC2 lethality)				no	no	no	68	52	25	143	108	54	1.245	0.316	0.421264	1.256	0.329	0.443216	no	no	-2.38095	-1.251	0.00066078	-2.39234	-1.257	0.00136652	no	yes	-1.91205	-0.935	0.0258193	-1.90114	-0.928	0.0353423	no	no
VC83_04447	hypothetical protein	FABG_THEMA	7.37e-43	3-oxoacyl-[acyl-carrier-protein] reductase FabG (EC 1.1.1.100) (3-ketoacyl-acyl carrier protein reductase) (Beta-Ketoacyl-acyl carrier protein reductase) (Beta-ketoacyl-ACP reductase)				yes	yes	no	37	160	206	79	336	440	-4.25532	-2.09	8.81837e-05	-4.21941	-2.078	0.000319455	yes	yes	5.576	2.479	3.14757e-07	5.617	2.49	1.94292e-06	yes	yes	1.309	0.389	0.599366	1.331	0.412	0.571223	no	no
VC83_04451	hypothetical protein	ECI1_ARATH	9.95e-25	Enoyl-CoA delta isomerase 1, peroxisomal (EC 5.3.3.8) (Delta(3),Delta(2)-enoyl CoA isomerase 1) (AtECI1)				no	yes	no	14	50	53	30	104	114	-3.367	-1.754	0.000892882	-3.38983	-1.76	0.00175459	no	yes	3.868	1.952	9.16985e-05	3.89	1.96	0.000172596	yes	yes	1.147	0.198	0.805828	1.148	0.2	0.798677	no	no
VC83_04480	hypothetical protein							no	no	no	26	12	7	54	24	14	2.046	1.033	0.0329354	2.025	1.018	0.0272841	no	yes	-3.20513	-1.68	0.00298801	-3.27869	-1.715	0.000938798	no	yes	-1.56495	-0.647	0.391885	-1.62075	-0.697	0.314501	no	no
VC83_04493	hypothetical protein	Y2049_STAEQ	1.72e-09	Uncharacterized oxidoreductase SERP2049 (EC 1.-.-.-)				no	yes	no	2	10	36	4	22	80	-5.81395	-2.539	0.0124363	-5.78035	-2.534	0.011571	no	yes	19.731	4.302	7.39936e-07	19.553	4.289	3.62167e-06	yes	yes	3.396	1.764	0.0969625	3.377	1.756	0.0828428	no	yes
VC83_04495	hypothetical protein	YHDD_SCHPO	2.76e-131	Uncharacterized transcriptional regulatory protein C1683.13c				no	yes	no	80	60	24	170	120	48	1.358	0.441	0.440587	1.419	0.505	0.33724	no	no	-3.63636	-1.864	0.000208651	-3.7594	-1.91	7.56387e-05	yes	yes	-2.68097	-1.423	0.0117736	-2.6455	-1.405	0.00945083	no	yes
VC83_04501	hypothetical protein							no	yes	no	10	50	72	21	98	138	-4.42478	-2.146	0.0106326	-4.08163	-2.031	0.0122866	no	yes	7.08	2.824	0.000209128	6.459	2.691	0.000216346	yes	yes	1.599	0.678	0.527953	1.58	0.66	0.494566	no	no
VC83_04519	hypothetical protein	VPS74_SCHPO	1.89e-150	Vacuolar protein sorting-associated protein 74				no	no	no	96	102	47	200	215	99	-1.09051	-0.125	0.701898	-1.0917	-0.126	0.760465	no	no	-1.9084	-0.932	0.000987524	-1.92308	-0.944	0.00678409	no	no	-2.08333	-1.057	0.000399075	-2.10084	-1.07	0.00351316	no	yes
VC83_04520	NADH dehydrogenase 1 alpha/beta subcomplex 1	ACPM_NEUCR	6.73e-44	Acyl carrier protein, mitochondrial (ACP) (NADH-ubiquinone oxidoreductase 9.6 kDa subunit)				no	no	no	412	1031	707	873	2191	1516	-2.50627	-1.325	5.95171e-05	-2.51256	-1.328	0.00431898	no	yes	1.719	0.782	0.0216246	1.738	0.798	0.0834685	no	no	-1.45773	-0.544	0.154333	-1.44509	-0.53	0.314849	no	no
VC83_04545	hypothetical protein	YG64_SCHPO	2e-139	Uncharacterized amino-acid permease C15C4.04c				no	yes	no	41	14	6	86	30	12	2.591	1.373	0.00741015	2.56	1.356	0.00809724	no	yes	-6.71141	-2.745	3.77143e-06	-6.62252	-2.731	1.06989e-06	yes	yes	-2.58398	-1.371	0.0615323	-2.5974	-1.375	0.0468712	no	yes
VC83_04609	hypothetical protein	YKX5_SCHPO	1e-88	Uncharacterized RNA-binding protein C328.05				no	yes	no	999	751	393	2104	1554	812	1.325	0.406	0.224683	1.349	0.432	0.323765	no	no	-2.52525	-1.337	1.04659e-06	-2.57732	-1.367	0.00020411	yes	yes	-1.9084	-0.931	0.00262706	-1.91205	-0.934	0.0212441	no	no
VC83_04613	dihydrolipoyl dehydrogenase	DLDH_SCHPO	0	Dihydrolipoyl dehydrogenase, mitochondrial (EC 1.8.1.4) (Dihydrolipoamide dehydrogenase) (DLDH)				no	yes	no	810	673	172	1680	1366	360	1.201	0.264	0.716795	1.227	0.295	0.676389	no	no	-4.65116	-2.221	2.91299e-05	-4.62963	-2.21	5.12321e-05	yes	yes	-3.87597	-1.957	0.000608748	-3.77358	-1.915	0.00100676	no	yes
VC83_04653	1,3-beta-glucan synthase	FKS1_ASPNC	0	1,3-beta-glucan synthase component FKS1 (EC 2.4.1.34) (1,3-beta-D-glucan-UDP glucosyltransferase)				no	yes	no	797	284	264	1683	565	518	2.83	1.501	0.00343279	2.998	1.584	0.00151199	no	yes	-3.003	-1.586	0.000988966	-3.22581	-1.69	0.000234739	yes	yes	-1.06157	-0.086	0.919781	-1.07643	-0.106	0.88433	no	no
VC83_04657	hypothetical protein							yes	yes	no	56	21	22	118	44	44	2.449	1.292	0.00030545	2.439	1.286	0.000745936	yes	yes	-2.50627	-1.324	0.000684452	-2.53807	-1.342	0.000718423	yes	yes	-1.02249	-0.032	0.965446	-1.0395	-0.056	0.935552	no	no
VC83_04661	hypothetical protein	YIK8_YEAST	3.58e-135	Putative zinc metalloproteinase YIL108W (EC 3.4.24.-)				yes	no	no	251	36	116	532	74	227	7.177	2.843	3.96648e-06	7.462	2.9	3.38213e-06	yes	yes	-2.15983	-1.112	0.0984784	-2.33645	-1.225	0.042569	no	yes	3.32	1.731	0.00988291	3.192	1.674	0.00835396	no	yes
VC83_04669	hypothetical protein	WSCD1_ARTBC	0	WSC domain-containing protein ARB_07867	Yes	WSC domain, copper radical oxidase		yes	yes	no	1182	244	333	2485	497	657	4.866	2.283	4.69539e-06	5.008	2.324	7.64563e-06	yes	yes	-3.52113	-1.817	0.000186761	-3.74532	-1.906	8.02758e-05	yes	yes	1.381	0.465	0.490714	1.336	0.418	0.523063	no	no
VC83_04671	dihydroorotase, homodimeric type	PYRC_YEAST	4.87e-112	Dihydroorotase (DHOase) (EC 3.5.2.3)				no	yes	no	10	19	38	22	40	79	-1.91939	-0.942	0.101381	-1.92308	-0.943	0.109441	no	no	3.589	1.843	0.000314108	3.547	1.827	0.000722404	yes	yes	1.868	0.902	0.153065	1.846	0.884	0.171161	no	no
VC83_04676	hypothetical protein	FABG_CHLMU	1.04e-14	3-oxoacyl-[acyl-carrier-protein] reductase FabG (EC 1.1.1.100) (3-ketoacyl-acyl carrier protein reductase) (Beta-Ketoacyl-acyl carrier protein reductase) (Beta-ketoacyl-ACP reductase)				no	yes	yes	1	5	81	1	12	176	-7.93651	-2.992	0.00619591	-7.57576	-2.92	0.00494227	no	yes	109.099	6.769	8.10148e-15	103.299	6.691	1.4287e-11	yes	yes	13.714	3.778	7.3605e-05	13.649	3.771	0.000109538	yes	yes
VC83_04679	hypothetical protein	A1131_ARTBC	3e-29	Cytochrome P450 ARB_01131 (EC 1.14.14.-)				no	yes	yes	4	2	64	7	5	135	1.381	0.465	0.707329	1.381	0.465	0.689569	no	no	19.059	4.252	7.83177e-08	18.433	4.204	7.47615e-07	yes	yes	26.313	4.718	8.38151e-08	25.45	4.67	5.12162e-07	yes	yes
VC83_04715	ubiquitin-conjugating enzyme E2-16 kDa	UBC1_COLGL	2.87e-105	Ubiquitin-conjugating enzyme E2-16 kDa (EC 2.3.2.23) (Colletotrichum hard-surface-induced protein 1) (E2 ubiquitin-conjugating enzyme 1) (Ubiquitin carrier protein) (Ubiquitin-protein ligase)				no	no	no	732	1422	1693	1544	3046	3596	-1.94932	-0.962	0.000892882	-1.97628	-0.982	0.031097	no	no	2.308	1.207	3.52387e-06	2.329	1.22	0.00363203	no	yes	1.185	0.244	0.517987	1.179	0.237	0.683802	no	no
VC83_04719	hypothetical protein	MA1B1_HUMAN	9.39e-41	Endoplasmic reticulum mannosyl-oligosaccharide 1,2-alpha-mannosidase (EC 3.2.1.113) (ER alpha-1,2-mannosidase) (ER mannosidase 1) (ERMan1) (Man9GlcNAc2-specific-processing alpha-mannosidase) (Mannosidase alpha class 1B member 1)				no	yes	no	53	28	15	111	59	31	1.79	0.84	0.128932	1.773	0.826	0.104822	no	no	-3.5461	-1.828	0.000876118	-3.61011	-1.851	0.000291165	yes	yes	-1.98413	-0.988	0.137089	-2.03666	-1.025	0.0888194	no	no
VC83_04723	hypothetical protein	Y3287_PSEAE	3.84e-27	Putative ankyrin repeat protein PA3287				no	yes	no	40	74	172	86	159	362	-1.82482	-0.868	0.0892948	-1.86567	-0.898	0.0975015	no	no	4.136	2.048	1.64886e-06	4.149	2.053	1.45204e-05	yes	yes	2.267	1.181	0.0187852	2.226	1.154	0.0320741	no	yes
VC83_04743	hypothetical protein							no	no	no	103	124	275	217	265	583	-1.21359	-0.279	0.603255	-1.23609	-0.307	0.595514	no	no	2.65	1.406	0.000587093	2.68	1.422	0.00202007	no	yes	2.185	1.128	0.012814	2.167	1.115	0.0259856	no	yes
VC83_04753	hypothetical protein	GRC3_GIBZE	7.43e-147	Polynucleotide 5'-hydroxyl-kinase GRC3 (EC 2.7.1.-)				no	yes	no	22	11	6	46	23	12	1.95	0.963	0.0138033	1.907	0.931	0.0249557	no	no	-3.38983	-1.759	0.000848821	-3.367	-1.752	0.000463704	yes	yes	-1.73611	-0.796	0.2415	-1.76678	-0.82	0.21255	no	no
VC83_04768	hypothetical protein	FMAG_ASPFU	4.59e-147	Multifunctional cytochrome P450 monooxygenase af510 (EC 1.-.-.-) (Fumagillin bioynthesis cluster P450 monooxygenase) (Fma-P450)				no	yes	no	19	10	2	41	22	4	1.771	0.825	0.16453	1.772	0.825	0.131752	no	no	-8.33333	-3.058	0.000186836	-8.40336	-3.076	8.35365e-06	yes	yes	-4.69484	-2.234	0.0166628	-4.7619	-2.251	0.00621206	no	yes
VC83_04784	hypothetical protein	AT_OCEGH	1.79e-12	Putative acetyltransferase OgpAT (OgpAT) (EC 2.3.-.-)				no	yes	no	4	15	36	9	32	74	-3.71747	-1.895	0.0110584	-3.80228	-1.928	0.00953843	no	yes	8.081	3.015	4.26905e-06	8.003	3.001	1.00541e-05	yes	yes	2.173	1.12	0.179116	2.103	1.073	0.189978	no	yes
VC83_04797	hypothetical protein	GPT11_DANRE	1.9e-16	G patch domain-containing protein 11 (Coiled-coil domain-containing protein 75)				no	no	no	7	10	1	15	20	2	-1.49701	-0.582	0.389065	-1.52207	-0.605	0.315176	no	no	-5.29101	-2.404	0.0211939	-6.09756	-2.609	0.00509309	no	yes	-7.93651	-2.986	0.00531801	-9.25926	-3.214	0.000514296	no	yes
VC83_04819	hypothetical protein	PQN25_CAEEL	0.000198	Prion-like-(Q/N-rich) domain-bearing protein 25 (Glutamine/asparagine-rich protein pqn-25)	Yes			no	no	no	1	0	4	2	0	10	4.377	2.13	1	15.45	3.95	0.0257168	no	yes	6.122	2.614	0.120647	5.861	2.551	0.0433637	no	yes	26.794	4.744	0.00921976	90.55	6.501	0.000214966	no	yes
VC83_04822	hypothetical protein	LIP3_ARTBC	7e-59	Probable secreted lipase ARB_02369 (EC 3.1.1.3)	Yes		lipase	no	no	yes	2	1	14	4	2	30	1.816	0.861	0.472113	1.929	0.948	0.376291	no	no	6.591	2.721	0.00191727	6.202	2.633	0.00144264	no	yes	11.971	3.582	0.000348378	11.964	3.581	0.000230822	yes	yes
VC83_04823	hypothetical protein	AOX_BLUGR	6.17e-154	Alternative oxidase, mitochondrial (EC 1.-.-.-)				no	yes	yes	555	618	23	1151	1288	50	-1.11732	-0.16	0.910271	-1.12233	-0.166	0.89928	no	no	-22.7273	-4.515	8.73906e-07	-22.2222	-4.462	7.82606e-06	yes	yes	-25.641	-4.676	7.88719e-07	-25	-4.628	8.59634e-06	yes	yes
VC83_04827	hypothetical protein	ACD11_PONAB	2.03e-66	Acyl-CoA dehydrogenase family member 11 (ACAD-11) (EC 1.3.99.-)				yes	yes	no	57	236	289	120	500	622	-4.14938	-2.054	3.09756e-05	-4.14938	-2.054	0.000234203	yes	yes	5.162	2.368	1.46685e-07	5.202	2.379	2.3755e-06	yes	yes	1.243	0.314	0.653767	1.253	0.325	0.650826	no	no
VC83_04860	hypothetical protein							yes	yes	no	5	120	592	11	261	1272	-23.2558	-4.538	1.33879e-06	-23.2558	-4.534	1.97763e-05	yes	yes	113.362	6.825	1.25034e-16	112.021	6.808	5.09754e-11	yes	yes	4.88	2.287	0.0235018	4.835	2.274	0.0248672	no	yes
VC83_04862	hypothetical protein	WSS1_SCHPO	6.02e-33	DNA-dependent metalloprotease WSS1 homolog (EC 3.4.24.-) (DNA damage response protein WSS1 homolog)				no	yes	no	59	54	17	124	112	35	1.07	0.098	0.87386	1.082	0.114	0.847729	no	no	-3.14465	-1.653	0.000701487	-3.1746	-1.665	0.000435782	yes	yes	-2.94118	-1.555	0.00341351	-2.93255	-1.551	0.00261354	no	yes
VC83_04870	hypothetical protein							no	yes	no	84	110	263	179	229	558	-1.25628	-0.33	0.510735	-1.24688	-0.318	0.567276	no	no	3.092	1.628	1.50707e-05	3.098	1.631	0.000153655	yes	yes	2.46	1.299	0.00203809	2.485	1.313	0.00571321	no	yes
VC83_04871	hypothetical protein							no	yes	no	59	94	181	126	196	379	-1.53139	-0.615	0.0792199	-1.52905	-0.613	0.148541	no	no	2.915	1.543	1.41753e-07	2.933	1.552	1.92898e-05	yes	yes	1.903	0.928	0.00730017	1.917	0.939	0.0247303	no	no
VC83_04886	hypothetical protein	NUXM_NEUCR	2.52e-84	NADH-ubiquinone oxidoreductase 20.9 kDa subunit (EC 1.6.5.3) (EC 1.6.99.3) (Complex I-20.9kD) (CI-20.9kD)				no	no	no	340	919	633	719	1961	1348	-2.71739	-1.441	0.000385798	-2.73973	-1.453	0.00400344	no	yes	1.858	0.893	0.0311681	1.876	0.907	0.0670043	no	no	-1.46199	-0.548	0.251722	-1.45985	-0.545	0.342863	no	no
VC83_04891	hypothetical protein	MEP1_SORMK	3.53e-115	Extracellular metalloprotease SMAC_06893 (EC 3.4.24.-)	Yes		peptidase	yes	yes	no	0	74	612	2	146	1161	-111.111	-6.767	6.17153e-07	-90.9091	-6.518	3.22415e-06	yes	yes	936.742	9.872	1.24752e-16	765.194	9.58	4.04922e-12	yes	yes	8.601	3.104	0.0275409	8.347	3.061	0.0136876	no	yes
VC83_04892	hypothetical protein	SUB1_PSED2	0	Subtilisin-like protease 1 (EC 3.4.21.-) (Destructin-2) (Serine protease 1) (PdSP1)	Yes	peptidase; destructin-2 (PdSP1)	peptidase; destructin-2 (PdSP1)	yes	yes	no	71	6004	17728	148	11727	35143	-83.3333	-6.4	1.11935e-06	-76.9231	-6.303	2.64196e-05	yes	yes	249.417	7.962	1.09509e-11	236.756	7.887	4.31107e-08	yes	yes	2.954	1.563	0.345311	2.998	1.584	0.273552	no	yes
VC83_04893	hypothetical protein	ALP1_YEAST	4.8e-19	Basic amino-acid permease				yes	yes	no	1	16	72	2	32	148	-9.80392	-3.292	0.000259468	-8.19672	-3.036	0.000517579	yes	yes	63.425	5.987	1.31831e-15	58.724	5.876	9.18759e-15	yes	yes	6.474	2.695	0.00155566	7.158	2.84	0.000594456	no	yes
VC83_04905	6-phosphofructokinase	PFKA1_ASPOR	0	ATP-dependent 6-phosphofructokinase 1 (ATP-PFK 1) (Phosphofructokinase 1) (EC 2.7.1.11) (Phosphohexokinase 1)				no	no	no	118	77	54	248	159	112	1.581	0.66	0.0258763	1.584	0.663	0.0743509	no	no	-2.10526	-1.073	0.000241397	-2.1322	-1.092	0.00205677	no	yes	-1.33156	-0.412	0.28055	-1.3459	-0.429	0.343899	no	no
VC83_04926	hypothetical protein	CID13_SCHPO	7.78e-104	Poly(A) RNA polymerase cid13 (PAP) (EC 2.7.7.19) (Caffeine-induced death protein 13) (Polynucleotide adenylyltransferase cid13)				no	no	no	34	15	8	72	29	16	2.509	1.327	0.0417461	2.593	1.374	0.0179755	no	yes	-3.80228	-1.927	0.00508773	-3.92157	-1.974	0.000908129	no	yes	-1.51515	-0.6	0.531278	-1.51515	-0.599	0.471571	no	no
VC83_04927	hypothetical protein	LNP_MOUSE	8.88e-12	Protein lunapark (Protein ulnaless)				no	no	no	34	50	20	71	107	41	-1.50376	-0.588	0.0863355	-1.52439	-0.609	0.121272	no	no	-1.76678	-0.821	0.0467997	-1.76678	-0.821	0.0660341	no	no	-2.65252	-1.409	0.000483341	-2.69542	-1.429	0.00113268	no	yes
VC83_04933	hypothetical protein	ERG6_NEUCR	0	Sterol 24-C-methyltransferase erg-4 (EC 2.1.1.-) (Delta(24)-sterol C-methyltransferase)				no	yes	no	586	282	148	1223	568	310	2.074	1.053	0.0558515	2.141	1.098	0.0463153	no	yes	-4.03226	-2.014	2.98608e-05	-3.98406	-1.997	5.98249e-05	yes	yes	-1.94553	-0.961	0.0983455	-1.86567	-0.899	0.123355	no	no
VC83_04937	hypothetical protein	MZM1_SCLS1	4.08e-40	Mitochondrial zinc maintenance protein 1, mitochondrial				no	no	no	68	137	90	145	292	194	-2.03666	-1.025	0.000874779	-2.04082	-1.03	0.0138239	no	yes	1.351	0.434	0.224531	1.366	0.45	0.322461	no	no	-1.50602	-0.591	0.103038	-1.49477	-0.579	0.222837	no	no
VC83_04949	hypothetical protein							no	yes	no	36	42	97	76	87	205	-1.11483	-0.157	0.783561	-1.11732	-0.161	0.786619	no	no	2.804	1.488	0.00039812	2.801	1.486	0.000628354	yes	yes	2.515	1.331	0.00433415	2.506	1.325	0.0059294	no	yes
VC83_04963	hypothetical protein	RGF3_SCHPO	1.07e-116	Rho1 guanine nucleotide exchange factor 3 (Lethal at division protein 1)				yes	no	no	50	10	15	105	21	31	5.134	2.36	8.62926e-05	5.137	2.361	2.95069e-05	yes	yes	-2.96736	-1.57	0.0132372	-3.0303	-1.599	0.00456224	no	yes	1.729	0.79	0.333254	1.696	0.762	0.299576	no	no
VC83_04979	V-type proton ATPase proteolipid subunit 2	VATL2_NEUCR	1.37e-92	V-type proton ATPase 16 kDa proteolipid subunit 2 (V-ATPase 16 kDa proteolipid subunit 2) (Proteolipid protein vma-11) (Vacuolar proton pump 16 kDa proteolipid subunit 2)				no	no	no	79	102	191	166	220	400	-1.34409	-0.427	0.356478	-1.3587	-0.441	0.390457	no	no	2.406	1.267	0.000980849	2.401	1.264	0.00397847	no	yes	1.79	0.84	0.0573773	1.768	0.822	0.0964054	no	no
VC83_04988	hypothetical protein	SVP26_YEAST	2.31e-53	Protein SVP26 (Sed5 compartment vesicle protein of 26 kDa)				no	no	no	37	88	77	78	187	166	-2.38095	-1.252	2.42339e-06	-2.40385	-1.264	0.00103788	no	yes	2.161	1.111	4.87559e-05	2.183	1.127	0.00277429	no	yes	-1.10254	-0.14	0.741857	-1.10011	-0.138	0.805171	no	no
VC83_04991	hypothetical protein	RFL1_ARATH	6.42e-10	Disease resistance protein RFL1 (RPS5-like protein 1) (pNd13/pNd14)				no	no	yes	185	244	92	391	513	191	-1.31406	-0.395	0.326882	-1.31406	-0.394	0.404468	no	no	-2.00401	-1.003	0.00590125	-2.02429	-1.017	0.0162009	no	yes	-2.63852	-1.398	0.000119978	-2.65957	-1.411	0.000939045	yes	yes
VC83_05012	hypothetical protein	CON8_NEUCR	4.46e-05	Conidiation-specific protein 8				no	yes	no	53	187	322	112	406	680	-3.52113	-1.817	0.0192359	-3.63636	-1.861	0.0174207	no	yes	6.028	2.592	0.00018646	6.063	2.6	0.000295302	yes	yes	1.711	0.775	0.39772	1.669	0.739	0.40771	no	no
VC83_05023	hypothetical protein	PTPA2_NEUCR	0	Serine/threonine-protein phosphatase 2A activator 2 (EC 5.2.1.8) (Peptidyl-prolyl cis-trans isomerase PTPA-2) (PPIase PTPA-2) (Rotamase PTPA-2) (Phosphotyrosyl phosphatase activator 2)				no	no	no	97	136	61	203	288	129	-1.41844	-0.505	0.0934355	-1.43266	-0.519	0.190944	no	no	-1.57729	-0.656	0.0394111	-1.55763	-0.64	0.112507	no	no	-2.23714	-1.161	0.000166637	-2.23214	-1.159	0.00340381	no	yes
VC83_05030	hypothetical protein	SPS19_YEAST	3.03e-87	Peroxisomal 2,4-dienoyl-CoA reductase SPS19 (EC 1.3.1.34) (Sporulation-specific protein SPX19)				no	yes	no	53	81	179	112	170	376	-1.45349	-0.539	0.21091	-1.4556	-0.541	0.262915	no	no	3.376	1.755	3.97757e-07	3.353	1.746	1.05643e-05	yes	yes	2.323	1.216	0.00225584	2.305	1.205	0.0073967	no	yes
VC83_05061	hypothetical protein	CCPR_GIBZE	0	Cytochrome c peroxidase, mitochondrial (CCP) (EC 1.11.1.5)				no	no	no	332	408	154	698	840	324	-1.23609	-0.307	0.521659	-1.21212	-0.277	0.59988	no	no	-2.15054	-1.103	0.00528298	-2.13675	-1.097	0.0125392	no	yes	-2.65957	-1.41	0.000392469	-2.59067	-1.373	0.00234833	no	yes
VC83_05071	hypothetical protein	NFYB_PETMA	3.35e-51	Nuclear transcription factor Y subunit beta (CAAT box DNA-binding protein subunit B) (Nuclear transcription factor Y subunit B) (NF-YB)				no	no	no	69	45	88	145	93	188	1.712	0.775	0.0105283	1.673	0.742	0.0561902	no	no	1.357	0.44	0.175718	1.351	0.434	0.272825	no	no	2.323	1.216	6.11586e-05	2.259	1.176	0.00234833	no	yes
VC83_05089	hypothetical protein							no	no	yes	3	2	20	7	4	41	1.797	0.846	0.482488	1.843	0.882	0.413869	no	no	6.391	2.676	0.00307585	6.128	2.616	0.00157654	no	yes	11.485	3.522	0.000436253	11.294	3.497	0.000226185	yes	yes
VC83_05093	NADH-ubiquinone oxidoreductase 49 kDa subunit, mitochondrial	NDUS2_NEUCR	0	NADH-ubiquinone oxidoreductase 49 kDa subunit, mitochondrial (EC 1.6.5.3) (EC 1.6.99.3) (Complex I-49kD) (CI-49kD)				no	no	no	196	256	116	413	531	238	-1.31406	-0.395	0.233066	-1.29366	-0.372	0.370211	no	no	-1.71233	-0.776	0.0128586	-1.7301	-0.79	0.037877	no	no	-2.25225	-1.171	0.000140984	-2.23714	-1.162	0.00256918	no	yes
VC83_05114	hypothetical protein							no	yes	no	102	60	34	213	124	70	1.651	0.723	0.189161	1.668	0.738	0.171172	no	no	-3.40136	-1.764	0.000492047	-3.3557	-1.744	0.000660025	yes	yes	-2.05761	-1.04	0.0810798	-2.00803	-1.007	0.0871503	no	yes
VC83_05125	hypothetical protein	FAD12_MORIS	2.09e-96	Delta(12) fatty acid desaturase (EC 1.14.19.6) (Delta-12 fatty acid desaturase)				no	no	yes	110	160	33	232	327	67	-1.46413	-0.551	0.419203	-1.42653	-0.513	0.425394	no	no	-3.367	-1.751	0.00344016	-3.41297	-1.772	0.0019133	no	yes	-4.92611	-2.302	0.000129681	-4.87805	-2.285	8.38373e-05	yes	yes
VC83_05152	hypothetical protein							no	no	no	223	502	406	474	1070	857	-2.24719	-1.168	0.000419596	-2.26244	-1.177	0.008658	no	yes	1.797	0.845	0.0108295	1.8	0.848	0.0527763	no	no	-1.25156	-0.323	0.448533	-1.25628	-0.329	0.55558	no	no
VC83_05156	hypothetical protein							yes	no	no	69	24	38	146	49	75	3.062	1.614	5.95171e-05	3.078	1.622	4.21042e-05	yes	yes	-2.03252	-1.024	0.018085	-2.10084	-1.072	0.00962056	no	yes	1.506	0.59	0.273688	1.464	0.55	0.299911	no	no
VC83_05157	hypothetical protein	MEP3_YEAST	2.59e-176	Ammonium transporter MEP3				no	no	yes	76	199	13	160	407	27	-2.6178	-1.388	0.164803	-2.5641	-1.358	0.148833	no	yes	-5.84795	-2.552	0.00771378	-5.84795	-2.549	0.00563255	no	yes	-15.3846	-3.939	2.01334e-05	-14.9254	-3.908	3.40414e-05	yes	yes
VC83_05166	hypothetical protein	Y6239_DICDI	3.49e-10	Serine hydrolase-like protein DDB_G0286239 (EC 3.1.-.-)				no	yes	no	24	29	58	50	59	122	-1.04603	-0.064	0.900531	-1.0627	-0.088	0.872236	no	no	2.435	1.284	0.000237801	2.463	1.3	0.000706855	yes	yes	2.329	1.22	0.00199531	2.317	1.212	0.00540461	no	yes
VC83_05174	hypothetical protein	PCC1_DEBHA	0.000264	EKC/KEOPS complex subunit PCC1				no	no	no	27	58	55	57	124	115	-2.19298	-1.132	0.000417416	-2.18818	-1.129	0.00446857	no	yes	1.918	0.94	0.00581348	1.941	0.957	0.0186755	no	no	-1.14286	-0.193	0.693629	-1.1274	-0.173	0.767197	no	no
VC83_05186	hypothetical protein							no	yes	no	6	8	36	12	16	76	-1.16686	-0.222	0.822264	-1.18765	-0.248	0.794792	no	no	6.103	2.61	0.000145996	6.206	2.634	0.000108595	yes	yes	5.233	2.388	0.00215214	5.227	2.386	0.00203254	no	yes
VC83_05199	hypothetical protein							yes	no	no	40	10	16	84	20	32	5.218	2.383	9.77414e-05	5.544	2.471	7.64563e-06	yes	yes	-2.63158	-1.394	0.0337793	-2.7248	-1.445	0.00874816	no	yes	1.985	0.989	0.21438	2.037	1.026	0.144733	no	no
VC83_05203	hypothetical protein							no	yes	no	8	13	50	17	27	102	-1.32275	-0.404	0.675642	-1.2987	-0.377	0.683686	no	no	5.97	2.578	0.000261287	5.805	2.537	0.000235512	yes	yes	4.513	2.174	0.00633861	4.471	2.161	0.00615786	no	yes
VC83_05214	hypothetical protein	MMT2_YEAST	2.84e-59	Mitochondrial metal transporter 2				no	no	yes	36	21	66	76	44	141	1.621	0.697	0.0121079	1.62	0.696	0.0584495	no	no	1.977	0.983	9.29636e-05	1.959	0.97	0.00358977	no	no	3.204	1.68	1.64968e-10	3.173	1.666	1.06068e-06	yes	yes
VC83_05219	hypothetical protein							no	no	no	1	33	2	2	70	4	-37.037	-5.199	1	-34.4828	-5.12	0.000738518	no	yes	2.389	1.257	1	2.156	1.108	0.524739	no	yes	-15.3846	-3.942	1	-16.129	-4.011	0.0111905	no	yes
VC83_05227	hypothetical protein	YD22_SCHPO	0	Uncharacterized protein C56F8.02				yes	no	no	50	22	21	104	44	42	2.484	1.313	0.000777675	2.485	1.313	0.000752763	yes	yes	-2.17391	-1.121	0.00847479	-2.24719	-1.169	0.00375813	no	yes	1.143	0.192	0.771069	1.105	0.144	0.8228	no	no
VC83_05244	hypothetical protein	RNZ1_SCHPO	1.27e-68	Ribonuclease Z 1 (RNase Z 1) (EC 3.1.26.11) (tRNA 3 endonuclease 1) (tRNase Z 1)				no	no	yes	32	37	9	67	76	19	-1.22549	-0.294	0.536184	-1.22549	-0.294	0.534378	no	no	-3.0303	-1.598	0.00112552	-2.99401	-1.583	0.000835398	no	yes	-3.7037	-1.891	0.000219521	-3.67647	-1.877	0.000127024	yes	yes
VC83_05256	hypothetical protein							no	yes	no	211	138	60	444	283	127	1.512	0.597	0.193586	1.544	0.627	0.193037	no	no	-3.48432	-1.799	6.08405e-06	-3.44828	-1.785	3.10272e-05	yes	yes	-2.29885	-1.202	0.00841905	-2.23214	-1.158	0.0160318	no	yes
VC83_05259	hypothetical protein	YGBA_SCHPO	8.77e-47	Universal stress protein A family protein C25B2.10				no	yes	no	101	40	22	211	84	45	2.549	1.35	0.00147914	2.531	1.34	0.00270572	no	yes	-4.23729	-2.084	7.65569e-07	-4.329	-2.111	7.78467e-07	yes	yes	-1.66389	-0.734	0.185587	-1.70648	-0.772	0.157477	no	no
VC83_05262	hypothetical protein	YE72_SCHPO	9.5e-55	UPF0047 protein C4A8.02c				no	yes	no	41	86	175	87	176	362	-1.96078	-0.971	0.0859408	-1.90476	-0.929	0.104025	no	no	4.12	2.043	2.37421e-05	4.052	2.019	4.87165e-05	yes	yes	2.102	1.071	0.0627252	2.129	1.09	0.0588367	no	yes
VC83_05291	hypothetical protein	ANT1_ASHGO	3.18e-68	Peroxisomal adenine nucleotide transporter 1				no	yes	no	55	120	194	118	249	406	-2.10084	-1.07	0.0252488	-2.07039	-1.05	0.0394295	no	yes	3.464	1.793	1.82822e-05	3.428	1.777	8.94691e-05	yes	yes	1.65	0.723	0.168248	1.656	0.727	0.185721	no	no
VC83_05292	hypothetical protein	CIS3_YEAS6	2.15e-27	Cell wall mannoprotein CIS3 (Covalently-linked cell wall protein 5/11) (Protein with internal repeats 4) (Soluble cell wall protein 8)				no	yes	no	5	16	38	11	31	82	-2.77778	-1.473	0.030927	-2.7248	-1.446	0.0325187	no	yes	7.336	2.875	7.46644e-07	7.372	2.882	1.21237e-06	yes	yes	2.644	1.403	0.0473365	2.706	1.436	0.0384752	no	yes
VC83_05293	hypothetical protein	MARC2_RAT	4.04e-15	Mitochondrial amidoxime reducing component 2 (mARC2) (EC 1.-.-.-) (Molybdenum cofactor sulfurase C-terminal domain-containing protein 2) (MOSC domain-containing protein 2) (Moco sulfurase C-terminal domain-containing protein 2)				yes	no	no	34	184	77	71	383	157	-5.40541	-2.434	2.47079e-05	-5.46448	-2.446	2.71804e-05	yes	yes	2.205	1.141	0.0705894	2.183	1.126	0.0603693	no	yes	-2.45098	-1.293	0.0463926	-2.5	-1.32	0.0319341	no	yes
VC83_05298	hypothetical protein	YTA12_YEAST	0	Mitochondrial respiratory chain complexes assembly protein YTA12 (EC 3.4.24.-) (Tat-binding homolog 12)				no	no	no	96	53	29	202	104	60	1.894	0.922	0.0922629	1.997	0.998	0.0493696	no	no	-3.07692	-1.623	0.00184236	-3.11526	-1.641	0.000595992	no	yes	-1.62602	-0.701	0.285471	-1.5625	-0.643	0.288771	no	no
VC83_05300	hypothetical protein							yes	no	no	6	1	3	12	1	7	8.222	3.04	0.000213934	8.308	3.054	1.97763e-05	yes	yes	-1.51745	-0.601	0.526632	-1.5361	-0.619	0.458123	no	no	5.421	2.438	0.0189474	5.408	2.435	0.0159803	no	yes
VC83_05310	hypothetical protein	HDG11_ARATH	5.3e-09	Homeobox-leucine zipper protein HDG11 (HD-ZIP protein HDG11) (Homeodomain GLABRA 2-like protein 11) (Homeodomain transcription factor HDG11) (Protein HOMEODOMAIN GLABROUS 11)				no	yes	no	18	7	2	39	16	5	2.147	1.102	0.0260668	2.072	1.051	0.0266333	no	yes	-6.66667	-2.733	0.000207435	-6.80272	-2.764	9.73531e-06	yes	yes	-3.09598	-1.63	0.0639369	-3.27869	-1.713	0.028918	no	yes
VC83_05313	hypothetical protein	ISA2_YEAST	3.89e-22	Iron-sulfur assembly protein 2				no	yes	no	36	27	8	76	56	17	1.315	0.396	0.51024	1.312	0.391	0.481921	no	no	-3.87597	-1.957	0.00067902	-3.7594	-1.908	0.00032303	yes	yes	-2.94985	-1.561	0.0158885	-2.85714	-1.517	0.0107227	no	yes
VC83_05339	urate oxidase	URIC_ASPFL	5.72e-166	Uricase (EC 1.7.3.3) (Urate oxidase)				no	no	yes	170	685	53	351	1444	110	-4.04858	-2.018	0.0196903	-4.13223	-2.044	0.0173129	no	yes	-3.25733	-1.702	0.0504496	-3.22581	-1.691	0.0438178	no	yes	-13.1579	-3.72	2.31224e-06	-13.3333	-3.735	7.76859e-06	yes	yes
VC83_05343	hypothetical protein							yes	no	no	38	9	10	80	17	20	6.181	2.628	0.00012303	6.974	2.802	2.81743e-06	yes	yes	-3.61011	-1.852	0.0107484	-3.69004	-1.882	0.000938951	no	yes	1.712	0.776	0.429769	1.892	0.92	0.248951	no	no
VC83_05346	hypothetical protein	SEC_ARATH	4.02e-86	Probable UDP-N-acetylglucosamine--peptide N-acetylglucosaminyltransferase SEC (EC 2.4.1.-) (Protein SECRET AGENT)				yes	no	no	57	12	17	119	24	35	4.82	2.269	7.26789e-05	4.949	2.307	1.55148e-05	yes	yes	-3.04878	-1.609	0.00734019	-3.1746	-1.667	0.00167624	no	yes	1.581	0.661	0.408007	1.559	0.64	0.374221	no	no
VC83_05387	hypothetical protein	UFD1_YEAST	2.69e-12	Ubiquitin fusion degradation protein 1 (UB fusion protein 1) (Polymerase-interacting protein 3)				no	no	no	19	32	6	39	67	12	-1.77936	-0.831	0.253167	-1.78891	-0.84	0.219933	no	no	-3.31126	-1.729	0.033582	-3.27869	-1.714	0.0261365	no	yes	-5.88235	-2.561	0.00155566	-5.88235	-2.553	0.00085109	no	yes
VC83_05401	hypothetical protein	RTF2_SCHPO	3.36e-32	Replication termination factor 2				no	no	yes	36	70	14	75	146	29	-2	-1	0.140845	-2.00803	-1.006	0.119453	no	yes	-2.87356	-1.523	0.0337493	-2.87356	-1.523	0.027251	no	yes	-5.74713	-2.523	0.000268486	-5.78035	-2.529	0.000190354	yes	yes
VC83_05402	hypothetical protein							no	no	yes	7	48	4	15	103	10	-6.66667	-2.74	0.00261817	-6.80272	-2.766	0.00279036	no	yes	-1.62075	-0.697	0.584623	-1.5748	-0.655	0.577899	no	no	-10.8696	-3.437	0.000848831	-10.7527	-3.422	0.000678061	yes	yes
VC83_05403	hypothetical protein	MG101_KLULA	1.23e-85	Mitochondrial genome maintenance protein MGM101				no	no	no	80	71	27	166	150	58	1.055	0.078	0.887247	1.055	0.077	0.893348	no	no	-2.6455	-1.405	0.000709643	-2.63852	-1.401	0.00139331	no	yes	-2.51256	-1.328	0.00332714	-2.50627	-1.324	0.0049148	no	yes
VC83_05413	hypothetical protein	UPC2_CANAL	1.28e-09	Sterol uptake control protein 2				no	no	no	215	44	26	447	84	48	4.925	2.3	0.0242127	5.302	2.407	0.0112019	no	yes	-8.06452	-3.006	0.00165247	-8.84956	-3.147	0.000380964	no	yes	-1.63132	-0.706	0.605748	-1.67224	-0.741	0.518425	no	no
VC83_05419	hypothetical protein							no	yes	yes	51	132	2	107	282	4	-2.6455	-1.404	0.00463451	-2.68817	-1.425	0.0056653	no	yes	-25.641	-4.665	3.69645e-09	-26.3158	-4.708	3.1225e-12	yes	yes	-66.6667	-6.069	7.9708e-15	-71.4286	-6.133	3.34374e-21	yes	yes
VC83_05440	hypothetical protein	REEP4_MOUSE	4.99e-19	Receptor expression-enhancing protein 4				no	yes	no	34	45	137	72	96	290	-1.31062	-0.39	0.531257	-1.33511	-0.418	0.508256	no	no	4.064	2.023	1.20681e-05	4.079	2.028	3.98912e-05	yes	yes	3.101	1.633	0.0016936	3.054	1.611	0.00324316	no	yes
VC83_05444	hypothetical protein	RBG1_YEAST	0	Ribosome-interacting GTPase 1 (GTP-binding protein RBG1) (Genetically interacts with ribosomal genes protein 1)				no	no	no	60	106	29	128	221	61	-1.79211	-0.842	0.12589	-1.7762	-0.83	0.126914	no	no	-1.91939	-0.942	0.104563	-1.93424	-0.952	0.0874209	no	no	-3.44828	-1.784	0.00115031	-3.43643	-1.781	0.000998368	no	yes
VC83_05445	hypothetical protein							no	yes	yes	130	182	30	274	379	66	-1.41844	-0.504	0.443389	-1.3986	-0.485	0.459895	no	no	-4.06504	-2.023	0.000283054	-3.96825	-1.99	0.000437957	yes	yes	-5.78035	-2.528	6.39306e-06	-5.55556	-2.475	1.77278e-05	yes	yes
VC83_05448	hypothetical protein	HEXA_ARTBC	4.01e-42	Uncharacterized secreted glycosyl hydrolase ARB_06359 (EC 3.2.1.-)	Yes		glucosidase	no	no	no	5	10	10	10	22	21	-2.5974	-1.378	0.00113461	-2.6455	-1.403	0.000515431	no	yes	1.737	0.796	0.188359	1.755	0.811	0.168516	no	no	-1.49701	-0.582	0.401789	-1.50602	-0.591	0.358767	no	no
VC83_05467	hypothetical protein							no	no	yes	10	4	16	22	9	35	2.872	1.522	0.0192154	2.795	1.483	0.0198396	no	yes	1.691	0.758	0.257882	1.734	0.794	0.195261	no	no	4.856	2.28	0.000604518	4.846	2.277	0.000452723	yes	yes
VC83_05472	hypothetical protein	Y0074_EMENI	2.92e-83	Putative acyl-coenzyme A synthetase (EC 6.2.1.-)				yes	yes	no	209	38	12	440	79	26	5.349	2.419	0.000816702	5.36	2.422	0.000752763	yes	yes	-16.129	-4.02	3.69645e-09	-15.873	-3.991	9.13213e-09	yes	yes	-3.0303	-1.601	0.0607922	-2.96736	-1.569	0.0489618	no	yes
VC83_05488	hypothetical protein	CSN_ASPFM	1.13e-86	Endo-chitosanase (EC 3.2.1.132)	Yes	glycosyl hydrolase	chitosanase	yes	yes	no	0	44	44	0	95	81	-200	-7.575	3.68901e-05	-142.857	-7.263	3.42731e-05	yes	yes	188.286	7.557	1.0466e-05	129.303	7.015	1.30485e-05	yes	yes	-1.01317	-0.019	0.995778	-1.18765	-0.249	0.906971	no	no
VC83_05496	hypothetical protein	H42_EMENI	7.11e-33	Histone H4.2				no	no	no	112	88	212	237	188	444	1.244	0.315	0.433778	1.236	0.306	0.530123	no	no	1.845	0.883	0.00896904	1.853	0.89	0.030061	no	no	2.295	1.199	0.000513447	2.29	1.196	0.0046978	no	yes
VC83_05497	hypothetical protein							no	no	yes	30	62	20	64	129	41	-1.89753	-0.924	0.00439091	-1.90114	-0.928	0.00990233	no	no	-1.82815	-0.87	0.0408985	-1.82815	-0.872	0.0470958	no	no	-3.47222	-1.794	5.80013e-06	-3.48432	-1.799	1.20417e-05	yes	yes
VC83_05515	hypothetical protein							yes	no	no	19	45	29	41	97	61	-2.43902	-1.285	5.98878e-05	-2.47525	-1.306	0.000759041	yes	yes	1.559	0.64	0.107971	1.563	0.644	0.149769	no	no	-1.5625	-0.645	0.129576	-1.58228	-0.663	0.16478	no	no
VC83_05525	hypothetical protein	ACDSB_MOUSE	9.46e-151	Short/branched chain specific acyl-CoA dehydrogenase, mitochondrial (SBCAD) (EC 1.3.8.5) (2-methyl branched chain acyl-CoA dehydrogenase) (2-MEBCAD) (2-methylbutyryl-coenzyme A dehydrogenase) (2-methylbutyryl-CoA dehydrogenase)				no	no	no	180	473	377	381	1002	814	-2.6455	-1.403	0.000429179	-2.63852	-1.4	0.00431898	no	yes	2.113	1.079	0.00605344	2.146	1.101	0.0192769	no	yes	-1.25156	-0.324	0.54165	-1.23001	-0.299	0.630962	no	no
VC83_05536	hypothetical protein							no	yes	no	69	40	26	146	86	55	1.568	0.649	0.0326433	1.572	0.652	0.092488	no	no	-2.38663	-1.256	8.75229e-05	-2.40964	-1.268	0.000962629	yes	yes	-1.52439	-0.607	0.129576	-1.53139	-0.615	0.191214	no	no
VC83_05552	hypothetical protein	YJ7D_SCHPO	8.35e-42	Uncharacterized transporter C757.13				no	yes	yes	1	2	30	2	5	63	-2.23214	-1.158	0.24648	-2.19298	-1.133	0.227977	no	yes	25.835	4.691	5.05527e-11	24.352	4.606	6.56763e-10	yes	yes	11.579	3.533	1.27691e-05	11.103	3.473	2.41696e-05	yes	yes
VC83_05587	hypothetical protein							no	no	no	4	3	0	8	6	0	1.132	0.178	0.8387	1.098	0.135	0.848546	no	no	-5.88235	-2.555	0.018365	-66.6667	-6.027	0.000866578	no	yes	-5.18135	-2.376	0.0471069	-58.8235	-5.891	0.00340381	no	yes
VC83_05589	hypothetical protein							no	no	no	0	0	9				-3.61011	-1.852	0.378749			1	no	no	187.76	7.553	1.753e-07			1	no	no	52.005	5.701	0.000324233			1	no	no
VC83_05604	hypothetical protein	CIP1_MOUSE	1.8e-28	E3 ubiquitin-protein ligase CCNB1IP1 (EC 6.3.2.-) (Cyclin-B1-interacting protein 1)				no	no	no	9	12	2	19	25	4	-1.46199	-0.547	0.236613	-1.5015	-0.587	0.166202	no	no	-4.5045	-2.173	0.00995624	-4.69484	-2.23	0.00175265	no	yes	-6.57895	-2.72	0.00164251	-7.04225	-2.818	5.57102e-05	no	yes
VC83_05606	hypothetical protein	ULA1_RAT	5.04e-98	NEDD8-activating enzyme E1 regulatory subunit (Amyloid beta precursor protein-binding protein 1, 59 kDa) (APP-BP1) (Amyloid protein-binding protein 1)				no	no	no	46	44	19	96	93	40	-1.05708	-0.08	0.795856	-1.05152	-0.072	0.865689	no	no	-2.22717	-1.156	0.000239659	-2.22717	-1.155	0.00167624	no	yes	-2.35294	-1.236	0.000260826	-2.34192	-1.228	0.00184178	no	yes
VC83_05619	cytosolic Fe-S cluster assembly factor NBP35	NBP35_GIBZE	0	Cytosolic Fe-S cluster assembly factor NBP35 (Nucleotide-binding protein 35)				no	no	yes	32	63	10	68	134	22	-2.04499	-1.032	0.103904	-2.06186	-1.045	0.0891674	no	yes	-2.80899	-1.49	0.0309867	-2.77008	-1.471	0.0250451	no	yes	-5.74713	-2.522	0.000147916	-5.71429	-2.516	8.26372e-05	yes	yes
VC83_05644	hypothetical protein	RBM12_PONAB	0.000134	RNA-binding protein 12 (RNA-binding motif protein 12)				no	yes	no	16	11	1	34	23	2	1.388	0.473	0.589492	1.34	0.422	0.595821	no	no	-12.0482	-3.597	0.000652414	-13.1579	-3.723	8.26718e-05	yes	yes	-8.69565	-3.124	0.00705514	-9.90099	-3.301	0.00166789	no	yes
VC83_05676	hypothetical protein							no	no	no	21	9	4	44	19	8	2.171	1.119	0.0489861	2.129	1.09	0.035673	no	yes	-4.329	-2.113	0.00199319	-4.36681	-2.126	0.000393408	no	yes	-1.99203	-0.995	0.251317	-2.04918	-1.036	0.180998	no	no
VC83_05693	hypothetical protein	ZRT2_YEAST	5.56e-103	Zinc-regulated transporter 2 (Low-affinity zinc transport protein ZRT2)				no	no	yes	356	213	671	754	438	1417	1.66	0.731	0.13075	1.706	0.771	0.142149	no	no	1.887	0.916	0.0441979	1.881	0.911	0.0651518	no	no	3.133	1.647	0.000153463	3.208	1.682	0.000506761	yes	yes
VC83_05707	hypothetical protein	MYB_CHICK	7.01e-05	Transcriptional activator Myb (Proto-oncogene c-Myb)				no	yes	no	30	23	6	63	46	12	1.423	0.509	0.433182	1.457	0.543	0.365369	no	no	-4.69484	-2.232	0.000713273	-4.69484	-2.233	0.000230734	yes	yes	-3.30033	-1.723	0.0208174	-3.22581	-1.69	0.0145001	no	yes
VC83_05783	hypothetical protein	LIS1_ARTOC	0	Nuclear distribution protein PAC1 (Lissencephaly-1 homolog) (LIS-1) (nudF homolog)				no	yes	no	25	18	4	53	37	9	1.399	0.485	0.321508	1.393	0.478	0.316018	no	no	-4.80769	-2.268	0.000125781	-4.83092	-2.273	1.81391e-05	yes	yes	-3.43643	-1.783	0.00774359	-3.47222	-1.796	0.00348597	no	yes
VC83_05801	hypothetical protein							no	yes	no	3	9	28	7	18	60	-2.1978	-1.137	0.277946	-2.11864	-1.084	0.279466	no	yes	8.907	3.155	0.00021462	8.719	3.124	0.000232326	yes	yes	4.049	2.017	0.0430995	4.114	2.041	0.0350811	no	yes
VC83_05840	hypothetical protein							no	yes	no	2	9	31	5	18	68	-2.98507	-1.58	0.127265	-2.849	-1.511	0.126093	no	yes	15.03	3.91	3.60882e-06	14.832	3.891	3.48652e-06	yes	yes	5.028	2.33	0.0186381	5.205	2.38	0.0136876	no	yes
VC83_05850	hypothetical protein	HBN1_YEAST	1.44e-32	Putative nitroreductase HBN1 (EC 1.-.-.-) (Homologous to bacterial nitroreductases protein 1)				no	no	yes	1093	2012	239	2287	4159	504	-1.84162	-0.882	0.320218	-1.82149	-0.864	0.32325	no	no	-4.58716	-2.196	0.0038118	-4.54545	-2.182	0.00482462	no	yes	-8.47458	-3.078	3.5687e-05	-8.26446	-3.046	0.000131264	yes	yes
VC83_05858	hypothetical protein	UBP34_HUMAN	5.55e-67	Ubiquitin carboxyl-terminal hydrolase 34 (EC 3.4.19.12) (Deubiquitinating enzyme 34) (Ubiquitin thioesterase 34) (Ubiquitin-specific-processing protease 34)				yes	no	no	46	17	26	96	34	52	3.458	1.79	0.000544851	3.417	1.773	0.000289267	yes	yes	-1.65837	-0.73	0.210281	-1.68919	-0.756	0.134275	no	no	2.085	1.06	0.0850901	2.023	1.016	0.0721872	no	yes
VC83_05868	hypothetical protein	SFC1_YEAST	1.03e-124	Succinate/fumarate mitochondrial transporter (Regulator of acetyl-CoA synthase activity)				no	no	no	38	84	96	81	175	202	-2.1322	-1.093	0.00672205	-2.11416	-1.08	0.0146659	no	yes	2.559	1.356	0.000331648	2.533	1.341	0.00103977	no	yes	1.2	0.263	0.639582	1.198	0.261	0.652712	no	no
VC83_05870	hypothetical protein	MED22_CANAL	2.13e-06	Mediator of RNA polymerase II transcription subunit 22 (Mediator complex subunit 22)				no	no	no	53	90	187	112	196	389	-1.75131	-0.807	0.198012	-1.78253	-0.834	0.188562	no	no	3.462	1.792	0.000876535	3.417	1.773	0.00176424	no	yes	1.978	0.984	0.12164	1.917	0.939	0.15002	no	no
VC83_05881	hypothetical protein	MDLC_PSEPU	1.38e-21	Benzoylformate decarboxylase (BFD) (BFDC) (EC 4.1.1.7)				no	no	no	264	341	706	555	732	1484	-1.287	-0.365	0.47766	-1.31926	-0.399	0.487789	no	no	2.67	1.417	0.000461365	2.675	1.419	0.0026096	no	yes	2.074	1.052	0.0190974	2.028	1.02	0.048779	no	yes
VC83_05885	cystathionine beta-synthase	CBS_YEAST	2.4e-172	Cystathionine beta-synthase (EC 4.2.1.22) (Beta-thionase) (Serine sulfhydrase) (Sulfur transfer protein 4)				yes	no	yes	110	408	109	231	854	234	-3.73134	-1.9	0.000338847	-3.71747	-1.894	0.000843605	yes	yes	1.008	0.012	0.988586	1.028	0.039	0.960458	no	no	-3.7037	-1.889	0.00039246	-3.62319	-1.855	0.000939045	yes	yes
VC83_05909	hypothetical protein	DGAT1_DICDI	1.27e-67	Diacylglycerol O-acyltransferase 1 (EC 2.3.1.20)				no	yes	yes	96	62	14	199	131	30	1.46	0.546	0.318318	1.445	0.531	0.326714	no	no	-6.21118	-2.635	1.01381e-07	-6.0241	-2.589	1.6741e-07	yes	yes	-4.25532	-2.089	0.00014657	-4.16667	-2.058	0.000131264	yes	yes
VC83_05916	hypothetical protein							no	yes	yes	19	47	204	40	98	433	-2.38663	-1.255	0.0281409	-2.331	-1.222	0.0365778	no	yes	10.651	3.413	8.14887e-14	10.661	3.414	1.26728e-11	yes	yes	4.463	2.158	3.16064e-05	4.57	2.192	5.26792e-05	yes	yes
VC83_05930	hypothetical protein							no	no	no	16	2	1	33	4	2	7.354	2.879	0.00322415	6.896	2.786	0.00268982	no	yes	-11.9048	-3.566	0.00269705	-12.987	-3.696	0.000737023	no	yes	-1.61031	-0.688	0.703646	-1.8797	-0.91	0.590269	no	no
VC83_05953	glutamate 5-kinase	PROB_SCHPO	2.86e-131	Probable glutamate 5-kinase (GK) (EC 2.7.2.11) (Gamma-glutamyl kinase)				no	no	no	164	127	52	343	262	105	1.269	0.344	0.582193	1.286	0.363	0.535369	no	no	-3.10559	-1.636	0.00123701	-3.19489	-1.673	0.000628974	no	yes	-2.45098	-1.292	0.0209439	-2.48139	-1.31	0.0139921	no	yes
VC83_05955	hypothetical protein	RFESD_HUMAN	1.81e-05	Rieske domain-containing protein				no	no	no	10	22	16	21	46	35	-2.1978	-1.137	0.000892882	-2.22222	-1.153	0.00326129	no	yes	1.772	0.825	0.0532753	1.778	0.831	0.0754418	no	no	-1.24069	-0.312	0.585146	-1.25	-0.322	0.587836	no	no
VC83_05964	hypothetical protein	HYES_PIG	7.52e-34	Bifunctional epoxide hydrolase 2 [Includes: Cytosolic epoxide hydrolase 2 (CEH) (EC 3.3.2.10) (Epoxide hydratase) (Soluble epoxide hydrolase) (SEH); Lipid-phosphate phosphatase (EC 3.1.3.76)]				no	yes	no	29	57	95	62	119	201	-1.85529	-0.891	0.0947277	-1.85874	-0.893	0.102818	no	no	3.351	1.745	0.000187718	3.34	1.74	0.000315369	yes	yes	1.807	0.854	0.132188	1.798	0.846	0.142742	no	no
VC83_05997	pyruvate dehydrogenase E1 component subunit alpha	ODPA_YEAST	9.07e-180	Pyruvate dehydrogenase E1 component subunit alpha, mitochondrial (EC 1.2.4.1) (Pyruvate dehydrogenase complex component E1 alpha) (PDHE1-A)				no	no	no	428	383	164	898	788	346	1.11	0.15	0.762931	1.131	0.177	0.747592	no	no	-2.5641	-1.357	0.000275616	-2.55754	-1.354	0.00135912	no	yes	-2.30947	-1.207	0.00282181	-2.26244	-1.176	0.0093965	no	yes
VC83_05999	hypothetical protein	INT1_ARATH	3.29e-57	Inositol transporter 1				no	yes	no	93	40	12	196	84	25	2.253	1.172	0.0148474	2.249	1.169	0.0167232	no	yes	-8.06452	-3.009	8.26665e-10	-7.93651	-2.994	1.06788e-09	yes	yes	-3.57143	-1.838	0.00143894	-3.5461	-1.825	0.0012355	no	yes
VC83_06003	hypothetical protein	NCB5R_MAGO7	4.81e-167	NADH-cytochrome b5 reductase 1 (EC 1.6.2.2) (Microsomal cytochrome b reductase)				no	no	no	452	281	209	955	576	436	1.6	0.678	0.05137	1.65	0.723	0.0804687	no	no	-2.12314	-1.085	0.000633769	-2.15983	-1.111	0.00344963	no	yes	-1.32626	-0.407	0.316546	-1.3089	-0.388	0.42005	no	no
VC83_06007	hypothetical protein	RETOL_ARATH	8.76e-25	Berberine bridge enzyme-like 19 (AtBBE-like 19) (AtBBE-like 20) (EC 1.1.1.-) (Reticuline oxidase-like protein) (EC 1.21.-.-)				no	yes	yes	1	4	172	2	10	365	-6.49351	-2.701	0.0108098	-6.32911	-2.666	0.00656489	no	yes	225.727	7.818	8.19129e-22	213.17	7.736	3.86342e-16	yes	yes	34.71	5.117	1.21704e-09	33.595	5.07	1.62914e-08	yes	yes
VC83_06013	hypothetical protein	PIC2_YEAST	4.23e-123	Mitochondrial phosphate carrier protein 2 (Phosphate transport protein 2) (PTP 2) (Pi carrier isoform 2) (mPic 2)				no	yes	no	136	207	489	290	428	1031	-1.48368	-0.569	0.333415	-1.45349	-0.539	0.380062	no	no	3.571	1.836	0.000123399	3.543	1.825	0.000341965	yes	yes	2.408	1.268	0.0186022	2.439	1.286	0.0215962	no	yes
VC83_06014	hypothetical protein	HSP31_CANAL	1.12e-78	Glyoxalase 3 (EC 4.2.1.130) (Glutathione-independent glyoxalase)				no	yes	no	5	28	148	10	59	316	-5.81395	-2.537	0.00253543	-5.81395	-2.537	0.0028046	no	yes	30.447	4.928	1.90566e-12	30.576	4.934	3.5757e-10	yes	yes	5.247	2.391	0.00383633	5.27	2.398	0.00358787	no	yes
VC83_06062	hypothetical protein	SUB2_PSED2	0	Subtilisin-like protease 2 (EC 3.4.21.-) (Destructin-1) (Serine protease 2) (PdSP2)	Yes	peptidase; destructin-1 (PdSP2)	peptidase; destructin-1 (PdSP2)	no	yes	no	8	82	466	17	165	976	-9.70874	-3.281	0.00128459	-9.17431	-3.201	0.00270572	no	yes	57.619	5.848	1.29467e-11	56.899	5.83	8.70122e-09	yes	yes	5.926	2.567	0.0130961	6.188	2.629	0.0107909	no	yes
VC83_06065	hypothetical protein	CF60_DICDI	1.03e-08	Counting factor 60	Yes			no	yes	no	9	11	30	19	22	64	1.029	0.041	0.959156	1.025	0.035	0.965183	no	no	3.323	1.732	0.000867259	3.342	1.741	0.000691945	yes	yes	3.418	1.773	0.00253956	3.424	1.776	0.00260956	no	yes
VC83_06079	hypothetical protein							no	no	no	0	0	34				1.574	0.654	0.83294			1	no	no	116.229	6.861	0.000990845			1	no	no	182.953	7.515	0.000856055			1	no	no
VC83_06081	hypothetical protein							no	yes	yes	1	0	53	2	0	120	3.975	1.991	0.395373	13.54	3.759	0.0420051	no	yes	71.932	6.169	0.00027063	72.084	6.172	6.17088e-06	yes	yes	285.959	8.16	1.17859e-05	976.06	9.931	3.22949e-08	yes	yes
VC83_06083	hypothetical protein							no	no	yes	1	0	44	1	0	98	3.543	1.825	0.532584	12.423	3.635	0.0615326	no	yes	65.311	6.029	0.00575816	64.128	6.003	0.000125387	no	yes	231.421	7.854	0.000762742	796.672	9.638	1.5596e-06	yes	yes
VC83_06086	hypothetical protein	SUR1_YEAST	4.95e-33	Mannosyl phosphorylinositol ceramide synthase SUR1 (EC 2.4.-.-)				no	yes	yes	2	6	95	3	13	203	-4.80769	-2.264	0.0102562	-4.80769	-2.268	0.00673564	no	yes	68.762	6.104	3.45859e-19	67.603	6.079	2.24119e-15	yes	yes	14.32	3.84	1.77178e-07	14.036	3.811	4.11798e-07	yes	yes
VC83_06087	hypothetical protein	PIGL_RAT	4.98e-40	N-acetylglucosaminyl-phosphatidylinositol de-N-acetylase (EC 3.5.1.89) (Phosphatidylinositol-glycan biosynthesis class L protein) (PIG-L)				yes	yes	no	1	10	81	2	21	170	-13.6986	-3.786	0.000768959	-13.3333	-3.74	0.000676115	yes	yes	103.833	6.698	6.13465e-13	97.257	6.604	3.5757e-10	yes	yes	7.53	2.913	0.00623573	7.281	2.864	0.00590596	no	yes
VC83_06097	fatty acid synthase subunit beta	FAS1_YARLI	0	Fatty acid synthase subunit beta (EC 2.3.1.86) [Includes: 3-hydroxyacyl-[acyl-carrier-protein] dehydratase (EC 4.2.1.59); Enoyl-[acyl-carrier-protein] reductase [NADH] (EC 1.3.1.9); [Acyl-carrier-protein] acetyltransferase (EC 2.3.1.38); [Acyl-carrier-pro				no	yes	no	451	284	79	944	530	161	1.596	0.674	0.465057	1.785	0.836	0.300398	no	no	-5.64972	-2.499	0.000798325	-5.81395	-2.54	0.000320593	yes	yes	-3.5461	-1.825	0.0275344	-3.25733	-1.703	0.0262778	no	yes
VC83_06102	hypothetical protein							no	no	no	0	0	27				-3.62319	-1.857	0.579987			1	no	no	504.264	8.978	0.000204392			1	no	no	139.178	7.121	0.00705514			1	no	no
VC83_06105	hypothetical protein	CHI1_APHAL	1.22e-149	Chitinase 1 (EC 3.2.1.14)	Yes	glycosyl hydrolase	chitinase	no	yes	no	0	2	70	1	5	144	-5.12821	-2.357	0.197988	-4.78469	-2.26	0.0854962	no	yes	142.132	7.151	5.45343e-07	122.74	6.939	6.27846e-08	yes	yes	27.74	4.794	0.00256631	25.63	4.68	0.000304569	no	yes
VC83_06113	hypothetical protein							no	yes	yes	8	7	34	18	14	71	1.134	0.182	0.793217	1.094	0.129	0.857464	no	no	4.245	2.086	1.34222e-05	4.237	2.083	1.161e-05	yes	yes	4.814	2.267	2.58282e-05	4.633	2.212	2.99364e-05	yes	yes
VC83_06144	hypothetical protein							no	yes	no	6	8	41	12	18	85	-1.49701	-0.581	0.534288	-1.51057	-0.595	0.491545	no	no	6.765	2.758	7.35791e-05	6.669	2.737	8.08017e-05	yes	yes	4.521	2.177	0.00623573	4.416	2.143	0.00549447	no	yes
VC83_06146	hypothetical protein							no	yes	no	83	135	332	174	293	706	-1.67504	-0.744	0.0921767	-1.71527	-0.779	0.121892	no	no	4.021	2.008	2.76235e-08	4.06	2.021	2.89719e-06	yes	yes	2.401	1.264	0.0024926	2.366	1.243	0.0100354	no	yes
VC83_06147	hypothetical protein							no	no	yes	12	19	1	26	39	2	-1.49477	-0.579	0.400146	-1.45985	-0.546	0.412822	no	no	-9.09091	-3.19	0.00151402	-10.7527	-3.423	0.000135142	no	yes	-13.6986	-3.769	0.00026942	-15.625	-3.969	1.08204e-05	yes	yes
VC83_06151	hypothetical protein							no	yes	no	17	52	90	37	104	190	-2.94985	-1.56	0.00748719	-2.80112	-1.487	0.0115342	no	yes	5.099	2.35	5.35683e-06	5.123	2.357	6.56928e-06	yes	yes	1.729	0.79	0.239451	1.828	0.87	0.171098	no	no
VC83_06162	hypothetical protein	LAEA_COCH5	1.63e-57	Secondary metabolism regulator LAE1 (Methyltransferase LAE1) (EC 2.1.1.-) (Velvet complex subunit LAE1)				no	yes	yes	47	81	1	100	177	3	-1.7301	-0.792	0.382166	-1.8018	-0.849	0.314739	no	no	-28.5714	-4.842	2.2437e-06	-31.25	-4.949	1.9716e-07	yes	yes	-50	-5.634	5.24346e-08	-55.5556	-5.798	1.69534e-09	yes	yes
VC83_06165	hypothetical protein	CARD_NEUCR	0	Beta-apo-4'-carotenal oxygenase (EC 1.2.1.82) (Beta-apo-4'-carotenal dehydrogenase) (Yellow protein 1)				no	yes	no	136	371	578	288	771	1206	-2.69542	-1.429	0.0298799	-2.65252	-1.408	0.0349419	no	yes	4.246	2.086	0.000388155	4.19	2.067	0.000659246	yes	yes	1.577	0.658	0.393729	1.579	0.659	0.383849	no	no
VC83_06187	hypothetical protein	CCG6_NEUCR	1.84e-28	Clock-controlled protein 6				no	no	no	15586	10217	7752	32871	21035	16219	1.525	0.609	0.0534513	1.562	0.644	0.20815	no	no	-2.01207	-1.008	0.000294	-2.0284	-1.019	0.0288635	no	yes	-1.31926	-0.399	0.250971	-1.29702	-0.375	0.526072	no	no
VC83_06190	hypothetical protein	STUA_COLGL	0	Cell pattern formation-associated protein STUA (Stunted protein A)				no	no	no	29	6	13	61	12	26	5.031	2.331	0.00154482	5.13	2.359	0.000444307	no	yes	-2.01613	-1.011	0.214689	-2.12314	-1.085	0.110028	no	yes	2.496	1.32	0.137089	2.418	1.274	0.105354	no	yes
VC83_06192	glutamate-5-semialdehyde dehydrogenase	PROA_SCHPO	5.64e-174	Probable gamma-glutamyl phosphate reductase (GPR) (EC 1.2.1.41) (Glutamate-5-semialdehyde dehydrogenase) (GSA dehydrogenase) (Glutamyl-gamma-semialdehyde dehydrogenase)				no	no	yes	41	57	15	87	118	31	-1.4245	-0.51	0.366166	-1.41443	-0.501	0.356993	no	no	-2.92398	-1.548	0.00570189	-2.93255	-1.553	0.00424408	no	yes	-4.16667	-2.057	0.000271475	-4.14938	-2.054	0.000190354	yes	yes
VC83_06200	hypothetical protein	OPY2_YEAST	3.85e-09	Protein OPY2 (Overproduction-induced pheromone-resistant protein 2)				no	yes	no	117	65	33	246	136	66	1.788	0.838	0.0868792	1.782	0.834	0.0878457	no	no	-3.38983	-1.762	0.00011412	-3.50877	-1.813	7.06885e-05	yes	yes	-1.89753	-0.924	0.0932209	-1.97239	-0.979	0.0656085	no	no
VC83_06207	hypothetical protein	RHLG_PSEAE	1.48e-67	Rhamnolipids biosynthesis 3-oxoacyl-[acyl-carrier-protein] reductase (EC 1.1.1.100) (3-ketoacyl-acyl carrier protein reductase)				no	yes	no	53	176	277	112	373	592	-3.30033	-1.724	0.00200409	-3.31126	-1.729	0.00410695	no	yes	5.251	2.392	1.41972e-06	5.288	2.403	8.40457e-06	yes	yes	1.59	0.669	0.312145	1.595	0.673	0.321677	no	no
VC83_06260	hypothetical protein							no	yes	yes	0	0	64	0	0	136	-3.59712	-1.848	0.296097	1	0	1	no	no	1235.56	10.271	1.32015e-21	1081.98	10.079	1.26865e-23	yes	yes	343.126	8.423	2.62554e-14	1081.98	10.079	3.04737e-17	yes	yes
VC83_06271	hypothetical protein	CYB5L_NEUCR	1.22e-33	Putative cytochrome b5 B11H24.095				yes	no	no	41	265	116	87	565	244	-6.45161	-2.691	6.4694e-07	-6.49351	-2.698	6.06224e-06	yes	yes	2.874	1.523	0.00691545	2.843	1.507	0.0091703	no	yes	-2.24719	-1.168	0.0584186	-2.28311	-1.19	0.0562353	no	yes
VC83_06273	hypothetical protein							no	no	no	73	39	24	151	82	48	1.816	0.861	0.0679894	1.802	0.849	0.0590414	no	no	-2.77008	-1.471	0.0015072	-2.849	-1.51	0.000564754	no	yes	-1.52672	-0.61	0.30478	-1.57978	-0.661	0.226806	no	no
VC83_06276	hypothetical protein	SED2_ASPFU	0	Tripeptidyl-peptidase sed2 (EC 3.4.14.-) (Sedolisin-B)			peptidase	yes	yes	no	19	274	549	40	555	1048	-14.4928	-3.848	1.77119e-06	-13.6986	-3.784	7.64563e-06	yes	yes	29.279	4.872	1.53806e-11	26.501	4.728	1.8381e-09	yes	yes	2.034	1.024	0.305257	1.924	0.944	0.308383	no	no
VC83_06295	hypothetical protein							no	yes	no	42	25	9	86	52	17	1.793	0.842	0.126126	1.784	0.835	0.101508	no	no	-4.29185	-2.103	0.000251994	-4.40529	-2.141	3.79641e-05	yes	yes	-2.39808	-1.261	0.0646406	-2.46914	-1.305	0.0346061	no	yes
VC83_06299	hypothetical protein							no	no	no	26	8	8	55	17	16	2.961	1.566	0.0012704	2.877	1.525	0.001612	no	yes	-3.48432	-1.803	0.00173314	-3.48432	-1.8	0.000908129	no	yes	-1.17925	-0.237	0.801496	-1.21065	-0.275	0.754856	no	no
VC83_06300	hypothetical protein	YDG8_SCHPO	6.8e-14	Uncharacterized protein C26F1.08c				yes	no	no	74	26	44	156	55	91	2.85	1.511	3.43416e-06	2.834	1.503	0.000108298	yes	yes	-1.59744	-0.676	0.0671611	-1.62602	-0.701	0.0886308	no	no	1.783	0.835	0.0384172	1.744	0.802	0.0769878	no	no
VC83_06307	hypothetical protein	ERG1_CANAL	1.23e-111	Squalene monooxygenase (EC 1.14.14.17) (Squalene epoxidase) (SE)				no	yes	no	241	134	66	510	280	141	1.758	0.814	0.0976526	1.777	0.829	0.109748	no	no	-3.43643	-1.781	4.91385e-05	-3.46021	-1.789	0.000132713	yes	yes	-1.95312	-0.967	0.0623689	-1.94553	-0.959	0.0737044	no	no
VC83_06317	hypothetical protein	YN8B_SCHPO	4.87e-20	ZZ-type zinc finger-containing protein P35G2.11c				yes	no	no	262	78	102	546	162	201	3.3	1.722	0.000856634	3.292	1.719	0.000581062	yes	yes	-2.50627	-1.327	0.00958989	-2.62467	-1.393	0.00333558	no	yes	1.316	0.396	0.574278	1.254	0.326	0.615755	no	no
VC83_06346	hypothetical protein	APT_YARLI	3.39e-60	Adenine phosphoribosyltransferase (APRT) (EC 2.4.2.7)				no	yes	no	210	162	56	441	342	120	1.26	0.334	0.512246	1.26	0.333	0.542681	no	no	-3.52113	-1.816	6.63512e-06	-3.47222	-1.798	5.35942e-05	yes	yes	-2.7933	-1.482	0.000868165	-2.76243	-1.465	0.00260956	no	yes
VC83_06373	acetyl-CoA C-acetyltransferase	THIL_SCHPO	0	Acetyl-CoA acetyltransferase (EC 2.3.1.9) (Acetoacetyl-CoA thiolase) (Ergosterol biosynthesis protein 10)				no	no	no	816	700	365	1737	1458	773	1.17	0.226	0.599089	1.194	0.256	0.632963	no	no	-2.23214	-1.157	0.000494856	-2.24215	-1.165	0.00657818	no	yes	-1.90476	-0.931	0.0107106	-1.8797	-0.909	0.0510285	no	no
VC83_06376	hypothetical protein							yes	no	yes	23	88	9	50	191	21	-3.87597	-1.952	0.000275094	-3.93701	-1.976	0.00064336	yes	yes	-2.19298	-1.134	0.0942708	-2.14592	-1.103	0.0984481	no	yes	-8.47458	-3.086	1.59953e-07	-8.47458	-3.078	3.06153e-07	yes	yes
VC83_06379	hypothetical protein	DHC24_MACFA	1.99e-50	Delta(24)-sterol reductase (EC 1.3.1.72) (24-dehydrocholesterol reductase) (3-beta-hydroxysterol delta-24-reductase)				no	no	yes	278	385	82	589	823	175	-1.39276	-0.478	0.524765	-1.40449	-0.49	0.515579	no	no	-3.53357	-1.82	0.00297383	-3.46021	-1.789	0.00527998	no	yes	-4.92611	-2.299	0.000201414	-4.85437	-2.278	0.000521991	yes	yes
VC83_06419	hypothetical protein							no	no	no	10	3	3	21	6	6	3.2	1.678	0.00122878	3.086	1.626	0.000582778	no	yes	-2.6455	-1.404	0.0508924	-2.65957	-1.413	0.0244764	no	yes	1.209	0.274	0.809987	1.159	0.213	0.84634	no	no
VC83_06438	hypothetical protein	TDG_SCHPO	2.75e-29	G/U mismatch-specific uracil DNA glycosylase (EC 3.2.2.28) (Uracil mismatch repair protein)				no	no	no	3	2	10	6	3	22	1.53	0.614	0.501696	1.481	0.567	0.49135	no	no	3.855	1.947	0.00550406	3.9	1.963	0.00239546	no	yes	5.901	2.561	0.00158139	5.777	2.53	0.000690889	no	yes
VC83_06471	hypothetical protein	QORL2_NEMVE	3.06e-47	Quinone oxidoreductase-like protein 2 homolog (EC 1.-.-.-)				yes	yes	no	54	204	255	114	429	539	-3.77358	-1.914	0.000251193	-3.73134	-1.899	0.000758566	yes	yes	4.752	2.248	1.98835e-06	4.717	2.238	1.19155e-05	yes	yes	1.261	0.334	0.643431	1.265	0.339	0.640242	no	no
VC83_06494	hypothetical protein	CHIB1_ASPFM	6.52e-57	Endochitinase B1 (EC 3.2.1.14) (Chitinase B1)	Yes		chitinase	no	yes	yes	64	63	10	137	132	21	1.039	0.056	0.943343	1.051	0.071	0.926994	no	no	-5.71429	-2.513	1.81801e-05	-5.84795	-2.547	9.62764e-06	yes	yes	-5.49451	-2.457	8.74292e-05	-5.55556	-2.475	5.09032e-05	yes	yes
VC83_06499	hypothetical protein	MERB_STAES	3.67e-13	Alkylmercury lyase (EC 4.99.1.2) (Organomercurial lyase)				no	no	yes	49	74	18	102	162	36	-1.5949	-0.672	0.252863	-1.63934	-0.712	0.224137	no	no	-3.14465	-1.654	0.00458594	-3.125	-1.645	0.00541609	no	yes	-5.02513	-2.326	6.0994e-05	-5.12821	-2.357	6.54938e-05	yes	yes
VC83_06512	hypothetical protein	PTR2_SCHPO	1.87e-125	Probable peptide transporter ptr2 (Peptide permease ptr2)				no	no	no	20	292	235	42	605	498	-14.7059	-3.874	0.00109103	-14.4928	-3.849	0.00101889	no	yes	11.804	3.561	0.00158767	11.846	3.566	0.000913369	no	yes	-1.24224	-0.313	0.86044	-1.21655	-0.283	0.851863	no	no
VC83_06516	endoribonuclease L-PSP	RIDA_BACSU	9.42e-35	2-iminobutanoate/2-iminopropanoate deaminase (EC 3.5.99.10) (Enamine/imine deaminase)		Uncharacterized		no	no	no	608	728	1332	1266	1520	2829	-1.19617	-0.258	0.554825	-1.20048	-0.263	0.626036	no	no	2.187	1.129	0.000867259	2.234	1.16	0.00725312	no	yes	1.83	0.871	0.0195823	1.862	0.897	0.0562353	no	no
VC83_06527	hypothetical protein							no	no	no	0	0	3				-6.28931	-2.654	1			1	no	no	58.646	5.874	0.00020986			1	no	no	9.318	3.22	0.0706718			1	no	no
VC83_06542	hypothetical protein							no	yes	yes	14	33	0	29	68	0	-2.0284	-1.02	0.0677605	-2	-0.999	0.0629239	no	yes	-22.2222	-4.459	2.25437e-06	-250	-7.897	1.0625e-08	yes	yes	-45.4545	-5.48	6.99171e-09	-500	-8.896	1.85005e-12	yes	yes
VC83_06552	hypothetical protein	BIK5_GIBF5	1.38e-98	Bikaverin cluster transcription factor bik5 (Bikaverin biosynthesis protein 5)				no	yes	no	61	34	9	125	68	18	1.756	0.812	0.241378	1.762	0.817	0.192387	no	no	-6.36943	-2.672	5.24943e-05	-6.32911	-2.665	1.28513e-05	yes	yes	-3.63636	-1.86	0.013517	-3.59712	-1.848	0.00726837	no	yes
VC83_06571	hypothetical protein	FBXL7_MOUSE	7.32e-26	F-box/LRR-repeat protein 7 (F-box and leucine-rich repeat protein 7)				yes	no	no	27	8	20	57	17	39	3.333	1.737	3.09756e-05	3.283	1.715	4.38221e-05	yes	yes	-1.36986	-0.455	0.384556	-1.3986	-0.484	0.324797	no	no	2.432	1.282	0.0128638	2.347	1.231	0.0173199	no	yes
VC83_06603	hypothetical protein	KFA_PICGU	5.91e-22	Kynurenine formamidase (KFA) (KFase) (EC 3.5.1.9) (Arylformamidase) (N-formylkynurenine formamidase) (FKF)				no	yes	no	4	7	13	8	15	28	-2.05761	-1.041	0.0759222	-2.13675	-1.094	0.0360825	no	yes	3.576	1.838	0.000947855	3.557	1.831	0.000481485	yes	yes	1.738	0.798	0.261872	1.666	0.736	0.256655	no	no
VC83_06615	hypothetical protein	AT1A_ARTSF	5.43e-175	Sodium/potassium-transporting ATPase subunit alpha-A (Na(+)/K(+) ATPase alpha-A subunit) (EC 3.6.3.9) (Sodium pump subunit alpha-A)				no	yes	yes	247	255	68	518	529	140	-1.04058	-0.057	0.940891	-1.03093	-0.044	0.954687	no	no	-3.80228	-1.924	0.000177191	-3.80228	-1.927	0.000236365	yes	yes	-3.95257	-1.981	0.000225147	-3.92157	-1.971	0.000325662	yes	yes
VC83_06620	hypothetical protein	ACADL_RAT	8.59e-39	Long-chain specific acyl-CoA dehydrogenase, mitochondrial (LCAD) (EC 1.3.8.8)				no	yes	no	59	299	448	125	636	941	-5.02513	-2.328	0.00261817	-5.05051	-2.338	0.00359994	no	yes	7.545	2.916	3.03701e-05	7.506	2.908	7.06885e-05	yes	yes	1.502	0.587	0.561277	1.484	0.57	0.555227	no	no
VC83_06624	hypothetical protein	YJZC_SCHPO	3.35e-10	Uncharacterized protein C338.12				yes	yes	no	1205	5608	4912	2568	12058	10358	-4.65116	-2.219	1.77119e-06	-4.69484	-2.231	0.000205343	yes	yes	4.075	2.027	3.71129e-06	4.032	2.011	0.000285064	yes	yes	-1.14286	-0.192	0.786943	-1.16414	-0.22	0.784913	no	no
VC83_06642	hypothetical protein							no	no	no	0	0	33				-3.62319	-1.855	0.491042			1	no	no	637.496	9.316	4.14372e-07			1	no	no	176.172	7.461	0.000200409			1	no	no
VC83_06644	hypothetical protein	MIA40_NEUCR	8.67e-69	Mitochondrial intermembrane space import and assembly protein 40 (Mitochondrial import inner membrane translocase TIM40)				no	no	no	78	176	41	163	361	88	-2.27273	-1.184	0.064864	-2.23214	-1.159	0.063094	no	yes	-1.83486	-0.875	0.204251	-1.79856	-0.846	0.19108	no	no	-4.16667	-2.058	0.000982166	-4.01606	-2.005	0.0011355	no	yes
VC83_06653	hypothetical protein							no	yes	no	26	10	6	55	21	12	2.421	1.276	0.000773868	2.365	1.242	0.00108113	no	yes	-3.92157	-1.97	0.000101532	-3.89105	-1.957	1.98767e-05	yes	yes	-1.61812	-0.694	0.312145	-1.64204	-0.715	0.269961	no	no
VC83_06683	hypothetical protein	TVP15_SCHPO	5.55e-21	Golgi apparatus membrane protein tvp15				no	yes	no	172	249	502	364	523	1054	-1.43062	-0.516	0.236666	-1.42248	-0.509	0.314756	no	no	2.895	1.534	1.58897e-05	2.878	1.525	0.000325335	yes	yes	2.025	1.018	0.012094	2.022	1.016	0.031595	no	yes
VC83_06700	hypothetical protein	YJV8_SCHPO	2.45e-58	Uncharacterized N-acetyltransferase C550.08 (EC 2.3.1.-)				no	no	no	7	2	0	16	5	0	2.73	1.449	0.21091	2.676	1.42	0.155541	no	yes	-11.7647	-3.558	0.00625894	-125	-7.015	0.000361121	no	yes	-4.31034	-2.109	0.18123	-47.619	-5.595	0.022728	no	yes
VC83_06721	MFS transporter, SHS family, lactate transporter	JEN1_YEAST	1.14e-107	Carboxylic acid transporter protein homolog				no	yes	no	3	5	15	6	10	31	-1.443	-0.53	0.502327	-1.45985	-0.545	0.462462	no	no	4.818	2.268	0.000219289	4.819	2.269	0.000156492	yes	yes	3.336	1.738	0.0165274	3.303	1.724	0.0141775	no	yes
VC83_06736	hypothetical protein	2NPD_STAS1	5.79e-36	Probable nitronate monooxygenase (EC 1.13.12.16) (Nitroalkane oxidase)				no	yes	no	31	198	449	65	425	958	-6.32911	-2.664	0.00323118	-6.45161	-2.694	0.00437136	no	yes	14.453	3.853	1.27075e-06	14.628	3.871	8.6016e-06	yes	yes	2.281	1.19	0.251288	2.261	1.177	0.240802	no	yes
VC83_06748	hypothetical protein	Y5950_ASPFU	5.97e-123	Putative aspergillopepsin A-like aspartic endopeptidase AFUA_2G15950 (EC 3.4.23.-)	Yes		peptidase	no	yes	no	17	31	73	35	66	154	-1.94175	-0.959	0.172819	-1.95312	-0.967	0.162021	no	no	4.41	2.141	0.000376473	4.384	2.132	0.000543587	yes	yes	2.269	1.182	0.0990724	2.243	1.166	0.0967315	no	yes
VC83_06752	hypothetical protein	PEP7_SCHPO	1.02e-68	Vacuolar segregation protein pep7				yes	no	no	67	23	36	141	49	72	2.648	1.405	0.000132022	2.618	1.389	0.000413148	yes	yes	-1.82815	-0.87	0.0307603	-1.88679	-0.917	0.0258853	no	no	1.449	0.535	0.27965	1.387	0.472	0.364142	no	no
VC83_06760	hypothetical protein							no	yes	no	12	34	88	25	69	185	-2.35294	-1.234	0.0943527	-2.22222	-1.151	0.109768	no	yes	7.372	2.882	2.66872e-06	7.345	2.877	1.75475e-06	yes	yes	3.134	1.648	0.0226657	3.308	1.726	0.0139921	no	yes
VC83_06768	hypothetical protein	QDR2_YEAST	1.38e-74	Quinidine resistance protein 2				yes	yes	no	7	44	32	16	92	66	-6.0241	-2.591	1.17202e-06	-6.0241	-2.595	3.22415e-06	yes	yes	3.905	1.965	0.000376214	3.927	1.973	0.000376173	yes	yes	-1.54321	-0.625	0.384791	-1.53846	-0.621	0.373374	no	no
VC83_06780	hypothetical protein	YOGA_BACSU	5.31e-45	Uncharacterized zinc-type alcohol dehydrogenase-like protein YogA (EC 1.-.-.-)				no	yes	no	16	37	79	34	80	165	-2.38663	-1.254	0.103733	-2.39808	-1.26	0.0934132	no	yes	4.923	2.3	0.000693053	4.835	2.274	0.000868201	yes	yes	2.065	1.046	0.209607	2.018	1.013	0.205977	no	yes
VC83_06784	hypothetical protein	THIKB_CANTR	6.02e-129	3-ketoacyl-CoA thiolase B, peroxisomal (EC 2.3.1.16) (Acetyl-CoA acyltransferase B) (Beta-ketothiolase B) (Peroxisomal 3-oxoacyl-CoA thiolase B) (Thiolase IB)				yes	yes	no	213	727	982	450	1536	2070	-3.41297	-1.769	1.61917e-07	-3.41297	-1.77	7.54375e-05	yes	yes	4.592	2.199	3.31404e-13	4.59	2.198	5.19271e-08	yes	yes	1.348	0.43	0.308819	1.346	0.429	0.427726	no	no
VC83_06797	hypothetical protein	VRTJ_PENAE	6.89e-30	Aldolase vrtJ (EC 4.1.2.-) (Viridicatumtoxin synthesis protein J)				no	yes	yes	1	1	14	3	3	28	-1.07411	-0.103	0.9327	-1.07181	-0.1	0.928318	no	no	8.884	3.151	1.02354e-05	8.505	3.088	4.50514e-06	yes	yes	8.269	3.048	0.000324233	7.934	2.988	0.000162039	yes	yes
VC83_06799	hypothetical protein							no	no	no	0	0	7				-3.61011	-1.852	0.383482			1	no	no	148.546	7.215	1.22533e-06			1	no	no	41.139	5.362	0.00112765			1	no	no
VC83_06800	NADPH-ferrihemoprotein reductase	NCPR_ASPNC	0	NADPH--cytochrome P450 reductase (CPR) (P450R) (EC 1.6.2.4)				no	no	no	147	88	25	304	172	46	1.669	0.739	0.444133	1.768	0.822	0.315176	no	no	-5.49451	-2.46	0.00261643	-6.0241	-2.59	0.000376133	no	yes	-3.30033	-1.721	0.061048	-3.40136	-1.767	0.0263317	no	yes
VC83_06833	hypothetical protein	FIP1_GIBZE	3.87e-52	Pre-mRNA polyadenylation factor FIP1				yes	no	no	46	17	18	98	35	38	3.056	1.612	3.68901e-05	3.03	1.599	8.14222e-05	yes	yes	-2.28833	-1.195	0.00619813	-2.29358	-1.199	0.00493529	no	yes	1.335	0.417	0.498135	1.32	0.4	0.510737	no	no
VC83_06846	hypothetical protein	LONH_MIMIV	4.32e-06	Lon protease homolog (EC 3.4.21.-)			peptidase	no	no	no	0	0	6				-3.27869	-1.712	0.330195			1	no	no	33.484	5.065	0.000209688			1	no	no	10.223	3.354	0.0249235			1	no	no
VC83_06857	hypothetical protein	LTAE_PSEUN	4.21e-68	Low specificity L-threonine aldolase (Low specificity L-TA) (EC 4.1.2.48)				yes	no	no	14	74	54	29	153	118	-5.52486	-2.469	0.000432256	-5.43478	-2.439	0.000729688	yes	yes	4.158	2.056	0.00295059	4.261	2.091	0.0020783	no	yes	-1.33156	-0.413	0.675284	-1.27226	-0.348	0.713565	no	no
VC83_06858	hypothetical protein	G3O22_WHEAT	0.000456	Gibberellin 3-beta-dioxygenase 2-2 (EC 1.14.11.15) (Gibberellin 3 beta-hydroxylase 2-2) (Gibberellin 3-oxidase 2-2)				no	yes	no	24	50	72	51	105	150	-1.93798	-0.953	0.0195847	-1.95312	-0.965	0.0312781	no	no	2.821	1.496	5.59106e-05	2.835	1.503	0.000249461	yes	yes	1.457	0.543	0.261756	1.453	0.539	0.307491	no	no
VC83_06880	T-complex protein 1 subunit alpha	TCPA_SCHPO	0	T-complex protein 1 subunit alpha (TCP-1-alpha) (CCT-alpha)				no	no	no	168	263	97	358	545	208	-1.57233	-0.653	0.102794	-1.53374	-0.617	0.184591	no	no	-1.64474	-0.718	0.0766593	-1.65289	-0.726	0.110226	no	no	-2.58398	-1.371	0.000330517	-2.53807	-1.344	0.00260956	no	yes
VC83_06885	hypothetical protein	AGD11_ARATH	1.52e-06	Probable ADP-ribosylation factor GTPase-activating protein AGD11 (ARF GAP AGD11) (Protein ARF-GAP DOMAIN 11) (AtAGD11)				no	yes	no	157	67	13	325	133	25	2.319	1.214	0.18462	2.427	1.279	0.11523	no	yes	-11.1111	-3.481	1.7279e-05	-11.6279	-3.532	3.98642e-06	yes	yes	-4.80769	-2.267	0.0142348	-4.7619	-2.253	0.0069652	no	yes
VC83_06896	hypothetical protein							no	yes	no	12	27	52	25	58	108	-2.41546	-1.274	0.00385262	-2.45098	-1.293	0.00624794	no	yes	4.31	2.108	7.88387e-08	4.305	2.106	8.77141e-07	yes	yes	1.783	0.834	0.0941008	1.757	0.813	0.122297	no	no
VC83_06924	hypothetical protein	3SHD_NEUCR	1.97e-36	3-dehydroshikimate dehydratase (DHS dehydratase) (DHSase) (EC 4.2.1.-)				no	yes	no	3	18	111	5	38	238	-6.89655	-2.785	0.00471838	-6.94444	-2.793	0.00506479	no	yes	44.077	5.462	2.53592e-11	44.536	5.477	4.21742e-09	yes	yes	6.393	2.676	0.00545573	6.425	2.684	0.00553148	no	yes
VC83_06932	hypothetical protein	CY1_NEUCR	4.72e-173	Cytochrome c1, heme protein, mitochondrial (Complex III subunit 4) (Complex III subunit IV) (Cytochrome b-c1 complex subunit 4) (Ubiquinol-cytochrome-c reductase complex cytochrome c1 subunit) (Cytochrome c-1)				no	no	yes	212	364	107	449	740	218	-1.71821	-0.781	0.0902194	-1.65563	-0.728	0.122859	no	no	-1.9685	-0.976	0.0304113	-2.03252	-1.024	0.0232186	no	no	-3.37838	-1.757	3.5687e-05	-3.367	-1.752	6.6218e-05	yes	yes
VC83_06937	hypothetical protein	YANI_ASPNA	5.46e-07	O-Mevalon transferase yanI (EC 2.-.-.-) (Yanuthone D synthesis protein I)				no	no	no	4	1	1	9	1	2	10.564	3.401	0.00287153	12.576	3.653	4.38221e-05	no	yes	-3.02115	-1.595	0.223289	-3.41297	-1.771	0.096265	no	yes	3.496	1.806	0.280709	3.684	1.881	0.276135	no	yes
VC83_06942	isocitrate dehydrogenase subunit 1, mitochondrial	IDH1_AJECA	0	Isocitrate dehydrogenase [NAD] subunit 1, mitochondrial (EC 1.1.1.41) (Isocitric dehydrogenase) (NAD(+)-specific ICDH)				no	yes	no	467	360	156	988	740	319	1.287	0.364	0.294338	1.325	0.406	0.331228	no	no	-3.02115	-1.595	1.35573e-08	-3.08642	-1.628	2.70317e-06	yes	yes	-2.34742	-1.231	7.37303e-05	-2.331	-1.222	0.00138494	no	yes
VC83_06971	hypothetical protein	NLE1_CHATD	0	Ribosome assembly protein 4 (Notchless protein homolog 1) (Ribosome biogenesis factor RSA4)				no	no	yes	36	65	16	76	133	33	-1.8315	-0.873	0.133005	-1.77936	-0.831	0.143593	no	no	-2.27273	-1.185	0.058633	-2.25734	-1.174	0.0500764	no	yes	-4.16667	-2.059	0.000648299	-4.01606	-2.005	0.000653223	yes	yes
VC83_06989	hypothetical protein	DOP1_EMENI	0	Protein dopey				yes	no	no	44	14	20	94	30	40	3.3	1.723	2.56581e-05	3.305	1.725	3.96264e-05	yes	yes	-2.04918	-1.036	0.0242339	-2.11864	-1.082	0.0146047	no	yes	1.61	0.687	0.223882	1.561	0.642	0.257024	no	no
VC83_07001	hypothetical protein	RGA2_SCHPO	4.73e-20	Probable Rho-type GTPase-activating protein 2				yes	no	no	24	7	7	50	14	14	3.774	1.916	0.000784223	3.792	1.923	0.000328178	yes	yes	-3.23625	-1.696	0.00901736	-3.30033	-1.721	0.00276058	no	yes	1.165	0.22	0.832133	1.15	0.202	0.834755	no	no
VC83_07020	hypothetical protein	CP51_UNCNE	0	Eburicol 14-alpha-demethylase (EC 1.14.13.70) (CYPLI) (Cytochrome P450 51) (Cytochrome P450-14DM) (Cytochrome P450-LIA1) (Sterol 14-alpha demethylase)				no	yes	no	200	114	29	415	224	60	1.759	0.815	0.213316	1.85	0.887	0.133101	no	no	-6.49351	-2.701	1.52971e-06	-6.49351	-2.699	4.37574e-07	yes	yes	-3.69004	-1.886	0.00306215	-3.50877	-1.811	0.00235122	no	yes
VC83_07065	hypothetical protein							no	no	no	7	5	0	14	11	0	1.919	0.94	0.212065	1.962	0.972	0.090388	no	no	-10.3093	-3.366	0.00120445	-111.111	-6.795	1.49393e-05	no	yes	-5.37634	-2.426	0.0453296	-55.5556	-5.823	0.00466328	no	yes
VC83_07068	hypothetical protein							no	yes	yes	47	60	6	100	126	13	-1.24533	-0.316	0.749355	-1.23916	-0.309	0.741242	no	no	-7.40741	-2.888	0.000668	-7.24638	-2.858	0.000439722	yes	yes	-9.17431	-3.204	0.000274065	-9.00901	-3.167	0.000191534	yes	yes
VC83_07087	hypothetical protein	ATMM_ASPFL	1.77e-84	FAD-dependent monooxygenase atmM (EC 1.-.-.-) (Aflatrem synthesis protein M)				no	yes	no	48	30	12	100	61	26	1.732	0.793	0.128873	1.762	0.817	0.112726	no	no	-3.90625	-1.967	0.000226578	-3.83142	-1.938	0.000162961	yes	yes	-2.25734	-1.174	0.064152	-2.17391	-1.121	0.0678346	no	yes
VC83_07099	hypothetical protein	PEX16_YARLI	6.69e-65	Peroxisomal membrane protein PEX16 (Peroxin-16)				no	no	no	32	23	55	68	47	113	1.484	0.57	0.120212	1.465	0.551	0.176892	no	no	1.594	0.673	0.0620784	1.589	0.668	0.0927979	no	no	2.367	1.243	0.000736404	2.329	1.22	0.00318281	no	yes
VC83_07157	hypothetical protein							no	no	no	2	5	0	4	12	0	-3.01205	-1.591	0.0645672	-3.14465	-1.651	0.0204459	no	yes	-3.20513	-1.679	0.197088	-35.7143	-5.137	0.023327	no	yes	-9.61538	-3.27	0.00750942	-111.111	-6.789	0.000290475	no	yes
VC83_07160	hypothetical protein	DPAL_SALTY	2.19e-43	Diaminopropionate ammonia-lyase (DAPAL) (EC 4.3.1.15) (2,3-diaminopropionate ammonia-lyase) (Alpha,beta-diaminopropionate ammonia-lyase) (Diaminopropionatase)				no	no	no	69	200	194	145	429	408	-2.92398	-1.55	0.00043187	-2.98507	-1.576	0.0013579	no	yes	2.738	1.453	0.000546818	2.773	1.471	0.00159724	no	yes	-1.06952	-0.097	0.890742	-1.07527	-0.105	0.885317	no	no
VC83_07161	hypothetical protein	MOC3_SCHPO	7.56e-10	Transcriptional regulatory protein moc3 (Multicopy suppressor of overexpressed cyr1 protein 3)				no	no	no	45	9	9	94	18	17	4.879	2.287	0.00109017	4.663	2.221	0.00062908	no	yes	-4.6729	-2.226	0.00220924	-4.85437	-2.281	0.000467987	no	yes	1.043	0.06	0.964242	-1.04275	-0.06	0.95968	no	no
VC83_07165	hypothetical protein	EGLX_ARTBC	5.97e-90	Endo-1,3(4)-beta-glucanase ARB_04519 (EC 3.2.1.6)	Yes			no	yes	yes	0	2	35	1	4	75	-5.43478	-2.444	0.0376706	-4.85437	-2.282	0.0316944	no	yes	87.395	6.449	7.0186e-13	77.457	6.275	1.65429e-11	yes	yes	16.058	4.005	2.58282e-05	15.923	3.993	3.00075e-05	yes	yes
VC83_07173	hypothetical protein							no	yes	no	15	39	161	31	87	345	-2.7027	-1.433	0.0903732	-2.91545	-1.544	0.0638408	no	yes	10.896	3.446	8.44032e-07	11.19	3.484	4.00148e-06	yes	yes	4.036	2.013	0.0134155	3.837	1.94	0.017415	no	yes
VC83_07195	hypothetical protein							no	yes	yes	2	3	24	4	7	52	-2.05761	-1.041	0.119258	-2.04918	-1.035	0.0994099	no	yes	13.886	3.796	1.71485e-14	13.656	3.772	1.47747e-14	yes	yes	6.747	2.754	1.03818e-06	6.663	2.736	4.11798e-07	yes	yes
VC83_07202	hypothetical protein							yes	yes	no	0	22	112	0	48	242	-333.333	-8.37	1.94063e-07	-250	-8.003	5.50089e-08	yes	yes	1662	10.699	6.861e-14	1253.26	10.291	2.85381e-13	yes	yes	5.023	2.328	0.148319	4.887	2.289	0.0603251	no	yes
VC83_07204	hypothetical protein							no	no	no	0	0	14				-1.43472	-0.52	0.741973			1	no	no	50.015	5.644	1.62236e-10			1	no	no	34.878	5.124	6.36387e-07			1	no	no
VC83_07205	hypothetical protein	YD218_YEAST	2.82e-05	Uncharacterized membrane protein YDL218W				no	yes	no	9	54	410	20	116	870	-5.84795	-2.548	0.00498167	-5.91716	-2.567	0.00575815	no	yes	43.43	5.441	4.89307e-13	43.272	5.435	8.4533e-10	yes	yes	7.428	2.893	0.000949667	7.3	2.868	0.00148144	no	yes
VC83_07207	hypothetical protein							no	no	no	3	287	8	6	598	16	-100	-6.598	1	-90.9091	-6.558	9.69307e-06	no	yes	2.337	1.225	1	2.296	1.199	0.415942	no	yes	-41.6667	-5.373	1	-41.6667	-5.358	0.000177163	no	yes
VC83_07235	CMGC/MAPK protein kinase	MAPK_FUSSO	0	Mitogen-activated protein kinase (EC 2.7.11.24) (FsMAPK)				no	yes	no	140	72	37	296	148	77	1.922	0.942	0.00221631	1.942	0.958	0.0116475	no	no	-3.61011	-1.854	8.20459e-10	-3.663	-1.876	1.33966e-07	yes	yes	-1.8797	-0.912	0.0137029	-1.89036	-0.918	0.030603	no	no
VC83_07263	hypothetical protein							no	no	no	0	0	6				-3.61011	-1.853	0.391108			1	no	no	131.058	7.034	4.19795e-06			1	no	no	36.289	5.181	0.00228182			1	no	no
VC83_07270	hypothetical protein	ATM1_GIBZE	0	Iron-sulfur clusters transporter ATM1, mitochondrial				no	yes	no	179	93	52	375	195	107	1.883	0.913	0.0179504	1.876	0.908	0.0278129	no	no	-3.48432	-1.798	3.93344e-07	-3.52113	-1.814	2.16052e-06	yes	yes	-1.84843	-0.885	0.040002	-1.87266	-0.906	0.044763	no	no
VC83_07272	hypothetical protein							no	yes	yes	66	90	18	139	188	39	-1.40449	-0.489	0.242483	-1.3986	-0.485	0.282213	no	no	-3.23625	-1.694	3.92725e-05	-3.23625	-1.693	9.2277e-05	yes	yes	-4.54545	-2.183	1.42139e-07	-4.52489	-2.177	4.6856e-07	yes	yes
VC83_07279	hypothetical protein	EF1A_COCIM	1.54e-25	Elongation factor 1-alpha (EF-1-alpha)				no	no	yes	150	202	39	317	422	82	-1.33869	-0.422	0.617741	-1.3245	-0.406	0.615396	no	no	-4.03226	-2.013	0.00336662	-4.01606	-2.004	0.00322163	no	yes	-5.40541	-2.435	0.000472896	-5.31915	-2.41	0.000608737	yes	yes
VC83_07284	hypothetical protein	YNT3_SCHPO	9.25e-20	FYVE-type zinc finger-containing protein C9B6.03				no	yes	yes	42	38	4	87	79	8	1.051	0.072	0.924027	1.061	0.085	0.901311	no	no	-9.80392	-3.288	9.702e-07	-9.80392	-3.289	4.86013e-08	yes	yes	-9.25926	-3.216	6.04339e-06	-9.17431	-3.204	4.03032e-07	yes	yes
VC83_07295	hypothetical protein	XPT1_YEAST	9.74e-72	Xanthine phosphoribosyltransferase 1 (XPRT) (EC 2.4.2.-)				yes	no	no	27	87	48	57	186	103	-3.26797	-1.71	2.43972e-05	-3.26797	-1.71	0.000260035	yes	yes	1.927	0.946	0.0350051	1.914	0.937	0.0536904	no	no	-1.69779	-0.764	0.121289	-1.7094	-0.774	0.146925	no	no
VC83_07296	hypothetical protein							no	no	no	10093	18199	37390	21249	39319	79942	-1.8018	-0.851	0.128531	-1.85185	-0.888	0.205889	no	no	3.705	1.889	7.62103e-05	3.762	1.912	0.00220808	no	yes	2.055	1.039	0.0616548	2.033	1.024	0.149143	no	yes
VC83_07304	hypothetical protein							no	yes	yes	5	10	55	10	19	115	-1.43678	-0.523	0.536184	-1.37741	-0.461	0.557646	no	no	11.51	3.525	8.35187e-10	11.325	3.501	2.43346e-10	yes	yes	8.009	3.002	3.60037e-06	8.226	3.04	1.018e-06	yes	yes
VC83_07324	glutamate decarboxylase	DCE_YEAST	1.34e-156	Glutamate decarboxylase (GAD) (EC 4.1.1.15)				no	yes	no	9	31	140	20	65	301	-3.1746	-1.665	0.0390661	-3.1348	-1.647	0.0411524	no	yes	15.16	3.922	3.01379e-09	15.241	3.93	4.31111e-08	yes	yes	4.779	2.257	0.00354231	4.867	2.283	0.00354732	no	yes
VC83_07327	hypothetical protein	EGLC_ASPOR	5.29e-133	Probable glucan endo-1,3-beta-glucosidase eglC (EC 3.2.1.39) (Endo-1,3-beta-glucanase eglC) (Laminarinase eglC)		glycosyl hydrolase	glucosidase	no	no	no	426	392	162	905	811	339	1.081	0.113	0.830418	1.11	0.151	0.793762	no	no	-2.58398	-1.371	0.000380951	-2.63158	-1.395	0.00135921	no	yes	-2.39234	-1.259	0.00243745	-2.36967	-1.244	0.00748142	no	yes
VC83_07328	STE/STE7 protein kinase	MKK2_YEAST	9.5e-112	MAP kinase kinase MKK2/SSP33 (EC 2.7.12.2)				no	yes	no	80	37	32	168	77	65	2.195	1.134	0.00146071	2.169	1.117	0.00473225	no	yes	-2.5641	-1.36	0.000215571	-2.61097	-1.384	0.00042528	yes	yes	-1.16959	-0.226	0.688973	-1.20337	-0.266	0.645488	no	no
VC83_07343	hypothetical protein							no	no	no	9	12	1	18	24	1	-1.34771	-0.43	0.540163	-1.32275	-0.403	0.514709	no	no	-8.33333	-3.055	0.00269766	-10.8696	-3.448	0.000271096	no	yes	-11.236	-3.484	0.00103508	-14.4928	-3.851	6.54938e-05	no	yes
VC83_07363	hypothetical protein	GYP3_SCHPO	1.08e-107	GTPase-activating protein gyp3				yes	no	no	28	6	16	59	12	32	4.77	2.254	3.24771e-10	4.617	2.207	4.12473e-09	yes	yes	-1.76056	-0.815	0.0594359	-1.77936	-0.832	0.0503688	no	no	2.711	1.439	0.00302457	2.594	1.375	0.00604692	no	yes
VC83_07366	hypothetical protein	YAS2_SCHPO	1.64e-91	CRAL-TRIO domain-containing protein C3H8.02				yes	yes	no	58	524	692	123	1103	1425	-8.92857	-3.155	7.84506e-06	-8.92857	-3.154	3.31537e-05	yes	yes	11.854	3.567	3.47268e-08	11.564	3.532	4.45529e-07	yes	yes	1.331	0.412	0.681767	1.299	0.378	0.699562	no	no
VC83_07368	hypothetical protein							no	yes	yes	0	1	18	1	2	39	-4.38596	-2.135	0.119824	-3.7594	-1.909	0.112405	no	yes	60.922	5.929	1.47076e-08	53.529	5.742	2.14503e-08	yes	yes	13.869	3.794	0.000781209	14.252	3.833	0.000537958	yes	yes
VC83_07369	hypothetical protein	ETHA_MYCS2	7.7e-158	FAD-containing monooxygenase EthA (EC 1.14.13.-) (Baeyer-Villiger monooxygenase) (BVMO) (Prodrug activator EtaA)				no	yes	no	32	244	457	67	498	939	-7.57576	-2.916	0.000997042	-7.35294	-2.877	0.001612	no	yes	14.321	3.84	1.09365e-06	14.016	3.809	5.48438e-06	yes	yes	1.897	0.924	0.392977	1.908	0.932	0.355418	no	no
VC83_07373	hypothetical protein	S16C6_MOUSE	7.4e-37	Short-chain dehydrogenase/reductase family 16C member 6 (EC 1.1.1.-)				yes	yes	no	37	499	1295	78	1042	2746	-13.5135	-3.75	2.47079e-05	-13.3333	-3.735	0.000146977	yes	yes	35.107	5.134	6.38568e-11	35.249	5.139	2.64852e-08	yes	yes	2.608	1.383	0.182788	2.646	1.404	0.163555	no	yes
VC83_07375	hypothetical protein	ALKMO_XENTR	8.32e-08	Alkylglycerol monooxygenase (EC 1.14.16.5) (Transmembrane protein 195)				no	yes	no	81	519	981	169	1081	2061	-6.41026	-2.679	0.00556507	-6.36943	-2.671	0.00791123	no	yes	12.159	3.604	3.09449e-05	12.2	3.609	0.000105105	yes	yes	1.899	0.925	0.436559	1.916	0.938	0.400998	no	no
VC83_07376	hypothetical protein	GST1_YEAST	1.7e-34	Glutathione S-transferase 1 (EC 2.5.1.18) (GST-I)				no	yes	no	16	140	493	33	295	1042	-8.84956	-3.14	0.00125147	-8.84956	-3.144	0.00211681	no	yes	31.291	4.968	3.37923e-09	31.564	4.98	1.9969e-07	yes	yes	3.55	1.828	0.0811271	3.571	1.836	0.0705782	no	yes
VC83_07381	hypothetical protein	CARME_SCHPO	6.85e-45	Carnosine N-methyltransferase (EC 2.1.1.22)				no	yes	yes	17	26	167	36	54	347	-1.44509	-0.531	0.406271	-1.44509	-0.531	0.411389	no	no	9.802	3.293	4.70873e-13	9.555	3.256	8.91458e-11	yes	yes	6.781	2.762	2.92092e-08	6.612	2.725	3.396e-07	yes	yes
VC83_07389	hypothetical protein	GRG1_NEUCR	2.59e-21	Glucose-repressible gene protein				yes	yes	no	3524	36084	24051	7546	77633	50509	-10.2041	-3.356	3.24771e-10	-10.3093	-3.363	3.22415e-06	yes	yes	6.824	2.771	6.31126e-08	6.693	2.743	2.76971e-05	yes	yes	-1.5015	-0.585	0.414878	-1.5361	-0.62	0.45964	no	no
VC83_07398	hypothetical protein	THIK_YARLI	2.59e-155	3-ketoacyl-CoA thiolase, peroxisomal (EC 2.3.1.16) (Acetyl-CoA acyltransferase) (Beta-ketothiolase) (Peroxisomal 3-oxoacyl-CoA thiolase)				no	yes	no	103	261	465	217	520	970	-2.48756	-1.313	0.0110117	-2.35294	-1.236	0.0183705	no	yes	4.518	2.176	1.196e-06	4.476	2.162	2.63701e-06	yes	yes	1.818	0.863	0.121427	1.9	0.926	0.0857813	no	no
VC83_07400	hypothetical protein	FRRS1_HUMAN	2.08e-05	Ferric-chelate reductase 1 (EC 1.-.-.-) (Stromal cell-derived receptor 2) (SDR-2)				no	no	no	0	0	4				-1.35318	-0.436	1			1	no	no	26.166	4.71	0.000534853			1	no	no	19.337	4.273	0.00509846			1	no	no
VC83_07406	hypothetical protein							no	no	yes	12	5	23	26	10	50	2.55	1.351	0.00834243	2.541	1.345	0.011713	no	yes	1.955	0.967	0.0483998	1.978	0.984	0.0489684	no	no	4.986	2.318	5.07436e-06	5.025	2.329	1.03171e-05	yes	yes
VC83_07438	hypothetical protein							no	yes	no	0	1	6	0	1	14	-14.7059	-3.88	0.0142203	-12.3457	-3.62	0.00270572	no	yes	130.337	7.026	5.24633e-08	118.974	6.894	9.08851e-11	yes	yes	8.851	3.146	0.0218348	9.673	3.274	0.00388985	no	yes
VC83_07443	hypothetical protein							no	no	no	0	1	4				-7.0922	-2.828	1			1	no	no	28.172	4.816	0.000560199			1	no	no	3.968	1.988	0.207076			1	no	no
VC83_07461	urease	UREA_ASPFU	0	Urease (EC 3.5.1.5) (Urea amidohydrolase)				no	yes	no	101	71	42	213	149	86	1.352	0.435	0.0947054	1.368	0.452	0.209097	no	no	-2.42131	-1.276	9.61325e-07	-2.46305	-1.3	0.000121498	yes	yes	-1.79211	-0.841	0.00623573	-1.79856	-0.848	0.028643	no	no
VC83_07462	hypothetical protein							no	no	no	0	0	4				-3.09598	-1.633	1			1	no	no	44.696	5.482	0.000297887			1	no	no	14.415	3.849	0.0222438			1	no	no
VC83_07476	hypothetical protein							no	yes	no	51	21	9	107	42	16	2.496	1.32	0.0442649	2.553	1.352	0.0182905	no	yes	-5.15464	-2.366	0.000365702	-5.43478	-2.444	1.82053e-05	yes	yes	-2.06612	-1.046	0.210456	-2.1322	-1.092	0.125264	no	yes
VC83_07480	hypothetical protein	MCR1_BOTFB	3.92e-167	NADH-cytochrome b5 reductase 2 (EC 1.6.2.2) (Mitochondrial cytochrome b reductase)				no	yes	no	284	208	98	605	422	202	1.369	0.453	0.35612	1.432	0.518	0.29744	no	no	-2.82486	-1.5	0.000278795	-2.92398	-1.549	0.000290077	yes	yes	-2.06612	-1.047	0.0246865	-2.04499	-1.031	0.0303006	no	yes
VC83_07516	hypothetical protein	HPCD_METS5	6.52e-29	3-hydroxypropionyl-coenzyme A dehydratase (3-hydroxypropionyl-CoA dehydratase) (EC 4.2.1.116)				no	yes	no	20	132	209	43	278	444	-6.41026	-2.678	0.00244441	-6.36943	-2.672	0.00361873	no	yes	10.302	3.365	2.48666e-05	10.307	3.366	6.3579e-05	yes	yes	1.61	0.687	0.550992	1.617	0.693	0.520917	no	no
VC83_07551	hypothetical protein							no	no	no	10	14	1	21	30	3	-1.5456	-0.629	0.396154	-1.5528	-0.636	0.34481	no	no	-6.0241	-2.594	0.0109718	-6.45161	-2.687	0.00292648	no	yes	-9.34579	-3.223	0.00203809	-10	-3.323	0.000227395	no	yes
VC83_07555	hypothetical protein	RCO3_NEUCR	1.2e-121	Probable glucose transporter rco-3				no	yes	no	1164	279	279	2481	559	558	4.172	2.061	0.00171757	4.43	2.147	0.00115282	no	yes	-4.14938	-2.053	0.000922622	-4.40529	-2.142	0.000462872	yes	yes	1.006	0.008	0.995371	1.004	0.006	0.996231	no	no
VC83_07567	hypothetical protein	ADRL_SCHPO	1.62e-63	ADIPOR-like receptor SPBC12C2.09c				no	no	no	5	11	28	10	21	60	-1.21951	-0.287	0.789271	-1.1236	-0.167	0.876183	no	no	5.7	2.511	0.00142424	5.762	2.527	0.000188763	no	yes	4.671	2.224	0.0123144	5.13	2.359	0.00378649	no	yes
VC83_07571	hypothetical protein							no	yes	no	32	60	87	68	125	180	-1.85185	-0.89	0.0112727	-1.84843	-0.885	0.0258447	no	no	2.487	1.315	5.21731e-05	2.518	1.332	0.000303032	yes	yes	1.342	0.424	0.329112	1.363	0.447	0.34872	no	no
VC83_07584	hypothetical protein							no	yes	yes	0	1	75	1	3	160	1.642	0.715	0.643637	2.319	1.213	0.345115	no	no	150.615	7.235	1.66551e-20	141.275	7.142	7.59951e-33	yes	yes	247.303	7.95	6.81125e-16	327.573	8.356	1.58015e-27	yes	yes
VC83_07588	hypothetical protein							no	no	no	0	0	4				-3.61011	-1.854	1			1	no	no	94.537	6.563	0.000278733			1	no	no	26.145	4.708	0.0187852			1	no	no
VC83_07654	hypothetical protein	KIF1C_MOUSE	3.01e-111	Kinesin-like protein KIF1C				yes	no	no	25	6	8	54	12	15	5.523	2.466	0.000861818	5.63	2.493	0.000295601	yes	yes	-2.91545	-1.543	0.0533628	-3.1348	-1.647	0.016694	no	yes	1.896	0.923	0.3672	1.798	0.846	0.362778	no	no
VC83_07662	hypothetical protein							no	yes	yes	80	42	13	167	87	28	1.821	0.865	0.021046	1.82	0.864	0.0361311	no	no	-5.81395	-2.539	2.37292e-10	-5.78035	-2.532	1.34337e-09	yes	yes	-3.19489	-1.674	0.000317606	-3.1746	-1.668	0.000514296	yes	yes
VC83_07689	dihydroxyacetone kinase	DAK1_SCHPO	1.65e-167	Dihydroxyacetone kinase 1 (DHA kinase 1) (EC 2.7.1.28) (EC 2.7.1.29) (Glycerone kinase 1) (Triokinase 1) (Triose kinase 1)				no	no	yes	29	17	103	62	35	214	1.784	0.835	0.2081	1.792	0.841	0.19814	no	no	3.446	1.785	0.00128266	3.391	1.762	0.00176424	no	yes	6.147	2.62	3.83284e-06	6.075	2.603	1.03171e-05	yes	yes
VC83_07717	NADH dehydrogenase Fe-S protein 3	NDUS3_NEUCR	6.44e-147	NADH-ubiquinone oxidoreductase 30.4 kDa subunit, mitochondrial (EC 1.6.5.3) (EC 1.6.99.3) (CI-31kD) (Complex I-30kD)				no	no	no	258	560	474	549	1180	1000	-2.15983	-1.112	0.000759518	-2.14592	-1.102	0.0125384	no	yes	1.813	0.859	0.00808043	1.811	0.857	0.0454152	no	no	-1.1919	-0.253	0.564101	-1.18483	-0.245	0.663624	no	no
VC83_07733	hypothetical protein							no	no	yes	11	34	6	24	73	12	-2.87356	-1.525	0.0008602	-2.92398	-1.548	0.00158181	no	yes	-1.83824	-0.879	0.205074	-1.81818	-0.862	0.200408	no	no	-5.29101	-2.404	8.83147e-05	-5.31915	-2.41	4.99397e-05	yes	yes
VC83_07743	hypothetical protein							no	yes	no	140	104	32	295	221	70	1.335	0.417	0.468173	1.324	0.405	0.503263	no	no	-4.1841	-2.066	1.28527e-05	-4.09836	-2.034	6.13976e-05	yes	yes	-3.1348	-1.649	0.001758	-3.09598	-1.629	0.00335521	no	yes
VC83_07744	hypothetical protein							no	no	yes	62	114	18	130	246	39	-1.85874	-0.895	0.251903	-1.9084	-0.932	0.215388	no	no	-3.20513	-1.682	0.0258131	-3.1348	-1.647	0.024173	no	yes	-5.95238	-2.577	0.00045531	-5.98802	-2.578	0.000426299	yes	yes
VC83_07746	hypothetical protein	ANR50_HUMAN	3.08e-71	Ankyrin repeat domain-containing protein 50				no	yes	yes	52	47	7	110	98	15	1.132	0.179	0.754203	1.137	0.185	0.749476	no	no	-6.99301	-2.804	1.73973e-07	-6.84932	-2.779	7.01482e-08	yes	yes	-6.17284	-2.624	4.78398e-06	-6.0241	-2.593	2.28982e-06	yes	yes
VC83_07761	hypothetical protein							yes	no	no	53	16	25	112	33	48	3.664	1.873	5.98878e-05	3.738	1.902	1.5648e-05	yes	yes	-2.34192	-1.226	0.0149073	-2.45098	-1.295	0.00419346	no	yes	1.566	0.647	0.311855	1.524	0.608	0.312615	no	no
VC83_07782	diphosphomevalonate decarboxylase	MVD1_DEBHA	2.43e-153	Diphosphomevalonate decarboxylase (EC 4.1.1.33) (Mevalonate pyrophosphate decarboxylase) (Mevalonate-5-diphosphate decarboxylase) (MDDase)				no	no	no	373	224	150	792	472	323	1.645	0.718	0.07049	1.661	0.732	0.123144	no	no	-2.46305	-1.3	0.000275616	-2.43309	-1.281	0.00317697	no	yes	-1.49701	-0.581	0.186155	-1.46199	-0.549	0.299516	no	no
VC83_07791	hypothetical protein							no	yes	no	0	4	8	1	8	18	-11.9048	-3.574	0.00283258	-10.7527	-3.42	0.00186384	no	yes	24.341	4.605	2.7082e-05	21.52	4.428	1.81546e-05	yes	yes	2.044	1.032	0.464383	2.011	1.008	0.420973	no	yes
VC83_07812	hypothetical protein	DERL2_MOUSE	1.75e-50	Derlin-2 (Degradation in endoplasmic reticulum protein 2) (Der1-like protein 2) (F-LANa)				yes	no	no	43	136	90	91	285	190	-3.125	-1.645	5.61203e-06	-3.11526	-1.638	0.000109116	yes	yes	2.043	1.031	0.00766328	2.07	1.05	0.0146047	no	yes	-1.52905	-0.613	0.172419	-1.50376	-0.588	0.241344	no	no
VC83_07819	hypothetical protein	UREF_SCHPO	9.9e-43	Uncharacterized urease accessory protein UreF-like				no	yes	no	5	7	15	9	15	33	-1.57978	-0.66	0.233066	-1.60772	-0.684	0.21009	no	no	3.722	1.896	8.26496e-05	3.743	1.904	9.91905e-05	yes	yes	2.356	1.236	0.03271	2.33	1.22	0.0346414	no	yes
VC83_07843	hypothetical protein	FES1_GIBZE	2.92e-75	Hsp70 nucleotide exchange factor FES1				yes	no	no	38	509	247	81	1060	535	-13.3333	-3.735	0.000100781	-12.987	-3.708	0.000433532	yes	yes	6.468	2.693	0.00463848	6.596	2.722	0.00489056	no	yes	-2.05761	-1.042	0.384345	-1.9802	-0.987	0.390746	no	no
VC83_07846	hypothetical protein	GS1_NEUCR	0	Glucan synthesis regulatory protein (Colonial temperature-sensitive protein 2)				no	yes	no	72	31	24	152	65	50	2.182	1.126	0.00711761	2.172	1.119	0.00840799	no	yes	-2.65957	-1.409	0.0009444	-2.71739	-1.441	0.00057528	yes	yes	-1.21655	-0.284	0.659132	-1.25	-0.322	0.591775	no	no
VC83_07891	hypothetical protein							no	no	no	2	2	18	5	3	36	1.185	0.245	0.859199	1.203	0.266	0.834149	no	no	8.214	3.038	0.000945283	7.493	2.905	0.00108834	no	yes	9.736	3.283	0.00172203	9.012	3.172	0.00184178	no	yes
VC83_07900	hypothetical protein							no	no	no	0	0	6				-1.95695	-0.968	0.543482			1	no	no	18.353	4.198	0.000263261			1	no	no	9.384	3.23	0.0131905			1	no	no
VC83_07903	hypothetical protein	LAC2_BOTFU	4.92e-111	Laccase-2 (EC 1.10.3.2) (Benzenediol:oxygen oxidoreductase 2) (Diphenol oxidase 2) (Urishiol oxidase 2)	Yes	oxidoreductase	oxidoreductase	no	yes	yes	2	2	231	3	3	469	-1.26422	-0.339	0.856875	-1.14286	-0.193	0.899441	no	no	156.29	7.288	1.74805e-10	136.069	7.088	3.5757e-10	yes	yes	123.59	6.949	2.38504e-08	119.042	6.895	6.94556e-09	yes	yes
VC83_07904	hypothetical protein	PATI_ASPCL	6.55e-44	Cytochrome P450 monooxygenase patI (EC 1.-.-.-) (Patulin synthesis protein I) (m-hydroxybenzyl alcohol hydroxylase)				no	yes	no	4	16	126	8	35	265	-4.23729	-2.08	0.0374268	-4.2735	-2.092	0.0309205	no	yes	30.757	4.943	1.1639e-09	30.129	4.913	6.51836e-08	yes	yes	7.272	2.862	0.00244201	7.065	2.821	0.00300499	no	yes
VC83_07905	Type I Iterative Polyketide synthase (PKS)	WA_EMENI	0	Conidial yellow pigment biosynthesis polyketide synthase (PKS) (EC 2.3.1.-)				no	yes	yes	1	6	137	3	13	277	-5	-2.32	0.0974572	-5.15464	-2.366	0.0394093	no	yes	104.017	6.701	1.14285e-09	97.841	6.612	3.50249e-09	yes	yes	20.829	4.381	0.00040642	18.973	4.246	0.000133348	yes	yes
VC83_07906	hypothetical protein	MDPE_EMENI	2.59e-08	Monodictyphenone cluster transcription factor (Monodictyphenone synthesis protein E)				no	yes	yes	4	8	60	9	18	128	-1.68919	-0.757	0.44505	-1.72117	-0.784	0.40176	no	no	13.623	3.768	1.43114e-07	13.511	3.756	6.81303e-07	yes	yes	8.062	3.011	0.00021628	7.847	2.972	0.000345047	yes	yes
VC83_07907	hypothetical protein	STCU_EMENI	3.91e-82	Versicolorin reductase (EC 1.1.-.-)				no	yes	yes	20	44	975	42	95	2061	-2.25225	-1.172	0.140845	-2.30415	-1.203	0.124484	no	yes	49.126	5.618	1.26913e-20	49.326	5.624	1.17343e-14	yes	yes	21.801	4.446	2.34094e-12	21.42	4.421	9.28895e-10	yes	yes
VC83_07909	scytalone dehydratase	ARP1_ASPFU	2.27e-51	Scytalone dehydratase arp1 (EC 4.2.1.94) (Conidial pigment biosynthesis oxidase arp1)				no	yes	yes	0	2	140	0	4	299	-30.303	-4.908	0.0195959	-21.7391	-4.435	0.00120361	no	yes	2051.59	11.003	5.97114e-11	1413.88	10.465	4.36169e-14	yes	yes	68.344	6.095	0.000593615	65.377	6.031	1.13537e-06	yes	yes
VC83_07936	hypothetical protein	MED14_MAGO7	0	Mediator of RNA polymerase II transcription subunit 14 (Mediator complex subunit 14)				yes	no	no	22	8	11	46	15	22	2.721	1.444	0.000874779	2.688	1.426	0.000687222	yes	yes	-1.80505	-0.853	0.106376	-1.84502	-0.883	0.0688553	no	no	1.506	0.591	0.374258	1.458	0.544	0.397816	no	no
VC83_07959	AGC/NDR protein kinase	CBK1_EMENI	1.67e-177	Serine/threonine-protein kinase cbk1 (EC 2.7.11.1)				no	yes	no	1	2	12	2	4	25	-1.3459	-0.429	0.75134	-1.30378	-0.383	0.76522	no	no	10.55	3.399	0.000286745	10.455	3.386	0.000154926	yes	yes	7.836	2.97	0.00623573	8.015	3.003	0.00457399	no	yes
VC83_07966	hypothetical protein	MFT1_SCHPO	2.21e-06	THO complex subunit mft1				no	no	yes	18	21	4	37	44	10	-1.27226	-0.348	0.401465	-1.2837	-0.361	0.414045	no	no	-3.34448	-1.741	0.00225948	-3.31126	-1.727	0.00136167	no	yes	-4.25532	-2.089	0.000409759	-4.25532	-2.088	0.000150449	yes	yes
VC83_07996	hypothetical protein	CP52M_DEBHN	4.14e-104	Cytochrome P450 52A13 (EC 1.14.14.-) (Alkane hydroxylase 2) (Alkane-inducible p450alk 2) (DH-ALK2)				no	yes	no	33	61	83	70	126	168	-1.78571	-0.836	0.0500743	-1.76678	-0.821	0.0541559	no	no	2.57	1.362	0.000440999	2.481	1.311	0.000698417	yes	yes	1.439	0.525	0.29289	1.405	0.49	0.320012	no	no
VC83_08015	hypothetical protein							no	yes	no	0	1	6	1	2	13	-1.62602	-0.702	0.660906	-1.43472	-0.52	0.702941	no	no	15.752	3.977	0.000419151	14.221	3.83	4.98415e-05	yes	yes	9.682	3.275	0.0113156	9.915	3.31	0.00358787	no	yes
VC83_08062	hypothetical protein	QCR9_YEAST	4.24e-12	Cytochrome b-c1 complex subunit 9 (Complex III subunit 9) (Complex III subunit X) (Cytochrome c1 non-heme 7.3 kDa protein) (Ubiquinol-cytochrome c reductase complex 7.3 kDa protein)				no	no	no	301	799	400	638	1700	865	-2.66667	-1.414	4.79674e-05	-2.6738	-1.418	0.00270172	no	yes	1.338	0.42	0.299975	1.36	0.444	0.383321	no	no	-1.99203	-0.994	0.00691497	-1.96464	-0.974	0.043324	no	no
VC83_08071	hypothetical protein	CUL3_SCHPO	7.98e-157	Cullin-3 (Cul-3)				no	yes	yes	32	29	8	67	62	17	1.027	0.038	0.944158	1.029	0.041	0.942155	no	no	-3.52113	-1.814	0.000199137	-3.53357	-1.82	0.000127334	yes	yes	-3.42466	-1.777	0.000777696	-3.43643	-1.779	0.000520615	yes	yes
VC83_08113	hypothetical protein	H33_CANAL	5.49e-34	Histone H3.3				no	no	no	0	0	4				-3.61011	-1.852	1			1	no	no	85.256	6.414	1.48645e-05			1	no	no	23.623	4.562	0.00583087			1	no	no
VC83_08151	hypothetical protein							no	no	no	142	115	67	301	240	143	1.231	0.3	0.412918	1.251	0.323	0.480986	no	no	-2.14133	-1.099	0.000593539	-2.1097	-1.076	0.0069995	no	yes	-1.73913	-0.799	0.028072	-1.68634	-0.753	0.0932493	no	no
VC83_08154	hypothetical protein	YFT6_SCHPO	2.84e-82	Uncharacterized leucine-rich repeat-containing protein C926.06c				yes	no	no	32	8	20	67	17	38	3.657	1.871	0.000874779	3.581	1.84	0.000526467	yes	yes	-1.82482	-0.868	0.171551	-1.92678	-0.945	0.0974961	no	no	2.004	1.003	0.154454	1.86	0.896	0.18276	no	no
VC83_08157	hypothetical protein	ODPX_YEAST	1.98e-42	Pyruvate dehydrogenase complex protein X component, mitochondrial (Dihydrolipoamide dehydrogenase-binding protein of pyruvate dehydrogenase complex) (E3-binding protein) (Pyruvate dehydrogenase complex component E3BP)				no	no	no	248	217	102	523	444	214	1.132	0.179	0.714427	1.163	0.218	0.674979	no	no	-2.42718	-1.28	0.00071898	-2.42131	-1.275	0.00211457	no	yes	-2.14592	-1.101	0.00774359	-2.08333	-1.058	0.0183087	no	yes
VC83_08202	hypothetical protein	B561L_ARATH	1.35e-07	Cytochrome b561 domain-containing protein At2g30890 (Protein b561A.tha12)				yes	no	no	26	8	8	55	16	14	3.349	1.744	0.000394368	3.285	1.716	0.000262627	yes	yes	-3.19489	-1.677	0.00349594	-3.28947	-1.717	0.000955578	no	yes	1.047	0.067	0.950907	1	-0.001	0.999761	no	no
VC83_08233	hypothetical protein	AREH2_SCHPO	2.14e-97	Probable sterol O-acyltransferase 2 (EC 2.3.1.26) (Sterol-ester synthase 2)				no	yes	no	112	73	34	236	147	72	1.52	0.604	0.154	1.564	0.645	0.126914	no	no	-3.003	-1.588	5.24943e-05	-3.02115	-1.595	4.8295e-05	yes	yes	-1.97628	-0.984	0.0324055	-1.9305	-0.95	0.0364168	no	no
VC83_08234	hypothetical protein							no	yes	yes	15	26	1	31	55	3	-1.80505	-0.851	0.0694899	-1.85185	-0.889	0.0696802	no	no	-8.77193	-3.135	0.000301281	-9.34579	-3.22	1.5317e-05	yes	yes	-15.873	-3.986	4.78398e-06	-17.2414	-4.109	6.94556e-09	yes	yes
VC83_08257	hypothetical protein	DHC24_MACFA	1.34e-58	Delta(24)-sterol reductase (EC 1.3.1.72) (24-dehydrocholesterol reductase) (3-beta-hydroxysterol delta-24-reductase)				no	no	no	182	154	90	382	316	188	1.174	0.232	0.505967	1.199	0.261	0.533333	no	no	-2.04499	-1.031	0.000376214	-2.04082	-1.028	0.00375813	no	yes	-1.73913	-0.799	0.0139464	-1.70068	-0.767	0.0522807	no	no
VC83_08264	hypothetical protein							no	yes	no	3	6	28	6	13	58	-2.26244	-1.179	0.187855	-2.35849	-1.238	0.139459	no	yes	10.05	3.329	3.36601e-06	9.923	3.311	6.09347e-06	yes	yes	4.438	2.15	0.0107106	4.207	2.073	0.0100354	no	yes
VC83_08301	hypothetical protein							no	no	no	1	0	7	2	0	15	2.546	1.348	0.395373	3.222	1.688	0.23168	no	yes	8.003	3.001	0.0105113	7.539	2.914	0.0057686	no	yes	20.376	4.349	0.00172203	24.294	4.603	0.00051149	no	yes
VC83_08302	hypothetical protein	TROPI_TALSN	1.83e-27	Hydrolase tropI (EC 3.1.1.-) (Tropolone synthesis protein I)				no	yes	yes	0	0	17	0	1	35	-3.663	-1.874	0.243503	-2.11416	-1.08	0.4947	no	yes	182.034	7.508	3.64617e-13	129.819	7.02	4.60403e-16	yes	yes	49.652	5.634	1.99328e-07	61.423	5.941	4.13721e-09	yes	yes
VC83_08309	hypothetical protein							no	yes	yes	0	1	12	0	1	26	-9.43396	-3.245	0.030927	-7.46269	-2.894	0.0170171	no	yes	250.806	7.97	2.13791e-13	227.366	7.829	1.56846e-18	yes	yes	26.461	4.726	1.72736e-05	30.58	4.935	1.136e-07	yes	yes
VC83_08314	hypothetical protein				Yes			yes	yes	no	8	61	117	17	127	250	-7.19424	-2.848	1.77119e-06	-7.19424	-2.845	7.64563e-06	yes	yes	14.799	3.887	2.77873e-13	14.882	3.895	2.1284e-11	yes	yes	2.056	1.04	0.133314	2.072	1.051	0.124316	no	yes
VC83_08326	hypothetical protein	PLCX1_ARTBC	6.92e-86	PI-PLC X domain-containing protein 1	Yes			no	yes	yes	8	11	96	16	24	204	-1.5674	-0.647	0.454392	-1.60514	-0.683	0.40176	no	no	12.989	3.699	1.65472e-09	12.995	3.7	1.8664e-08	yes	yes	8.292	3.052	8.11932e-06	8.094	3.017	1.6395e-05	yes	yes
VC83_08327	hypothetical protein							no	no	no	20	317	32	42	734	70	-15.873	-3.988	1	-17.5439	-4.132	0.000752763	no	yes	1.625	0.7	1	1.685	0.752	0.554612	no	no	-9.80392	-3.288	1	-10.4167	-3.379	0.00457399	no	yes
VC83_08336	hypothetical protein							no	yes	yes	43	33	8	90	71	19	1.203	0.266	0.421322	1.199	0.261	0.538767	no	no	-4.60829	-2.207	4.03269e-08	-4.5045	-2.174	2.60459e-07	yes	yes	-3.83142	-1.941	1.04416e-05	-3.7594	-1.912	3.76578e-05	yes	yes
VC83_08346	hypothetical protein							no	yes	no	10	33	55	22	71	118	-3.31126	-1.729	0.000861818	-3.38983	-1.763	0.00140002	no	yes	5.552	2.473	9.41258e-08	5.601	2.486	7.01747e-07	yes	yes	1.675	0.744	0.223378	1.651	0.723	0.252764	no	no
VC83_08357	WEE protein kinase	WEE1_SCHPO	2.53e-71	Mitosis inhibitor protein kinase wee1 (EC 2.7.10.2) (P107 protein kinase homolog)				yes	no	no	22	4	12	47	8	22	4.917	2.298	0.000595613	4.856	2.28	0.000247153	yes	yes	-2.21239	-1.147	0.123468	-2.34742	-1.232	0.063365	no	yes	2.221	1.151	0.185115	2.068	1.048	0.199219	no	yes
VC83_08404	hypothetical protein							no	yes	no	6	12	21	12	26	45	-2.32558	-1.218	0.0315009	-2.32558	-1.216	0.0344351	no	yes	3.616	1.854	0.000537863	3.635	1.862	0.000772203	yes	yes	1.554	0.636	0.373457	1.564	0.646	0.365316	no	no
VC83_08406	hypothetical protein	FRE2_YEAST	3.07e-23	Ferric/cupric reductase transmembrane component 2 (EC 1.16.1.9) (Ferric-chelate reductase 2)				no	yes	no	12	74	104	26	141	218	-5.95238	-2.575	0.00097878	-5.29101	-2.401	0.00211681	no	yes	8.454	3.08	1.41709e-05	8.303	3.054	1.61335e-05	yes	yes	1.419	0.505	0.636428	1.572	0.652	0.479633	no	no
VC83_08408	hypothetical protein	2NPD_PSEAE	3.36e-112	Nitronate monooxygenase (EC 1.13.12.16) (Nitroalkane oxidase)				no	yes	no	91	157	320	193	324	655	-1.71821	-0.782	0.151321	-1.67224	-0.743	0.176892	no	no	3.51	1.812	9.2731e-05	3.388	1.76	0.000235512	yes	yes	2.041	1.03	0.0571937	2.024	1.018	0.0607431	no	yes
VC83_08425	hypothetical protein	LIPT2_DROME	3.87e-17	Putative lipoyltransferase 2, mitochondrial (EC 2.3.1.181) (Lipoate-protein ligase B) (Lipoyl/octanoyl transferase) (Octanoyl-[acyl-carrier-protein]-protein N-octanoyltransferase)				no	no	no	19	54	18	39	113	39	-3.01205	-1.591	0.000624431	-3.02115	-1.595	0.0010488	no	yes	-1.06045	-0.084	0.908321	-1.03734	-0.053	0.944189	no	no	-3.19489	-1.675	0.00184118	-3.1348	-1.648	0.00271295	no	yes
VC83_08426	hypothetical protein	OTUB1_HUMAN	2.11e-31	Ubiquitin thioesterase OTUB1 (EC 3.4.19.12) (Deubiquitinating enzyme OTUB1) (OTU domain-containing ubiquitin aldehyde-binding protein 1) (Otubain-1) (hOTU1) (Ubiquitin-specific-processing protease OTUB1)				no	no	no	76	27	23	159	56	46	2.762	1.465	0.0034455	2.736	1.452	0.00339421	no	yes	-3.10559	-1.637	0.00117469	-3.18471	-1.671	0.000543304	no	yes	-1.12613	-0.171	0.832133	-1.16414	-0.219	0.767366	no	no
VC83_08436	hypothetical protein	MGR2_YEAST	1.41e-22	Protein MGR2 (Mitochondrial genome-required protein 2)				no	no	no	72	160	151	152	344	323	-2.28833	-1.194	0.000896179	-2.29885	-1.2	0.00789656	no	yes	2.098	1.069	0.00240672	2.123	1.086	0.0127083	no	yes	-1.09051	-0.125	0.818714	-1.08225	-0.114	0.85888	no	no
VC83_08448	hypothetical protein	SUR7_CANAL	6.74e-23	Protein SUR7				no	yes	no	20	138	1079	41	301	2307	-7.04225	-2.82	0.00179848	-7.35294	-2.878	0.00268982	no	yes	54.537	5.769	2.51322e-14	55.891	5.805	2.87138e-10	yes	yes	7.726	2.95	0.00080721	7.601	2.926	0.00157532	no	yes
VC83_08450	STE/STE7/MEK1 protein kinase	FUZ7_USTMA	4.05e-117	Dual specificity protein kinase FUZ7 (EC 2.7.12.2)				no	yes	no	62	47	18	130	97	33	1.287	0.364	0.562602	1.289	0.366	0.509857	no	no	-3.50877	-1.811	0.0009444	-3.7594	-1.909	0.000118778	yes	yes	-2.7248	-1.447	0.0179074	-2.91545	-1.543	0.00482252	no	yes
VC83_08480	hypothetical protein							no	no	yes	13	36	4	27	72	10	-2.7248	-1.445	0.0386886	-2.57069	-1.361	0.043023	no	yes	-3.03951	-1.604	0.0724696	-3.06748	-1.618	0.0520616	no	yes	-8.26446	-3.049	0.000299756	-7.87402	-2.978	0.000190354	yes	yes
VC83_08483	hypothetical protein							no	yes	yes	9	10	0	19	22	0	-1.14155	-0.191	0.728761	-1.15875	-0.213	0.67676	no	no	-14.2857	-3.837	2.63866e-05	-166.667	-7.268	1.702e-07	yes	yes	-16.3934	-4.027	2.76938e-05	-166.667	-7.481	1.10957e-07	yes	yes
VC83_08561	hypothetical protein	AMYG_NEUCR	0	Glucoamylase (EC 3.2.1.3) (1,4-alpha-D-glucan glucohydrolase) (Glucan 1,4-alpha-glucosidase)		glycosyl hydrolase	glucoamylase	no	yes	yes	14	11	46	29	25	95	1.131	0.178	0.814817	1.098	0.135	0.861131	no	no	3.666	1.874	0.000517963	3.576	1.838	0.000541628	yes	yes	4.146	2.052	0.000518576	3.927	1.973	0.000677267	yes	yes
VC83_08575	hypothetical protein	CYSM_CAMJE	7.98e-20	Cysteine synthase B (CSase B) (EC 2.5.1.47) (O-acetylserine (thiol)-lyase B) (OAS-TL B) (O-acetylserine sulfhydrylase B)				no	no	yes	1095	490	4669	2340	1021	9535	2.232	1.158	0.216277	2.287	1.194	0.197072	no	yes	4.26	2.091	0.0124216	4.071	2.025	0.0178728	no	yes	9.506	3.249	5.71659e-05	9.312	3.219	0.000228868	yes	yes
VC83_08576	hypothetical protein	FUS6_GIBF5	1.43e-72	Efflux pump FUS6 (Fusarin biosynthesis protein 6)				no	no	yes	364	114	1216	776	231	2505	3.18	1.669	0.0413704	3.321	1.732	0.0319638	no	yes	3.331	1.736	0.0256853	3.221	1.688	0.0268363	no	yes	10.591	3.405	2.31224e-06	10.7	3.42	7.76859e-06	yes	yes
VC83_08585	hypothetical protein	ALL7_ARTBC	5.01e-27	Allergen Asp f 7 homolog	Yes			no	no	no	1128	3278	1865	2403	6858	3957	-2.90698	-1.54	4.69539e-06	-2.85714	-1.513	0.00190695	no	yes	1.654	0.726	0.0430971	1.647	0.72	0.14386	no	no	-1.75747	-0.814	0.0271446	-1.7331	-0.793	0.124502	no	no
VC83_08588	hypothetical protein							no	no	no	4	29	6	9	61	12	-6.41026	-2.683	0.000997042	-6.28931	-2.651	0.00112543	no	yes	1.379	0.464	0.696999	1.371	0.455	0.672798	no	no	-4.65116	-2.219	0.0213462	-4.58716	-2.196	0.0165608	no	yes
VC83_08607	hypothetical protein	SMYD3_MOUSE	5.79e-21	Histone-lysine N-methyltransferase SMYD3 (EC 2.1.1.43) (SET and MYND domain-containing protein 3) (Zinc finger MYND domain-containing protein 1)				no	no	no	14	35	12	29	73	26	-2.457	-1.298	0.000779826	-2.47525	-1.308	0.00105078	no	yes	-1.02459	-0.036	0.957671	-1.02459	-0.035	0.959877	no	no	-2.51889	-1.334	0.00739185	-2.53807	-1.343	0.00604692	no	yes
VC83_08619	threonine synthase	THRC_SCHPO	0	Threonine synthase (TS) (EC 4.2.3.1)				no	no	no	128	211	39	266	431	84	-1.66667	-0.736	0.36085	-1.63132	-0.707	0.35064	no	no	-3.08642	-1.627	0.025852	-3.03951	-1.602	0.0200865	no	yes	-5.15464	-2.363	0.00103508	-4.9505	-2.309	0.000961913	no	yes
VC83_08620	hypothetical protein							no	yes	no	16	6	1	33	12	1	2.475	1.307	0.0759222	2.458	1.298	0.0506466	no	yes	-15.1515	-3.931	0.000135173	-20	-4.312	4.33763e-06	yes	yes	-6.17284	-2.624	0.0282634	-8.06452	-3.015	0.00992086	no	yes
VC83_08651	ATP synthase subunit alpha, mitochondrial	ATPA_NEUCR	0	ATP synthase subunit alpha, mitochondrial				no	yes	no	2098	1365	644	4422	2748	1326	1.537	0.62	0.175959	1.608	0.686	0.17553	no	no	-3.23625	-1.694	8.24606e-06	-3.32226	-1.73	7.66933e-05	yes	yes	-2.10526	-1.074	0.0130917	-2.06186	-1.045	0.0323374	no	yes
VC83_08654	DNA-directed RNA polymerase II subunit G	RPB7_SCHPO	2.22e-65	DNA-directed RNA polymerase II subunit rpb7 (RNA polymerase II subunit B7)				no	no	no	65	133	115	138	281	245	-2.079	-1.057	3.68901e-05	-2.07469	-1.052	0.0050157	no	yes	1.788	0.838	0.00163138	1.801	0.849	0.0222426	no	no	-1.16414	-0.219	0.558078	-1.15075	-0.203	0.69005	no	no
VC83_08670	hypothetical protein	RT19_YEAST	7.12e-38	37S ribosomal protein S19, mitochondrial				no	no	no	66	185	110	139	393	235	-2.86533	-1.52	0.000294735	-2.87356	-1.523	0.00157952	no	yes	1.688	0.756	0.0994689	1.71	0.774	0.119178	no	no	-1.69779	-0.764	0.113478	-1.68067	-0.749	0.160395	no	no
VC83_08694	AGC/RSK protein kinase	NRC2_NEUCR	0	Serine/threonine-protein kinase nrc-2 (EC 2.7.11.1) (Non-repressible conidiation protein 2)				yes	yes	no	56	20	16	116	40	33	2.795	1.483	7.3678e-05	2.785	1.478	0.00017366	yes	yes	-3.21543	-1.685	4.19387e-05	-3.19489	-1.674	3.93241e-05	yes	yes	-1.15075	-0.202	0.765129	-1.14548	-0.196	0.769817	no	no
VC83_08701	hypothetical protein							no	yes	no	13	33	80	27	66	168	-2.03666	-1.028	0.108653	-1.97628	-0.982	0.112565	no	no	6.135	2.617	7.39936e-07	6.156	2.622	2.94529e-07	yes	yes	3.009	1.59	0.0105512	3.117	1.64	0.00621206	no	yes
VC83_08724	hypothetical protein							yes	yes	no	305	92	78	636	185	157	3.3	1.723	0.00077644	3.413	1.771	0.000268536	yes	yes	-3.80228	-1.928	5.60214e-05	-3.90625	-1.968	1.161e-05	yes	yes	-1.1534	-0.206	0.790742	-1.14548	-0.197	0.774763	no	no
VC83_08738	hypothetical protein	ATG2_SCLS1	0	Autophagy-related protein 2				no	no	no	26	9	18	55	18	35	3.171	1.665	0.00157863	3.11	1.637	0.00085497	no	yes	-1.42248	-0.509	0.421745	-1.49701	-0.582	0.287759	no	no	2.228	1.156	0.0692694	2.078	1.055	0.0752614	no	yes
VC83_08756	hypothetical protein	4CLL7_ARATH	4.24e-40	4-coumarate--CoA ligase-like 7 (EC 6.2.1.-) (4-coumarate--CoA ligase isoform 6) (At4CL6)				no	yes	no	56	24	14	118	51	28	2.244	1.166	0.0308302	2.244	1.166	0.0278129	no	yes	-3.71747	-1.894	0.000517963	-3.74532	-1.906	0.000299711	yes	yes	-1.65837	-0.729	0.306982	-1.66945	-0.741	0.272469	no	no
VC83_08771	hypothetical protein	MCH4_YEAST	2.01e-77	Probable transporter MCH4				no	no	yes	73	149	33	152	311	68	-2.07469	-1.053	0.131128	-2.08768	-1.061	0.109853	no	yes	-2.24719	-1.167	0.103909	-2.26244	-1.177	0.0800775	no	yes	-4.65116	-2.22	0.00099836	-4.71698	-2.238	0.000638286	yes	yes
VC83_08779	hypothetical protein	PGC1_SCHPO	1.29e-46	Phosphatidylglycerol phospholipase C (EC 3.1.4.-)				no	no	yes	128	90	309	270	182	640	1.47	0.555	0.327217	1.513	0.597	0.287232	no	no	2.371	1.246	0.0108295	2.337	1.225	0.0125865	no	yes	3.485	1.801	0.000224104	3.536	1.822	0.00024462	yes	yes
VC83_08783	plasma membrane proteolipid 3	PMP3_GIBZE	2.97e-31	Plasma membrane proteolipid 3				no	yes	no	289	448	1073	617	914	2247	-1.52672	-0.609	0.223608	-1.46843	-0.554	0.3162	no	no	3.697	1.886	3.20693e-06	3.638	1.863	4.78182e-05	yes	yes	2.423	1.277	0.0054058	2.478	1.309	0.00942699	no	yes
VC83_08787	hypothetical protein	FRP2_SCHPO	6.74e-24	Ferric/cupric reductase transmembrane component 2 (EC 1.16.1.9) (Ferric-chelate reductase 2)				no	yes	no	2	14	39	5	27	82	-5.91716	-2.565	0.000819236	-5.29101	-2.402	0.00134894	no	yes	17.792	4.153	1.98185e-10	17.286	4.112	4.14062e-10	yes	yes	3.006	1.588	0.0469847	3.271	1.71	0.0225285	no	yes
VC83_08794	hypothetical protein	AYR1_SCHPO	7.1e-56	NADPH-dependent 1-acyldihydroxyacetone phosphate reductase (ADR) (EC 1.1.1.101) (1-acyl DHAP reductase) (Acyl/alkyl DHAP reductase) (Acylglycerone-phosphate reductase)				no	yes	no	20	26	61	41	57	129	-1.42857	-0.514	0.291747	-1.44509	-0.531	0.303639	no	no	3.223	1.688	2.28576e-05	3.213	1.684	9.81572e-05	yes	yes	2.256	1.174	0.0116414	2.224	1.153	0.0186804	no	yes
VC83_08807	hypothetical protein							no	no	no	0	0	48				-2.06612	-1.046	0.682264			1	no	no	528.752	9.046	1.78126e-08			1	no	no	256.073	8	3.1855e-06			1	no	no
VC83_08820	hypothetical protein	SDH3_SCHPO	3.26e-40	Succinate dehydrogenase cytochrome B subunit, mitochondrial				no	no	no	211	472	302	444	1005	640	-2.26244	-1.176	0.000198651	-2.2779	-1.187	0.0056653	no	yes	1.432	0.518	0.13524	1.443	0.529	0.238328	no	no	-1.57978	-0.659	0.0600763	-1.57729	-0.658	0.157477	no	no
VC83_08845	hypothetical protein							yes	yes	no	1	33	282	1	72	596	-55.5556	-5.772	3.60604e-06	-52.6316	-5.728	4.61339e-06	yes	yes	452.947	8.823	5.75925e-16	425.359	8.733	1.50644e-12	yes	yes	8.291	3.052	0.0153013	8.027	3.005	0.00723717	no	yes
VC83_08849	hypothetical protein							no	yes	yes	3118	6148	632	6692	12875	1346	-1.97239	-0.979	0.0580713	-1.92308	-0.944	0.125666	no	no	-4.90196	-2.296	1.09484e-07	-4.9505	-2.309	1.9209e-05	yes	yes	-9.70874	-3.276	6.4256e-15	-9.52381	-3.253	3.19485e-09	yes	yes
VC83_08896	Type I Iterative Polyketide synthase (PKS)	TPCC_ASPFU	0	Atrochrysone carboxylic acid synthase (ACAS) (EC 2.3.1.-) (Non-reducing polyketide synthase tpcC) (Trypacidin synthesis protein C)				no	yes	no	9	19	108	20	35	225	-1.88679	-0.915	0.368069	-1.71233	-0.776	0.418167	no	no	11.797	3.56	5.32521e-06	11.618	3.538	6.08308e-06	yes	yes	6.258	2.646	0.00287017	6.782	2.762	0.00123209	no	yes
VC83_08897	hypothetical protein	GEDB_ASPTN	1.34e-143	Atrochrysone carboxyl ACP thioesterase (ACTE) (EC 3.1.-.-) (Geodin synthesis protein B)				no	yes	yes	1	0	37	2	1	78	2.628	1.394	0.344551	3.189	1.673	0.224772	no	yes	35.68	5.157	1.35573e-08	35.475	5.149	2.9913e-08	yes	yes	93.778	6.551	5.93475e-09	113.139	6.822	2.84106e-09	yes	yes
VC83_08898	hypothetical protein	MDPA_EMENI	4.05e-107	Monodictyphenone cluster transcriptional coactivator mdpA (Monodictyphenone synthesis protein A)				no	yes	yes	0	1	45	1	3	95	-2.39808	-1.261	0.295185	-2.1692	-1.117	0.309691	no	yes	87.002	6.443	9.53731e-16	78.317	6.291	2.13793e-14	yes	yes	36.309	5.182	2.04598e-09	36.103	5.174	3.25968e-09	yes	yes
VC83_08900	hypothetical protein	MDPE_EMENI	2.88e-27	Monodictyphenone cluster transcription factor (Monodictyphenone synthesis protein E)				no	no	no	0	0	15				-2.15983	-1.111	0.718028			1	no	no	176.498	7.464	0.000486078			1	no	no	81.689	6.352	0.00633078			1	no	no
VC83_08902	hypothetical protein	YJCD_SCHPO	1.48e-38	Uncharacterized oxidoreductase C736.13 (EC 1.-.-.-)				no	yes	no	1	7	69	1	15	146	-11.7647	-3.557	0.0040174	-11.1111	-3.472	0.00332685	no	yes	105.42	6.72	4.49435e-11	98.659	6.624	5.50233e-09	yes	yes	8.958	3.163	0.00637631	8.889	3.152	0.00517451	no	yes
VC83_08920	hypothetical protein							no	yes	no	73	57	9	151	117	20	1.253	0.326	0.7143	1.258	0.331	0.680417	no	no	-7.29927	-2.864	9.00961e-05	-7.0922	-2.829	3.98912e-05	yes	yes	-5.81395	-2.539	0.00143157	-5.64972	-2.498	0.000690889	no	yes
VC83_08921	6-phosphofructo-2-kinase	F26_YEAST	2.98e-162	Fructose-2,6-bisphosphatase (EC 3.1.3.46)				no	yes	yes	97	120	15	201	244	31	-1.25	-0.323	0.738983	-1.22549	-0.294	0.739061	no	no	-6.06061	-2.601	0.00073632	-6.13497	-2.616	0.000299711	yes	yes	-7.57576	-2.924	0.000240879	-7.5188	-2.91	0.00010992	yes	yes
VC83_08928	hypothetical protein							no	yes	yes	107	183	6	226	389	11	-1.7452	-0.802	0.0775948	-1.74216	-0.801	0.0948313	no	no	-43.4783	-5.444	6.35011e-15	-43.4783	-5.437	7.58718e-20	yes	yes	-76.9231	-6.246	3.69171e-19	-76.9231	-6.237	3.99066e-26	yes	yes
VC83_08940	hypothetical protein				Yes			no	yes	no	1	1	7	2	3	16	-2.25734	-1.173	0.309025	-2.13675	-1.097	0.289474	no	yes	11.03	3.463	0.000184872	10.357	3.372	7.66933e-05	yes	yes	4.891	2.29	0.0334747	4.843	2.276	0.0225285	no	yes
VC83_08941	hypothetical protein	CP52L_DEBHN	3.48e-133	Cytochrome P450 52A12 (EC 1.14.14.-) (Alkane hydroxylase 1) (Alkane-inducible p450alk 1) (DH-ALK2)				no	yes	no	93	302	606	195	625	1272	-3.21543	-1.685	0.00988807	-3.16456	-1.662	0.0131291	no	yes	6.535	2.708	1.79491e-06	6.516	2.704	6.24613e-06	yes	yes	2.032	1.023	0.149598	2.059	1.042	0.137331	no	yes
VC83_08971	Type I Iterative Polyketide synthase (PKS)	WA_EMENI	0	Conidial yellow pigment biosynthesis polyketide synthase (PKS) (EC 2.3.1.-)				no	yes	no	137	22	3	289	46	6	5.914	2.564	0.00207384	6.037	2.594	0.00152987	no	yes	-45.4545	-5.475	9.6567e-10	-45.4545	-5.505	4.1564e-10	yes	yes	-7.5188	-2.91	0.00633861	-7.5188	-2.911	0.003353	no	yes
VC83_08972	hypothetical protein	TPCK_ASPFU	2.56e-21	Probable decarboxylase tpcK (EC 1.-.-.-) (Trypacidin synthesis protein K)				no	yes	no	122	53	12	260	111	26	2.247	1.168	0.236666	2.312	1.209	0.194385	no	yes	-10.989	-3.462	8.3872e-05	-11.236	-3.493	0.000112626	yes	yes	-4.90196	-2.295	0.0218434	-4.87805	-2.283	0.0198629	no	yes
VC83_08978	hypothetical protein	YAO7_SCHPO	9.62e-09	Uncharacterized transcriptional regulatory protein C11D3.07c				no	yes	no	251	92	36	533	182	72	2.742	1.455	0.0152811	2.928	1.55	0.00643465	no	yes	-7.24638	-2.86	1.10689e-07	-7.57576	-2.917	3.5376e-08	yes	yes	-2.6455	-1.405	0.0298714	-2.57732	-1.367	0.0247303	no	yes
VC83_08990	hypothetical protein							no	yes	no	860	1580	6538	1858	3230	13573	-1.83486	-0.875	0.367195	-1.73611	-0.796	0.416735	no	no	7.597	2.925	0.000191517	7.3	2.868	0.000687396	yes	yes	4.142	2.05	0.0189474	4.205	2.072	0.0209676	no	yes
VC83_09001	hypothetical protein	HP1_DROME	3.66e-07	Heterochromatin protein 1 (HP1) (Non-histone chromosomal protein C1A9 antigen)				no	yes	yes	117	87	16	242	177	33	1.332	0.413	0.597537	1.356	0.44	0.52575	no	no	-7.35294	-2.879	4.74862e-06	-7.57576	-2.917	1.15437e-06	yes	yes	-5.52486	-2.466	0.000318965	-5.55556	-2.478	0.000119736	yes	yes
VC83_09020	hypothetical protein	YHU5_SCHPO	1.5e-31	UPF0641 membrane protein PJ4664.05				no	no	no	41	64	109	87	136	228	-1.5674	-0.648	0.113753	-1.5674	-0.649	0.163592	no	no	2.51	1.328	0.000230762	2.525	1.336	0.00140209	no	yes	1.602	0.68	0.120865	1.61	0.687	0.166203	no	no
VC83_09029	hypothetical protein							yes	no	no	28	96	32	60	205	71	-3.44828	-1.788	0.000259468	-3.4965	-1.807	0.000784904	yes	yes	1.171	0.228	0.743115	1.211	0.276	0.683129	no	no	-2.94985	-1.56	0.00374061	-2.89017	-1.531	0.00691452	no	yes
VC83_09049	hypothetical protein	GLRX_SOLLC	5.88e-32	Glutaredoxin				no	no	no	210	491	639	451	1032	1340	-2.32019	-1.215	0.0101714	-2.2779	-1.188	0.0257815	no	yes	3.017	1.593	0.000193149	2.96	1.565	0.00132023	no	yes	1.299	0.378	0.530393	1.299	0.377	0.564663	no	no
VC83_09074	hypothetical protein	SUB3_PSED2	0	Subtilisin-like protease 3 (EC 3.4.21.-) (Destructin-3) (Serine protease 3) (PdSP3)	Yes	peptidase; destructin-3 (PdSP3)	peptidase; destructin-3 (PdSP3)	no	yes	yes	0	0	79	0	1	162	-2.60417	-1.38	0.406809	-1.84502	-0.884	0.557646	no	no	378.785	8.565	3.6671e-16	283.189	8.146	7.84361e-16	yes	yes	145.488	7.185	3.527e-11	153.406	7.261	2.4377e-11	yes	yes
VC83_09081	hypothetical protein	PPA_ASPFI	0	Acid phosphatase (EC 3.1.3.2) (APase6) (pH 6-optimum acid phosphatase)	Yes			no	no	no	0	0	6				-4.42478	-2.144	0.325066			1	no	no	112.245	6.811	2.61466e-05			1	no	no	25.389	4.666	0.00980318			1	no	no
VC83_09176	hypothetical protein	AT_OCEGH	1.85e-08	Putative acetyltransferase OgpAT (OgpAT) (EC 2.3.-.-)				no	yes	no	4	14	36	9	32	74	-3.71747	-1.893	0.0112727	-3.80228	-1.927	0.00957836	no	yes	8.084	3.015	4.33008e-06	8.009	3.002	1.00541e-05	yes	yes	2.177	1.122	0.178489	2.107	1.075	0.188938	no	yes
VC83_09179	hypothetical protein							no	yes	no	51	97	156	108	205	331	-1.93424	-0.951	0.00681137	-1.94175	-0.958	0.023177	no	no	3.085	1.625	1.2772e-07	3.103	1.634	1.23431e-05	yes	yes	1.596	0.674	0.0801842	1.597	0.676	0.136297	no	no
VC83_09201	hypothetical protein							no	no	no	8	19	3	16	41	6	-2.7933	-1.48	0.0282868	-2.8169	-1.496	0.0155681	no	yes	-2.08768	-1.062	0.270288	-2.18341	-1.128	0.192891	no	yes	-5.81395	-2.542	0.00381681	-6.17284	-2.624	0.000798701	no	yes
VC83_09218	STE/STE11 protein kinase	MKH1_SCHPO	4.18e-125	MAP kinase kinase kinase mkh1 (EC 2.7.11.25)				yes	no	no	28	11	16	59	23	34	2.8	1.486	0.000111673	2.73	1.449	0.000295601	yes	yes	-1.54321	-0.626	0.184646	-1.56006	-0.642	0.158934	no	no	1.815	0.86	0.0972599	1.75	0.807	0.125207	no	no
VC83_09219	hypothetical protein							yes	no	no	22	58	36	46	122	74	-2.5974	-1.376	0.000110848	-2.61097	-1.385	0.000758566	yes	yes	1.453	0.539	0.22852	1.464	0.549	0.259735	no	no	-1.78571	-0.837	0.0584186	-1.78571	-0.836	0.0861639	no	no
VC83_09231	hypothetical protein							no	yes	no	4	32	192	8	70	412	-8.40336	-3.068	0.00175389	-8.62069	-3.108	0.00217429	no	yes	48.816	5.609	1.1566e-11	49.547	5.631	5.33326e-09	yes	yes	5.821	2.541	0.00980318	5.748	2.523	0.0100354	no	yes
VC83_09240	hypothetical protein							yes	yes	no	6	50	91	12	107	191	-8.77193	-3.136	0.000532192	-8.84956	-3.15	0.000835933	yes	yes	16.112	4.01	6.87977e-07	16.067	4.006	3.95185e-06	yes	yes	1.832	0.874	0.442152	1.81	0.856	0.422096	no	no
VC83_09241	hypothetical protein	ECI2_HUMAN	1.13e-25	Enoyl-CoA delta isomerase 2, mitochondrial (EC 5.3.3.8) (DRS-1) (Delta(3),delta(2)-enoyl-CoA isomerase) (D3,D2-enoyl-CoA isomerase) (Diazepam-binding inhibitor-related protein 1) (DBI-related protein 1) (Dodecenoyl-CoA isomerase) (Hepatocellular carcinoma				no	yes	no	29	202	278	60	433	586	-7.04225	-2.816	0.00316876	-7.14286	-2.841	0.00414896	no	yes	9.723	3.281	0.000177191	9.765	3.288	0.000309201	yes	yes	1.38	0.465	0.723124	1.363	0.447	0.719943	no	no
VC83_09246	hypothetical protein	HNM1_YEAST	2.99e-63	Choline transport protein				yes	yes	no	455	135	181	957	283	374	3.315	1.729	1.17202e-06	3.33	1.736	3.33568e-05	yes	yes	-2.55754	-1.353	0.000101569	-2.57069	-1.362	0.000748041	yes	yes	1.297	0.376	0.435642	1.295	0.373	0.486131	no	no
VC83_09260	hypothetical protein							no	yes	no	342	559	1299	727	1184	2704	-1.63132	-0.707	0.238772	-1.62866	-0.703	0.268864	no	no	3.78	1.918	0.000114242	3.709	1.891	0.000543588	yes	yes	2.316	1.212	0.032441	2.278	1.188	0.0497333	no	yes
VC83_09270	hypothetical protein	NCE2_YEAST	3.33e-25	Non-classical export protein 2				no	yes	no	379	460	1820	799	963	3834	-1.21359	-0.278	0.719756	-1.20482	-0.268	0.738272	no	no	4.8	2.263	5.61656e-05	4.795	2.262	0.000196948	yes	yes	3.958	1.985	0.00106414	3.981	1.993	0.00220083	no	yes
VC83_09278	hypothetical protein					Uncharacterized		no	yes	yes	2	2	45	5	4	98	-1.05597	-0.079	0.961462	-1.01729	-0.025	0.986828	no	no	19.489	4.285	9.8829e-06	19.196	4.263	3.10272e-05	yes	yes	18.452	4.206	0.000111669	18.867	4.238	0.000154729	yes	yes
VC83_09282	hypothetical protein	DUG2_YEAST	1.14e-142	Probable di- and tripeptidase DUG2 (EC 3.4.-.-) (Deficient in utilization of glutathione protein 2) (GSH degradosomal complex subunit DUG2)				no	yes	no	41	17	13	85	35	26	2.339	1.226	0.00323577	2.345	1.23	0.00281518	no	yes	-2.88184	-1.529	0.000937802	-2.94118	-1.557	0.000341965	yes	yes	-1.23305	-0.303	0.666491	-1.25471	-0.327	0.618335	no	no
VC83_09291	hypothetical protein							no	no	no	2993	2555	886	6248	5127	1829	1.171	0.228	0.747927	1.218	0.285	0.691093	no	no	-3.37838	-1.755	0.000867259	-3.41297	-1.77	0.00155417	no	yes	-2.88184	-1.528	0.00715373	-2.80112	-1.485	0.0127775	no	yes
VC83_09308	Type I Iterative Polyketide synthase (PKS)	AFOG_EMENI	0	Asperfuranone polyketide synthase afoG (EC 2.3.1.-) (Asperfuranone biosynthesis protein B)				no	yes	no	10	19	38	22	40	80	-1.66667	-0.738	0.175385	-1.67785	-0.747	0.166054	no	no	3.496	1.806	0.00012053	3.536	1.822	0.000123029	yes	yes	2.097	1.068	0.057713	2.106	1.075	0.0559907	no	yes
VC83_09331	hypothetical protein	CCG8_NEUCR	6.47e-62	Clock-controlled protein 8				yes	yes	no	62	19	21	130	38	43	3.385	1.759	2.87171e-05	3.374	1.754	2.95069e-05	yes	yes	-2.91545	-1.545	0.000551185	-2.95858	-1.564	0.000303032	yes	yes	1.16	0.214	0.765997	1.141	0.19	0.782992	no	no
VC83_09335	hypothetical protein	YR883_MIMIV	4.33e-22	Uncharacterized protein R883				yes	no	no	36	6	6	74	12	12	5.883	2.557	0.000874006	5.563	2.476	0.000863047	yes	yes	-5.55556	-2.476	0.00226104	-5.46448	-2.452	0.00109815	no	yes	1.057	0.08	0.957524	1.017	0.024	0.985767	no	no
VC83_09337	hypothetical protein	ERG7_PNECA	0	Lanosterol synthase (EC 5.4.99.7) (2,3-epoxysqualene--lanosterol cyclase) (Oxidosqualene--lanosterol cyclase) (OSC)				no	yes	no	142	103	49	299	210	97	1.394	0.479	0.301013	1.426	0.512	0.246995	no	no	-2.76243	-1.464	0.000332732	-2.87356	-1.522	0.000104321	yes	yes	-1.9802	-0.985	0.0353281	-2.01207	-1.01	0.0225314	no	no
VC83_09353	hypothetical protein	NDX7_CAEEL	1.14e-09	Putative nudix hydrolase 7 (EC 3.6.1.-)				no	yes	no	23	35	63	48	74	131	-1.56495	-0.645	0.122574	-1.5873	-0.667	0.142225	no	no	2.65	1.406	0.000148416	2.631	1.395	0.000741423	yes	yes	1.694	0.761	0.0913169	1.657	0.729	0.140278	no	no
VC83_09395	N-acetyl-gamma-glutamyl-phosphate reductase/acetylglutamate kinase	ARG56_NEUCR	0	Protein arg-6, mitochondrial [Cleaved into: N-acetyl-gamma-glutamyl-phosphate reductase (EC 1.2.1.38) (N-acetyl-glutamate semialdehyde dehydrogenase) (NAGSA dehydrogenase); Acetylglutamate kinase (EC 2.7.2.8) (N-acetyl-L-glutamate 5-phosphotransferase) (N				no	yes	no	302	235	125	638	483	261	1.29	0.367	0.205215	1.314	0.394	0.307886	no	no	-2.34192	-1.229	7.33285e-07	-2.38095	-1.253	0.000144492	yes	yes	-1.81818	-0.862	0.00238475	-1.81159	-0.859	0.0199344	no	no
VC83_09406	hypothetical protein	GPX1_SCHPO	7.27e-65	Glutathione peroxidase (EC 1.11.1.9)				no	yes	no	112	242	268	234	516	573	-2.19298	-1.131	0.00013248	-2.21729	-1.15	0.005268	no	yes	2.441	1.288	2.62373e-06	2.474	1.307	0.000563738	yes	yes	1.114	0.156	0.716409	1.115	0.157	0.779275	no	no
VC83_09431	hypothetical protein	MF127_ASPFN	0	MFS glucose transporter mfs1 (Asparasone A synthesis protein mfs1)				no	no	no	12	13	2	25	28	5	-1.21803	-0.284	0.672864	-1.24688	-0.319	0.603277	no	no	-4.87805	-2.287	0.00735788	-4.9505	-2.311	0.00225634	no	yes	-5.95238	-2.571	0.00402664	-6.17284	-2.63	0.000775478	no	yes
VC83_09458	hypothetical protein	VELC_MAGO7	3.4e-75	Sexual development regulator VELC				no	yes	yes	25	23	2	52	47	5	1.128	0.173	0.801148	1.125	0.17	0.801501	no	no	-10.5263	-3.393	2.4527e-05	-10.7527	-3.421	9.74454e-07	yes	yes	-9.34579	-3.22	0.000206028	-9.52381	-3.251	1.48594e-05	yes	yes
VC83_09490	hypothetical protein	IMB5_SCHPO	1.45e-81	Importin subunit beta-5 (114 kDa karyopherin) (Karyopherin subunit beta-5) (Karyopherin-114)				no	no	no	108	60	49	227	124	100	1.863	0.898	0.00457697	1.858	0.894	0.0143139	no	no	-2.08768	-1.063	0.000924944	-2.15054	-1.104	0.00186697	no	yes	-1.12108	-0.165	0.739082	-1.15741	-0.211	0.685516	no	no
VC83_09496	hypothetical protein							no	yes	yes	4	5	25	8	9	49	-1.04384	-0.062	0.951196	-1.03306	-0.046	0.964025	no	no	6.364	2.67	2.08576e-05	5.959	2.575	1.04514e-05	yes	yes	6.096	2.608	0.000290267	5.771	2.529	0.000191534	yes	yes
VC83_09528	Type I Iterative Polyketide synthase (PKS)	CAZM_CHAGB	0	Iterative polyketide synthase CazM (EC 2.3.1.-)				no	yes	yes	7	4	28	15	9	56	2.101	1.071	0.0506359	2.08	1.057	0.0386468	no	yes	3.813	1.931	4.50708e-06	3.73	1.899	1.59483e-06	yes	yes	8.01	3.002	8.17421e-10	7.759	2.956	1.38314e-10	yes	yes
VC83_09535	hypothetical protein	IF5A_CANAL	3.22e-66	Eukaryotic translation initiation factor 5A (eIF-5A) (eIF-4D)				no	no	yes	930	1949	576	1985	4169	1221	-2.09644	-1.068	0.0188923	-2.10084	-1.071	0.0521725	no	yes	-1.60772	-0.684	0.145905	-1.61812	-0.695	0.208875	no	no	-3.367	-1.752	2.56194e-05	-3.40136	-1.766	0.000677267	yes	yes
VC83_09570	hypothetical protein							no	yes	no	104	44	11	214	87	21	2.338	1.225	0.184245	2.441	1.287	0.116561	no	yes	-8.84956	-3.144	0.000192825	-9.09091	-3.185	4.47742e-05	yes	yes	-3.78788	-1.919	0.0488948	-3.73134	-1.898	0.0283902	no	yes
VC83_09571	hypothetical protein	ESYT3_MOUSE	0.000217	Extended synaptotagmin-3 (E-Syt3)				no	yes	no	27	12	0	56	23	1	2.268	1.181	0.193426	2.323	1.216	0.128718	no	yes	-33.3333	-5.052	3.84777e-06	-62.5	-5.959	1.33966e-07	yes	yes	-14.7059	-3.871	0.00169722	-27.027	-4.743	0.00030127	no	yes

## Sheet: Table S3. MYLU DGE
Table S6. Differential gene expression analyses in DESeq and edgeR, comparing paired wing tissue transcriptomes, from lesion-positive and lesion-negative sites on the wings of hibernating Myotis lucifugus (n = 8) exhibiting clinical signs of white-nose syndrome
Ensembl ID	Ensembl Description	Ensemble Gene	DESeq2 Les-	DESeq2 Les+	DESeq2 FC	DESeq2 Log(FC)	DESeq2 padj	edgeR Les-	edgeR Les+	edgeR FC	edgeR Log(FC)	edgeR padj	padj <0.05 in both tests	padj <0.001 in both tests	fc greater than 2 in both tests	padj <0.05 significant	padj <0.001 significant	normMYLU_Les-_01	normMYLU_Les-_02	normMYLU_Les-_10	normMYLU_Les-_15	normMYLU_Les-_17	normMYLU_Les-_64	normMYLU_Les-_81	normMYLU_Les-_109	normMYLU_Les+_01	normMYLU_Les+_02	normMYLU_Les+_10	normMYLU_Les+_15	normMYLU_Les+_17	normMYLU_Les+_64	normMYLU_Les+_81	normMYLU_Les+_109	MYLU_Les-_01	MYLU_Les-_02	MYLU_Les-_10	MYLU_Les-_15	MYLU_Les-_17	MYLU_Les-_64	MYLU_Les-_81	MYLU_Les-_109	MYLU_Les+_01	MYLU_Les+_02	MYLU_Les+_10	MYLU_Les+_15	MYLU_Les+_17	MYLU_Les+_64	MYLU_Les+_81	MYLU_Les+_109
ENSMLUG00000000086			16	77	6.407	2.68	1.0854e-07	18	82	6.163	2.624	9.29e-09	yes	yes	yes	yes	yes	2	3	8	8	94	4	8	2	13	46	6	48	301	108	40	52	4	3	9	8	53	3	9	3	25	40	6	41	339	52	55	50
ENSMLUG00000000153	vav guanine nucleotide exchange factor 1	VAV1	26	79	2.373	1.247	0.000658271	28	85	2.363	1.24	0.000179287	yes	yes	yes	yes	yes	31	9	25	28	73	16	19	9	56	9	24	70	332	62	46	35	67	8	28	27	41	12	21	11	105	8	23	60	373	30	64	34
ENSMLUG00000000154	XK related 8	XKR8	10	24	2.31	1.208	0.0326905	10	25	2.222	1.152	0.00784845	yes	no	yes	yes	no	10	12	8	15	21	3	5	2	7	30	17	28	64	17	8	17	21	11	9	15	12	2	5	3	13	26	16	24	72	8	11	16
ENSMLUG00000000190			272	598	2.237	1.161	0.000275338	293	641	2.22	1.151	0.000613115	yes	yes	yes	yes	yes	208	379	418	344	317	211	225	76	655	1050	488	788	295	669	303	539	452	339	467	336	178	155	243	97	1236	917	459	677	332	322	421	518
ENSMLUG00000000218	melanocortin 4 receptor	MC4R	7	25	3.002	1.586	0.0475286	8	26	2.976	1.573	0.018723	yes	no	yes	yes	no	17	10	4	0	14	3	4	7	10	60	1	16	52	2	25	31	36	9	4	0	8	2	4	9	19	52	1	14	59	1	35	30
ENSMLUG00000000225	BARX homeobox 2	BARX2	20	76	3.642	1.865	9.31331e-07	22	82	3.587	1.843	1.54e-08	yes	yes	yes	yes	yes	40	9	20	11	41	3	13	27	120	70	44	10	150	52	50	108	87	8	22	11	23	2	14	35	227	61	41	9	169	25	69	104
ENSMLUG00000000236	N-acyl phosphatidylethanolamine phospholipase D	NAPEPLD	16	34	2.028	1.02	0.0224736	18	37	2.005	1.003	0.00660107	yes	no	yes	yes	no	10	18	32	15	11	16	13	16	17	33	30	14	36	54	37	52	21	16	36	15	6	12	14	20	32	29	28	12	41	26	52	50
ENSMLUG00000000248			22	847	25.289	4.66	1.23913e-07	24	905	24.792	4.632	5e-08	yes	yes	yes	yes	yes	16	12	9	41	44	16	19	18	319	871	10	33	1208	2089	1206	1042	34	11	10	40	25	12	21	23	602	761	9	28	1359	1005	1677	1002
ENSMLUG00000000281	adhesion G protein-coupled receptor V1	ADGRV1	44	87	2.24	1.163	0.00773625	47	94	2.198	1.136	0.0039794	yes	no	yes	yes	no	3	55	65	52	30	3	43	102	10	147	59	76	67	77	81	181	7	49	73	51	17	2	46	130	18	128	55	65	75	37	113	174
ENSMLUG00000000290	matrix metallopeptidase 9	MMP9	119	751	8.162	3.029	0.00123008	127	803	8.033	3.006	0.000285223	yes	no	yes	yes	no	14	37	38	39	792	8	9	12	21	55	35	739	3537	752	595	274	30	33	42	38	445	6	10	15	39	48	33	635	3978	362	828	264
ENSMLUG00000000332	cyclin A1	CCNA1	12	31	2.869	1.52	0.0137353	13	33	2.759	1.464	0.00529864	yes	no	yes	yes	no	3	4	9	20	9	1	32	17	10	45	14	13	31	42	52	41	6	4	10	20	5	1	35	22	19	39	13	11	35	20	73	39
ENSMLUG00000000368			14	48	3.437	1.781	0.000150372	15	52	3.359	1.748	4.35e-06	yes	yes	yes	yes	yes	7	19	8	8	52	1	7	7	15	40	6	55	162	39	40	26	16	17	9	8	29	1	8	9	29	35	6	47	182	19	56	25
ENSMLUG00000000447			18	78	3.96	1.985	4.72174e-06	20	84	3.906	1.966	1.82e-06	yes	yes	yes	yes	yes	9	25	32	24	21	10	7	20	21	104	53	28	97	98	121	101	19	22	36	23	12	7	8	25	39	91	50	24	109	47	168	97
ENSMLUG00000000580			104	220	4.29	2.101	0.042793	112	236	4.107	2.038	0.00660107	yes	no	yes	yes	no	21	10	219	115	59	0	399	13	46	120	442	77	337	181	392	166	46	9	244	112	33	0	431	16	87	105	415	66	379	87	545	160
ENSMLUG00000000609			14	52	3.468	1.794	0.00015264	15	57	3.407	1.769	2.44e-05	yes	yes	yes	yes	yes	31	3	11	15	7	11	29	4	155	11	19	21	81	31	50	48	68	3	12	15	4	8	31	5	292	10	18	18	91	15	70	46
ENSMLUG00000000615			228	754	8.233	3.042	0.0423753	244	802	7.871	2.976	0.0424371	yes	no	yes	yes	no	0	28	726	429	201	4	435	3	107	211	1965	185	504	2214	264	586	0	25	811	419	113	3	470	4	202	184	1846	159	567	1065	367	564
ENSMLUG00000000691	kynurenine 3-monooxygenase	KMO	35	112	13.12	3.714	0.00503354	37	120	9.447	3.24	0.000326449	yes	no	yes	yes	no	0	2	49	45	52	0	132	0	40	48	133	43	238	104	245	45	0	2	55	44	29	0	142	0	75	42	125	37	268	50	341	43
ENSMLUG00000000751			15	80	8.847	3.145	0.00342321	16	84	7.497	2.906	0.00163375	yes	no	yes	yes	no	0	1	35	24	2	3	52	1	20	32	211	7	20	289	50	9	1	1	39	23	1	2	56	1	37	28	198	6	22	139	70	9
ENSMLUG00000000765	polypeptide N-acetylgalactosaminyltransferase 7	GALNT7	10	30	3.317	1.73	0.0229376	11	32	3.2	1.678	0.021755	yes	no	yes	yes	no	5	2	11	13	23	1	3	23	33	49	12	20	12	69	17	32	11	2	12	13	13	1	3	29	63	43	11	17	14	33	23	31
ENSMLUG00000000786	HD domain containing 2	HDDC2	35	73	2.033	1.024	0.0222825	37	78	2.017	1.012	0.0163857	yes	no	yes	yes	no	14	21	43	34	20	15	79	51	17	82	73	31	46	137	77	122	30	19	48	33	11	11	85	65	32	72	69	27	52	66	107	117
ENSMLUG00000000811	popeye domain containing 3	POPDC3	7	262	23.195	4.536	4.25534e-06	8	280	22.183	4.471	1.5e-08	yes	yes	yes	yes	yes	2	9	3	7	4	1	10	23	61	526	2	3	228	393	366	513	5	8	3	7	2	1	11	30	115	459	2	3	257	189	509	493
ENSMLUG00000000984	matrix metallopeptidase 3	MMP3	8	39	5.553	2.473	7.51328e-06	8	42	5.484	2.455	3.73e-09	yes	yes	yes	yes	yes	6	8	2	3	32	0	6	5	40	54	5	2	85	35	27	63	13	7	2	3	18	0	7	6	76	47	5	2	96	17	38	61
ENSMLUG00000000997	four and a half LIM domains 3	FHL3	46	442	7.661	2.938	3.96281e-06	50	475	7.569	2.92	1.75e-08	yes	yes	yes	yes	yes	81	21	37	43	75	25	43	47	532	661	43	52	765	493	509	479	176	19	41	42	42	18	46	60	1004	577	40	45	860	237	708	461
ENSMLUG00000001022	Rho GTPase activating protein 9	ARHGAP9	36	133	2.247	1.168	0.0286789	38	143	2.23	1.157	0.0357603	yes	no	yes	yes	no	22	54	21	24	133	11	9	11	32	26	15	51	745	137	28	31	48	48	23	23	75	8	10	14	61	23	14	44	838	66	39	30
ENSMLUG00000001194	lysosomal protein transmembrane 5	LAPTM5	330	1033	2.606	1.382	1.55938e-08	354	1110	2.594	1.375	1.11e-07	yes	yes	yes	yes	yes	153	137	161	355	1272	67	283	213	216	301	241	690	4779	422	903	711	332	122	180	347	715	49	306	273	408	263	226	593	5375	203	1256	684
ENSMLUG00000001245	G protein-coupled receptor 183	GPR183	37	97	4.772	2.255	0.0113093	40	105	4.3	2.104	0.00189627	yes	no	yes	yes	no	69	2	4	14	69	0	136	4	72	9	21	68	368	25	78	134	149	2	4	14	39	0	147	5	136	8	20	58	414	12	109	129
ENSMLUG00000001266	calsequestrin 1	CASQ1	9	91	17.22	4.106	7.59905e-05	10	98	14.992	3.906	7.63e-06	yes	yes	yes	yes	yes	7	11	0	31	2	19	1	1	75	113	3	15	189	75	119	137	15	10	0	30	1	14	1	1	141	99	3	13	213	36	165	132
ENSMLUG00000001323	DM1 protein kinase	DMPK	20	95	4.203	2.071	4.94156e-07	22	102	4.15	2.053	2.44e-07	yes	yes	yes	yes	yes	18	15	26	20	39	12	24	7	98	119	23	30	251	62	99	77	40	13	29	20	22	9	26	9	185	104	22	26	282	30	137	74
ENSMLUG00000001605			12	29	2.741	1.455	0.0142181	13	31	2.59	1.373	0.0049754	yes	no	yes	yes	no	18	4	6	3	53	1	5	6	13	14	9	20	110	21	23	20	39	4	7	3	30	1	5	8	24	12	8	17	124	10	32	19
ENSMLUG00000001608			16	42	2.681	1.423	0.00445011	17	45	2.634	1.397	0.00128255	yes	no	yes	yes	no	17	9	10	20	32	4	11	23	42	88	20	21	30	35	43	57	37	8	11	20	18	3	12	29	79	77	19	18	34	17	60	55
ENSMLUG00000001641			117	386	2.936	1.554	3.6159e-06	126	413	2.921	1.546	6.37e-06	yes	yes	yes	yes	yes	37	145	77	58	448	30	80	63	42	276	105	285	1550	360	278	191	81	130	86	57	252	22	86	80	80	241	99	245	1743	173	387	184
ENSMLUG00000001861	cytochrome b-245 beta chain	CYBB	25	61	2.351	1.233	0.0108744	26	66	2.274	1.185	0.00433961	yes	no	yes	yes	no	28	6	11	15	73	0	42	23	23	14	34	38	242	29	82	27	60	5	12	15	41	0	45	29	43	12	32	33	272	14	114	26
ENSMLUG00000001963			14	47	44.757	5.484	0.0005686	15	50	16.997	4.087	0.000167244	yes	yes	yes	yes	yes	0	0	30	3	0	0	78	0	18	33	95	3	48	64	75	37	0	0	34	3	0	0	84	0	34	29	89	3	54	31	104	36
ENSMLUG00000001964	malic enzyme 3	ME3	18	61	3.275	1.712	1.3617e-07	20	65	3.221	1.687	2.91e-09	yes	yes	yes	yes	yes	34	10	5	19	34	11	11	22	72	74	13	42	124	54	40	67	74	9	6	19	19	8	12	28	135	65	12	36	140	26	55	64
ENSMLUG00000002016	receptor activity modifying protein 1	RAMP1	45	128	2.639	1.4	0.0033302	49	137	2.619	1.389	0.00497719	yes	no	yes	yes	no	23	47	38	96	50	16	60	33	39	222	54	45	147	204	122	193	49	42	42	94	28	12	65	42	73	194	51	39	165	98	169	186
ENSMLUG00000002083	PDZ and LIM domain 5	PDLIM5	50	131	2.128	1.089	0.00284451	54	141	2.117	1.082	0.00260642	yes	no	yes	yes	no	39	63	45	39	41	64	51	59	56	254	39	30	116	158	146	249	84	56	50	38	23	47	55	75	106	222	37	26	131	76	203	239
ENSMLUG00000002126	cysteine rich secretory protein 3	CRISP3	292	958	6.612	2.725	0.00620819	312	1019	6.411	2.68	0.00229463	yes	no	yes	yes	no	2	32	244	796	525	31	695	9	69	222	480	367	2454	2683	908	482	5	29	272	778	295	23	750	11	130	194	451	315	2760	1291	1263	464
ENSMLUG00000002145			9	34	4.234	2.082	0.0011383	9	36	4.064	2.023	7.5e-05	yes	no	yes	yes	no	3	4	10	2	43	0	3	5	3	6	16	23	116	27	21	59	6	4	11	2	24	0	3	7	6	5	15	20	131	13	29	57
ENSMLUG00000002164	mitogen-activated protein kinase 12	MAPK12	17	69	3.909	1.967	0.000760489	19	74	3.841	1.941	0.000996138	yes	yes	yes	yes	yes	42	9	13	11	20	5	34	3	74	71	6	16	96	116	98	73	91	8	14	11	11	4	37	4	139	62	6	14	108	56	136	70
ENSMLUG00000002190	myosin heavy chain 10	MYH10	13	29	2.07	1.05	0.0428643	14	31	2.061	1.043	0.0123332	yes	no	yes	yes	no	6	7	17	7	11	18	23	13	20	17	14	10	16	83	28	42	12	6	19	7	6	13	25	17	38	15	13	9	18	40	39	40
ENSMLUG00000002333	GLI pathogenesis related 1	GLIPR1	156	491	2.486	1.314	4.78083e-05	168	524	2.476	1.308	0.000102405	yes	yes	yes	yes	yes	51	69	124	176	512	74	147	98	54	110	258	543	1771	642	186	363	110	62	138	172	288	54	159	126	102	96	242	466	1992	309	259	349
ENSMLUG00000002487	RNA polymerase III subunit H	POLR3H	238	550	2.141	1.098	0.00108813	256	587	2.13	1.091	0.00185622	yes	no	yes	yes	no	68	188	182	399	212	204	294	359	219	931	209	366	359	1189	415	713	147	168	203	390	119	150	317	459	413	813	196	314	404	572	577	686
ENSMLUG00000002578	beta-1,4-N-acetyl-galactosaminyltransferase 1	B4GALNT1	20	54	2.358	1.238	0.00269505	22	58	2.326	1.218	0.000560761	yes	no	yes	yes	no	38	7	16	19	52	4	15	9	69	30	12	31	213	19	37	24	82	6	18	19	29	3	16	11	130	26	11	27	240	9	51	23
ENSMLUG00000002703	3-hydroxymethyl-3-methylglutaryl-CoA lyase like 1	HMGCLL1	12	30	2.207	1.142	0.0483986	12	32	2.17	1.117	0.0216498	yes	no	yes	yes	no	1	2	11	23	21	12	17	5	4	6	12	20	110	35	21	30	3	2	12	22	12	9	18	7	7	5	11	17	124	17	29	29
ENSMLUG00000002747	ELL associated factor 1	EAF1	131	70	-2.03666	-1.026	0.00101986	143	76	-2.03666	-1.025	0.000684261	yes	no	yes	yes	no	313	116	173	66	85	94	85	117	136	41	169	35	58	10	52	59	678	104	193	64	48	69	92	150	256	36	159	30	65	5	73	57
ENSMLUG00000002772	dual specificity phosphatase 26	DUSP26	12	170	12.817	3.68	0.00105177	12	182	11.922	3.575	0.000447096	yes	no	yes	yes	no	1	1	13	14	9	12	29	13	42	278	11	1	202	447	198	184	2	1	15	14	5	9	31	16	80	243	10	1	227	215	276	177
ENSMLUG00000002780			16	47	10.561	3.401	0.0141744	17	51	7.219	2.852	0.0057732	yes	no	yes	yes	no	0	1	47	17	12	0	48	0	23	31	151	8	60	58	30	17	0	1	52	17	7	0	52	0	44	27	142	7	68	28	42	16
ENSMLUG00000002912	S100 calcium binding protein A8	S100A8	97115	250024	2.701	1.434	0.00713953	104187	266293	2.686	1.425	0.000155338	yes	no	yes	yes	no	14387	90612	23890	39340	461142	116313	14527	16706	10469	194916	23355	244406	903340	435293	99333	89077	31206	80979	26669	38434	259153	85355	15686	21382	19758	170245	21945	209910	1016056	209432	138150	85671
ENSMLUG00000002937	FYN binding protein 1	FYB1	18	51	2.583	1.369	0.0438847	19	55	2.563	1.358	0.0377531	yes	no	yes	yes	no	3	6	10	7	80	19	14	1	5	8	6	29	164	129	13	55	7	5	11	7	45	14	15	1	10	7	6	25	185	62	18	53
ENSMLUG00000002951	tubulin alpha 8	TUBA8	11	502	33.546	5.068	2.01529e-07	12	537	31.65	4.984	2.53e-07	yes	yes	yes	yes	yes	6	2	22	13	5	12	19	8	142	825	17	15	380	1106	531	1000	13	2	25	13	3	9	20	10	268	721	16	13	427	532	739	962
ENSMLUG00000002958	T-box 15	TBX15	18	60	3.297	1.721	0.000152399	19	64	3.252	1.701	3.5e-05	yes	yes	yes	yes	yes	50	6	19	7	18	10	19	12	134	68	11	24	97	23	65	55	108	5	21	7	10	7	21	15	252	59	10	21	109	11	91	53
ENSMLUG00000002983	purinergic receptor P2Y2	P2RY2	96	255	2.867	1.52	1.58066e-06	103	273	2.847	1.51	2.34e-06	yes	yes	yes	yes	yes	68	70	289	24	96	105	67	48	214	378	260	30	290	393	198	276	147	63	323	23	54	77	72	61	404	330	244	26	326	189	275	265
ENSMLUG00000002993			23	58	2.266	1.18	0.0143647	24	62	2.202	1.139	0.00625743	yes	no	yes	yes	no	12	3	20	29	61	1	35	20	14	16	33	38	242	33	37	51	27	3	22	28	34	1	38	26	27	14	31	33	272	16	52	49
ENSMLUG00000003014	regenerating family member 4	REG4	8	20	3.984	1.994	0.0125911	8	21	3.556	1.83	0.00864118	yes	no	yes	yes	no	0	0	7	31	11	4	10	1	6	9	29	14	10	54	27	10	1	0	8	30	6	3	11	1	12	8	27	12	11	26	37	10
ENSMLUG00000003046	transmembrane protein 173	TMEM173	30	106	2.876	1.524	0.000518449	33	114	2.821	1.496	0.000291806	yes	yes	yes	yes	yes	13	26	6	7	146	30	11	2	14	21	12	31	592	104	53	24	28	23	7	7	82	22	12	2	27	18	11	27	666	50	74	23
ENSMLUG00000003153	integrin subunit beta 2	ITGB2	18	116	9.662	3.272	0.000320283	19	124	8.092	3.017	2.21e-07	yes	yes	yes	yes	yes	6	1	3	2	128	1	1	0	7	6	6	68	749	23	54	16	14	1	3	2	72	1	1	0	13	5	6	58	843	11	75	15
ENSMLUG00000003178	reticulon 2	RTN2	35	162	4.012	2.004	2.69055e-05	38	174	3.98	1.993	8.23e-05	yes	yes	yes	yes	yes	29	11	14	45	101	25	32	22	51	244	15	45	305	204	240	193	63	10	16	44	57	18	35	28	97	213	14	39	343	98	334	186
ENSMLUG00000003179	heme binding protein 1	HEBP1	48	124	2.796	1.483	0.000890618	52	133	2.77	1.47	0.00121375	yes	no	yes	yes	no	14	49	39	145	25	12	55	48	31	282	85	70	81	145	103	194	30	44	44	142	14	9	59	62	59	246	80	60	91	70	143	187
ENSMLUG00000003187	suppressor of cytokine signaling 3	SOCS3	234	488	2.535	1.342	0.000318303	255	524	2.517	1.332	0.00100514	yes	no	yes	yes	no	497	197	112	232	644	63	88	42	731	324	97	979	703	374	424	272	1079	176	125	227	362	46	95	54	1379	283	91	841	791	180	589	262
ENSMLUG00000003347	colony stimulating factor 3	CSF3	31	295	20.264	4.341	1.32161e-07	34	316	19.406	4.278	2.06e-12	yes	yes	yes	yes	yes	8	45	0	8	171	7	11	0	57	412	1	297	509	231	712	143	18	40	0	8	96	5	12	0	107	360	1	255	572	111	990	138
ENSMLUG00000003444	coronin 1A	CORO1A	425	1943	5.982	2.581	1.68444e-05	455	2079	5.952	2.573	9.57e-08	yes	yes	yes	yes	yes	41	46	110	190	2838	52	74	52	49	226	211	1620	10118	1850	747	723	90	41	123	186	1595	38	80	67	93	197	198	1391	11381	890	1039	695
ENSMLUG00000003491	cathepsin S	CTSS	327	640	2.121	1.085	0.00279314	352	688	2.11	1.077	0.00471248	yes	no	yes	yes	no	198	138	259	251	358	42	945	423	330	297	716	293	1821	326	759	574	429	123	289	245	201	31	1020	542	623	259	673	252	2048	157	1055	552
ENSMLUG00000003515	transcription elongation factor A3	TCEA3	16	51	2.963	1.567	0.00552813	17	55	2.928	1.55	0.00394834	yes	no	yes	yes	no	5	10	17	23	28	10	14	23	29	79	16	7	61	58	69	91	11	9	19	22	16	7	15	29	55	69	15	6	69	28	96	88
ENSMLUG00000003558	kelch like family member 41	KLHL41	12	2167	115.133	6.847	3.18477e-12	13	2320	108.152	6.757	2.08e-10	yes	yes	yes	yes	yes	13	11	11	9	2	7	16	25	868	4945	15	29	1668	3165	3907	2736	28	10	12	9	1	5	17	32	1638	4319	14	25	1876	1523	5434	2631
ENSMLUG00000003621	phospholipase B domain containing 1	PLBD1	208	585	2.341	1.227	7.0795e-07	224	628	2.329	1.219	4.08e-06	yes	yes	yes	yes	yes	45	283	131	168	457	95	232	257	58	341	396	380	2081	387	492	546	97	253	146	164	257	70	250	329	110	298	372	326	2341	186	684	525
ENSMLUG00000003712	solute carrier family 25 member 4	SLC25A4	27	2277	50.942	5.671	8.77017e-11	29	2437	49.675	5.634	6.53e-10	yes	yes	yes	yes	yes	12	30	19	34	12	41	42	28	506	3351	33	41	2242	4616	3072	4352	25	27	21	33	7	30	45	36	954	2927	31	35	2522	2221	4272	4186
ENSMLUG00000003744	tetraspanin 1	TSPAN1	44	109	2.743	1.456	0.00525979	48	116	2.713	1.44	0.00415383	yes	no	yes	yes	no	12	49	83	8	7	1	86	109	20	245	137	36	10	121	105	195	25	44	93	8	4	1	93	139	37	214	129	31	11	58	146	188
ENSMLUG00000003847	arachidonate 5-lipoxygenase	ALOX5	114	442	2.885	1.529	2.31487e-06	123	474	2.867	1.52	4.94e-06	yes	yes	yes	yes	yes	70	49	37	69	589	23	51	28	92	64	43	346	2491	123	274	102	151	44	41	67	331	17	55	36	174	56	40	297	2802	59	381	98
ENSMLUG00000003911			95	307	3.323	1.733	0.0184693	101	329	3.283	1.715	0.0009109	yes	no	yes	yes	no	17	35	21	28	610	4	36	7	15	52	32	122	1774	266	160	38	37	31	24	27	343	3	39	9	29	45	30	105	1995	128	222	37
ENSMLUG00000003980	3-hydroxyacyl-CoA dehydratase 4	HACD4	52	146	2.421	1.276	4.64581e-06	56	157	2.407	1.267	3.54e-06	yes	yes	yes	yes	yes	41	22	31	41	125	8	112	33	50	60	61	94	560	31	205	107	88	20	35	40	70	6	121	42	94	52	57	81	630	15	285	103
ENSMLUG00000004041	follistatin	FST	51	98	2.052	1.037	0.0181281	56	105	2.037	1.026	0.017165	yes	no	yes	yes	no	136	86	13	21	69	16	28	41	86	161	13	59	109	127	61	164	294	77	15	21	39	12	30	53	163	141	12	51	123	61	85	158
ENSMLUG00000004068	nexilin F-actin binding protein	NEXN	20	236	6.618	2.726	0.00197488	21	254	6.704	2.745	7.84e-05	yes	no	yes	yes	no	22	41	7	11	20	37	16	2	537	90	5	19	88	721	116	309	47	37	8	11	11	27	17	3	1014	79	5	16	99	347	161	297
ENSMLUG00000004122	interferon induced protein 35	IFI35	51	126	2.066	1.047	0.00230073	54	135	2.055	1.039	0.00176475	yes	no	yes	yes	no	25	40	32	62	126	31	57	32	21	45	72	111	388	179	106	88	54	36	36	61	71	23	62	41	39	39	68	95	436	86	147	85
ENSMLUG00000004202	GTP cyclohydrolase 1	GCH1	24	49	2.369	1.244	0.00074676	26	53	2.298	1.2	0.000101607	yes	yes	yes	yes	yes	24	10	34	15	66	3	33	5	50	31	71	23	105	27	54	30	52	9	38	15	37	2	36	7	95	27	67	20	118	13	75	29
ENSMLUG00000004207	ependymin related 1	EPDR1	5	45	7.857	2.974	9.53132e-05	5	48	7.257	2.859	0.000118708	yes	yes	yes	yes	yes	6	4	11	6	0	0	8	2	15	128	14	5	60	56	50	34	13	4	12	6	0	0	9	3	28	112	13	4	67	27	70	33
ENSMLUG00000004223			32	199	6.418	2.682	0.0164564	34	213	6.142	2.619	0.001805	yes	no	yes	yes	no	16	8	6	5	203	0	15	2	10	11	12	128	1115	150	55	108	34	7	7	5	114	0	16	2	18	10	11	110	1254	72	77	104
ENSMLUG00000004292	monooxygenase DBH like 1	MOXD1	47	94	2.058	1.041	8.16027e-05	51	101	2.034	1.024	2.17e-05	yes	yes	yes	yes	yes	84	10	58	67	34	12	89	23	167	38	84	115	50	50	198	46	183	9	65	65	19	9	96	29	315	33	79	99	56	24	276	44
ENSMLUG00000004314			44	114	11.815	3.562	0.00525979	48	122	9.134	3.191	0.00553315	yes	no	yes	yes	no	0	2	76	11	2	1	261	1	4	263	367	3	12	85	109	66	0	2	85	11	1	1	282	1	8	230	345	3	14	41	152	63
ENSMLUG00000004320			82	292	5.245	2.391	0.000432032	87	314	5.194	2.377	1.01e-07	yes	yes	yes	yes	yes	2	8	8	48	573	3	3	8	6	11	19	211	1772	212	46	63	5	7	9	47	322	2	3	10	12	10	18	181	1993	102	64	61
ENSMLUG00000004321			10	34	4.649	2.217	0.000674954	10	36	4.271	2.095	2.02e-05	yes	yes	yes	yes	yes	12	3	3	5	52	0	4	0	22	6	3	41	134	17	30	17	25	3	3	5	29	0	4	0	41	5	3	35	151	8	42	16
ENSMLUG00000004361	sorting nexin 20	SNX20	12	58	6.444	2.688	3.75384e-07	13	63	6.024	2.591	9.42e-09	yes	yes	yes	yes	yes	6	1	2	6	75	3	2	2	9	8	9	44	293	39	28	38	14	1	2	6	42	2	2	2	17	7	8	38	330	19	39	37
ENSMLUG00000004436	junctional sarcoplasmic reticulum protein 1	JSRP1	8	43	5.827	2.543	0.000291448	9	46	5.692	2.509	2.3e-05	yes	yes	yes	yes	yes	3	20	4	2	0	27	5	3	26	87	0	7	55	54	48	64	6	18	4	2	0	20	5	4	49	76	0	6	62	26	67	62
ENSMLUG00000004478	regulator of G protein signaling 2	RGS2	146	382	2.784	1.477	8.17788e-06	157	409	2.768	1.469	1.16e-05	yes	yes	yes	yes	yes	112	45	74	86	689	20	71	70	138	136	95	295	1677	293	191	229	242	40	83	84	387	15	77	89	261	119	89	253	1886	141	265	220
ENSMLUG00000004484	regulator of G protein signaling 1	RGS1	46	69	2.208	1.143	0.00703162	52	75	2.133	1.093	0.00411282	yes	no	yes	yes	no	200	12	7	30	21	8	92	2	190	58	15	51	34	37	155	14	433	11	8	29	12	6	99	2	359	51	14	44	38	18	216	13
ENSMLUG00000004499	TRAF3 interacting protein 3	TRAF3IP3	14	53	3.611	1.852	0.00777839	16	57	3.508	1.811	0.00399174	yes	no	yes	yes	no	9	1	5	16	75	0	6	2	11	7	2	40	236	79	22	29	20	1	6	16	42	0	7	3	21	6	2	34	266	38	31	28
ENSMLUG00000004581	Fc fragment of IgE receptor Ig	FCER1G	128	426	3.06	1.613	1.64786e-10	137	457	3.04	1.604	1.29e-09	yes	yes	yes	yes	yes	107	34	47	90	619	31	61	31	198	93	72	511	2088	166	133	148	233	30	53	88	348	23	66	40	373	81	68	439	2349	80	185	142
ENSMLUG00000004670	peptidase M20 domain containing 1	PM20D1	5	53	14.319	3.84	0.00401161	5	57	11.606	3.537	0.000481901	yes	no	yes	yes	no	0	0	5	8	4	0	19	1	25	97	12	1	28	141	105	16	1	0	6	8	2	0	20	1	48	85	11	1	32	68	146	15
ENSMLUG00000004672	solute carrier family 2 member 4	SLC2A4	121	590	3.806	1.928	0.000890618	131	632	3.777	1.917	3.09e-05	yes	yes	yes	yes	yes	116	157	82	121	84	195	127	89	384	997	93	68	662	860	788	864	251	140	92	118	47	143	137	114	724	871	87	58	745	414	1096	831
ENSMLUG00000004862			107	393	3.044	1.606	0.0136762	116	422	2.989	1.579	0.00154246	yes	no	yes	yes	no	92	84	25	30	509	16	91	10	61	120	44	245	2270	85	157	162	200	75	28	29	286	12	98	13	116	105	41	210	2553	41	218	156
ENSMLUG00000004884	C-X-C motif chemokine receptor 2	CXCR2	18	69	7.583	2.923	1.12002e-05	19	74	6.921	2.791	7.45e-06	yes	yes	yes	yes	yes	6	1	6	3	125	3	0	1	4	8	28	57	358	33	34	30	14	1	7	3	70	2	0	1	8	7	26	49	403	16	47	29
ENSMLUG00000004928			51	27	-2.15054	-1.106	0.0312349	55	29	-2.11416	-1.081	0.0216866	yes	no	yes	yes	no	63	26	43	62	39	25	58	89	51	27	47	22	8	2	45	14	137	23	48	61	22	18	63	114	96	24	44	19	9	1	62	13
ENSMLUG00000004938	family with sequence similarity 3 member D	FAM3D	26	94	3.636	1.862	2.61263e-06	28	100	3.574	1.837	1.88e-07	yes	yes	yes	yes	yes	4	68	18	1	80	12	6	20	5	229	24	17	218	110	24	122	9	61	20	1	45	9	6	26	10	200	23	15	245	53	34	117
ENSMLUG00000005006	metallothionein 3	MT3	24	57	2.554	1.353	0.000560073	26	61	2.511	1.328	0.000144586	yes	yes	yes	yes	yes	7	17	19	28	21	34	64	5	23	64	27	29	82	79	110	45	15	15	21	27	12	25	69	7	43	56	25	25	92	38	153	43
ENSMLUG00000005028	CD83 molecule	CD83	56	108	2.179	1.124	0.00247274	60	116	2.152	1.106	0.00208019	yes	no	yes	yes	no	65	25	87	52	12	25	141	40	137	73	64	65	64	102	211	148	141	22	97	51	7	18	152	51	258	64	60	56	72	49	294	142
ENSMLUG00000005095			34	76	2.39	1.257	0.00153226	36	82	2.361	1.239	0.000824034	yes	no	yes	yes	no	12	27	25	100	43	7	29	28	18	104	40	91	142	60	47	107	26	24	28	98	24	5	31	36	34	91	38	78	160	29	65	103
ENSMLUG00000005171	tubulin polymerization promoting protein family member 3	TPPP3	73	388	4.497	2.169	5.06699e-10	78	413	4.467	2.159	6.81e-09	yes	yes	yes	yes	yes	22	49	156	66	69	74	107	42	57	686	572	135	242	802	188	418	48	44	174	64	39	54	115	54	108	599	537	116	272	386	261	402
ENSMLUG00000005389	high mobility group nucleosomal binding domain 3	HMGN3	265	781	2.759	1.464	3.31659e-06	284	835	2.742	1.455	1.04e-05	yes	yes	yes	yes	yes	63	205	295	464	276	249	330	236	155	1161	391	390	829	1334	820	1168	136	183	329	453	155	183	356	302	293	1014	367	335	933	642	1141	1123
ENSMLUG00000005510			30	3951	80.582	6.332	1.5293e-10	33	4208	78.797	6.3	2.14e-08	yes	yes	yes	yes	yes	12	10	14	73	39	49	22	24	565	4488	13	92	4986	12003	3461	5997	27	9	16	71	22	36	24	31	1067	3920	12	79	5608	5775	4813	5768
ENSMLUG00000005615	ST3 beta-galactoside alpha-2,3-sialyltransferase 5	ST3GAL5	11	31	2.694	1.43	0.00230073	11	33	2.59	1.373	0.000115906	yes	no	yes	yes	no	14	6	17	10	14	1	15	8	17	15	35	21	76	23	38	20	30	5	19	10	8	1	16	10	33	13	33	18	85	11	53	19
ENSMLUG00000005643	syntrophin alpha 1	SNTA1	18	167	9.904	3.308	2.26445e-12	19	180	9.726	3.282	2.39e-10	yes	yes	yes	yes	yes	20	8	4	55	14	10	18	14	160	161	13	42	281	193	278	210	43	7	4	54	8	7	19	18	302	141	12	36	316	93	387	202
ENSMLUG00000005703	tetraspanin 8	TSPAN8	10	48	3.698	1.887	2.60937e-05	11	51	3.651	1.868	6.57e-07	yes	yes	yes	yes	yes	6	9	12	5	25	1	11	14	8	38	19	17	142	25	26	106	12	8	13	5	14	1	12	18	16	33	18	15	160	12	36	102
ENSMLUG00000005717			410	982	4.05	2.018	0.00340796	446	1058	3.989	1.996	0.000140089	yes	no	yes	yes	no	627	59	79	62	963	12	1434	48	853	203	113	568	3212	401	1859	647	1359	53	88	61	541	9	1548	61	1610	177	106	488	3613	193	2585	622
ENSMLUG00000005723	potassium calcium-activated channel subfamily M alpha 1	KCNMA1	6	20	4.385	2.132	0.00503354	6	21	4.075	2.027	0.000566739	yes	no	yes	yes	no	3	0	8	5	5	3	19	1	36	25	20	3	18	21	26	7	6	0	9	5	3	2	20	1	67	22	19	3	20	10	36	7
ENSMLUG00000005880			206	119	-2.05761	-1.041	0.0115624	228	130	-2.06186	-1.043	0.0130086	yes	no	yes	yes	no	896	121	86	48	116	256	78	48	624	18	50	48	72	33	88	19	1943	108	96	47	65	188	84	62	1178	16	47	41	81	16	123	18
ENSMLUG00000005941			39	180	4.642	2.215	7.49229e-07	42	192	4.578	2.195	4.71e-06	yes	yes	yes	yes	yes	13	25	55	48	25	57	81	9	71	266	68	56	294	351	168	167	28	22	61	47	14	42	88	12	134	232	64	48	331	169	233	161
ENSMLUG00000006023	arachidonate 5-lipoxygenase activating protein	ALOX5AP	557	1711	3.067	1.617	6.14282e-08	597	1835	3.055	1.611	5.14e-07	yes	yes	yes	yes	yes	59	186	234	286	3057	84	287	266	63	461	421	1246	8560	946	900	1092	129	166	261	279	1718	62	310	341	118	403	396	1070	9628	455	1252	1050
ENSMLUG00000006123	DnaJ heat shock protein family (Hsp40) member B5	DNAJB5	8	32	3.422	1.775	0.00184257	9	34	3.377	1.756	0.000272406	yes	no	yes	yes	no	7	7	11	15	7	8	6	7	48	37	4	19	28	42	32	43	15	6	12	15	4	6	7	9	91	32	4	16	31	20	45	41
ENSMLUG00000006208	chromosome 15 open reading frame 48	C15orf48	58	186	3.165	1.662	1.81242e-05	63	199	3.148	1.654	1.76e-05	yes	yes	yes	yes	yes	10	54	21	83	233	14	27	26	13	110	34	168	615	227	209	113	22	48	24	81	131	10	29	33	25	96	32	144	692	109	290	109
ENSMLUG00000006366	ecotropic viral integration site 2B	EVI2B	33	132	5.617	2.49	0.00257547	35	142	5.278	2.4	3.5e-05	yes	no	yes	yes	no	17	7	11	10	203	0	12	5	13	16	28	106	624	69	83	116	37	6	12	10	114	0	13	6	24	14	26	91	702	33	115	112
ENSMLUG00000006437	FXYD domain containing ion transport regulator 1	FXYD1	110	335	2.866	1.519	1.51805e-05	118	358	2.846	1.509	3.41e-05	yes	yes	yes	yes	yes	103	124	72	179	176	80	98	45	193	370	101	169	539	601	324	381	224	111	80	175	99	59	106	57	364	323	95	145	606	289	451	366
ENSMLUG00000006479	colony stimulating factor 3 receptor	CSF3R	45	216	6.894	2.785	0.000263366	48	231	6.539	2.709	5.74e-08	yes	yes	yes	yes	yes	2	8	8	17	320	3	1	1	7	16	13	282	1282	19	50	56	5	7	9	17	180	2	1	1	13	14	12	242	1442	9	69	54
ENSMLUG00000006560			126	1044	23.072	4.528	0.000222298	135	1112	21.603	4.433	0.000739012	yes	yes	yes	yes	yes	1	13	447	162	85	4	296	1	52	1911	2519	63	1241	1621	242	701	3	12	499	158	48	3	320	1	98	1669	2367	54	1396	780	336	674
ENSMLUG00000006591	myosin light chain 6B	MYL6B	222	3871	10.848	3.439	6.92944e-06	239	4122	10.788	3.431	3.7e-07	yes	yes	yes	yes	yes	120	171	221	270	361	168	265	202	1123	6726	233	281	3250	10024	6007	3322	260	153	247	264	203	123	286	259	2119	5875	219	241	3655	4823	8355	3195
ENSMLUG00000006592	docking protein 3	DOK3	90	444	6.01	2.587	1.16458e-05	96	476	5.913	2.564	4.01e-10	yes	yes	yes	yes	yes	6	8	20	48	589	3	27	16	19	49	36	238	2572	322	196	120	13	7	22	47	331	2	29	20	35	43	34	204	2893	155	272	115
ENSMLUG00000006710			134	488	12.142	3.602	0.0452249	144	520	11.706	3.549	0.0419863	yes	no	yes	yes	no	0	28	78	254	48	1	661	0	614	297	230	171	212	1634	319	423	0	25	87	248	27	1	714	0	1158	259	216	147	239	786	444	407
ENSMLUG00000006723			11	24	12.712	3.668	0.0142897	12	26	7.641	2.934	0.00911748	yes	no	yes	yes	no	0	1	9	62	0	0	16	0	20	10	35	26	19	64	12	5	0	1	10	61	0	0	17	0	38	9	33	22	21	31	17	5
ENSMLUG00000006736	myosin light chain, phosphorylatable, fast skeletal muscle	MYLPF	12	2180	129.891	7.021	1.01537e-13	13	2335	127.67	6.996	8.33e-14	yes	yes	yes	yes	yes	2	16	2	20	34	7	12	6	604	3312	5	36	3943	3720	2475	3349	5	14	2	20	19	5	13	8	1140	2893	5	31	4435	1790	3442	3221
ENSMLUG00000006787	membrane palmitoylated protein 6	MPP6	18	48	2.288	1.194	0.0245108	20	52	2.27	1.183	0.0154376	yes	no	yes	yes	no	31	26	15	15	7	16	22	10	42	113	12	9	31	54	49	78	68	23	17	15	4	12	24	13	79	99	11	8	35	26	68	75
ENSMLUG00000006984	paraoxonase 3	PON3	115	176	5.457	2.448	0.0422554	124	189	5.012	2.325	0.0161819	yes	no	yes	yes	no	0	11	84	198	52	0	570	5	39	27	186	105	206	118	495	229	1	10	94	193	29	0	615	7	74	24	175	90	232	57	688	220
ENSMLUG00000007003	tropomyosin 1	TPM1	324	4229	8.475	3.083	1.00245e-05	350	4525	8.429	3.075	2e-07	yes	yes	yes	yes	yes	378	317	305	213	278	194	556	352	1541	4506	449	241	6035	9220	5193	6646	820	283	340	208	156	142	600	450	2908	3936	422	207	6788	4436	7222	6392
ENSMLUG00000007012	gap junction protein beta 1	GJB1	45	102	16.4	4.036	0.00450929	48	109	10.929	3.45	0.00326146	yes	no	yes	yes	no	0	0	73	86	12	3	183	0	17	42	214	21	116	150	186	67	0	0	82	84	7	2	198	0	32	37	201	18	131	72	259	64
ENSMLUG00000007027	pyruvate dehydrogenase kinase 4	PDK4	187	96	-2.07039	-1.049	0.00283389	205	104	-2.07039	-1.051	0.00228729	yes	no	yes	yes	no	504	151	121	83	39	146	97	355	323	65	115	23	42	19	66	113	1093	135	135	81	22	107	105	455	610	57	108	20	47	9	92	109
ENSMLUG00000007107	fibroblast growth factor 1	FGF1	40	15	-2.57732	-1.368	0.0212355	44	16	-2.53165	-1.34	0.00745077	yes	no	yes	yes	no	91	85	24	13	9	41	39	17	19	39	15	17	9	0	21	2	197	76	27	13	5	30	42	22	35	34	14	15	10	0	29	2
ENSMLUG00000007162	DnaJ heat shock protein family (Hsp40) member C12	DNAJC12	35	68	2.102	1.072	0.0098742	38	73	2.076	1.054	0.0050775	yes	no	yes	yes	no	14	32	36	44	46	8	77	26	43	81	59	42	84	94	88	55	30	29	40	43	26	6	83	33	81	71	55	36	95	45	122	53
ENSMLUG00000007164	lactotransferrin	LTF	42	251	6.837	2.773	3.72061e-05	44	270	6.507	2.702	6.23e-08	yes	yes	yes	yes	yes	17	25	50	72	107	4	56	2	178	100	113	109	935	276	221	78	37	22	56	70	60	3	61	3	336	87	106	94	1052	133	308	75
ENSMLUG00000007209	aldehyde dehydrogenase 1 family member A1	ALDH1A1	38	91	2.406	1.267	0.0120865	40	98	2.384	1.253	0.0132722	yes	no	yes	yes	no	11	40	34	55	41	11	74	34	24	124	128	20	123	121	74	116	24	36	38	54	23	8	80	43	45	108	120	17	138	58	103	112
ENSMLUG00000007413	claudin 12	CLDN12	46	22	-2.20264	-1.14	0.000778591	50	23	-2.1978	-1.136	6.32e-05	yes	yes	yes	yes	yes	57	53	45	27	25	56	44	65	25	24	37	7	19	21	14	26	123	47	50	26	14	41	48	83	48	21	35	6	21	10	19	25
ENSMLUG00000007417	toll like receptor 4	TLR4	229	774	3.383	1.758	3.41967e-08	246	831	3.365	1.751	1.51e-07	yes	yes	yes	yes	yes	129	120	50	97	1167	22	173	74	242	206	83	533	3905	355	487	381	280	107	56	95	656	16	187	95	456	180	78	458	4392	171	678	366
ENSMLUG00000007425			9	90	9.038	3.176	0.000181308	10	97	8.554	3.097	2.44e-05	yes	yes	yes	yes	yes	6	3	20	13	11	10	5	5	62	142	14	6	154	152	83	109	14	3	22	13	6	7	5	7	117	124	13	5	173	73	115	105
ENSMLUG00000007435	complement component 4 binding protein beta	C4BPB	24	54	3.516	1.814	0.000704426	26	58	3.383	1.758	0.000633936	yes	yes	yes	yes	yes	3	64	13	66	4	5	34	5	14	112	40	41	69	48	68	42	6	57	14	64	2	4	37	6	27	98	38	35	78	23	95	40
ENSMLUG00000007443			138	320	2.764	1.467	6.89421e-05	149	346	2.742	1.455	0.00015733	yes	yes	yes	yes	yes	272	150	32	300	114	34	152	47	649	345	127	125	424	158	474	256	589	134	36	293	64	25	164	60	1225	301	119	107	477	76	659	246
ENSMLUG00000007445	BCL2 like 15	BCL2L15	7	23	3.006	1.588	0.0161952	8	25	2.95	1.561	0.00201221	yes	no	yes	yes	no	12	2	6	3	21	5	2	5	19	3	4	37	61	33	21	9	25	2	7	3	12	4	2	7	36	3	4	32	69	16	29	9
ENSMLUG00000007638	CD53 molecule	CD53	79	281	3.764	1.912	1.14958e-06	84	301	3.734	1.901	1.93e-06	yes	yes	yes	yes	yes	30	21	27	97	404	5	19	27	39	48	66	227	1377	179	193	117	64	19	30	95	227	4	21	34	74	42	62	195	1549	86	269	113
ENSMLUG00000007642	RUN and cysteine rich domain containing beclin 1 interacting protein like	RUBCNL	19	78	2.638	1.4	0.000196055	20	84	2.632	1.396	4.5e-05	yes	yes	yes	yes	yes	5	15	15	9	82	10	16	3	7	37	20	28	461	23	40	11	10	13	17	9	46	7	17	4	13	32	19	24	518	11	55	11
ENSMLUG00000007650	phospholipase A2 group IVA	PLA2G4A	9	24	2.468	1.303	0.0203444	10	26	2.396	1.261	0.00281399	yes	no	yes	yes	no	9	15	9	2	16	3	6	10	11	17	18	6	68	37	13	26	19	13	10	2	9	2	7	13	21	15	17	5	76	18	18	25
ENSMLUG00000007662	transmembrane 7 superfamily member 3	TM7SF3	642	313	-2.04918	-1.034	1.42304e-12	690	336	-2.06186	-1.044	1.41e-08	yes	yes	yes	yes	yes	295	653	813	785	327	714	570	976	163	355	530	306	158	254	312	425	640	584	908	767	184	524	616	1249	308	310	498	263	178	122	434	409
ENSMLUG00000007739	myelin protein zero	MPZ	15	55	3.569	1.836	0.0108543	17	60	3.428	1.777	0.0193609	yes	no	yes	yes	no	18	1	7	45	21	1	25	5	55	6	57	9	242	25	20	28	39	1	8	44	12	1	27	6	103	5	54	8	272	12	28	27
ENSMLUG00000007751	hematopoietic cell-specific Lyn substrate 1	HCLS1	106	438	4.806	2.265	1.45521e-05	114	468	4.764	2.252	1.41e-08	yes	yes	yes	yes	yes	22	34	28	76	626	14	31	18	48	85	57	487	2008	474	158	188	47	30	31	74	352	10	34	23	90	74	54	418	2258	228	220	181
ENSMLUG00000007758	transcriptional and immune response regulator	TCIM	10	26	3.28	1.714	0.0156355	11	28	3.08	1.623	0.00965258	yes	no	yes	yes	no	18	0	8	9	18	4	22	2	14	34	32	35	25	21	24	20	38	0	9	9	10	3	24	2	27	30	30	30	28	10	33	19
ENSMLUG00000007831	DNA topoisomerase II alpha	TOP2A	32	118	5.061	2.339	0.0139778	34	127	4.853	2.279	0.00199676	yes	no	yes	yes	no	4	27	9	27	174	3	7	2	25	17	4	219	430	110	43	99	9	24	10	26	98	2	8	2	48	15	4	188	484	53	60	95
ENSMLUG00000007839	protein phosphatase 3 catalytic subunit gamma	PPP3CC	20	62	2.907	1.539	0.000491302	22	67	2.871	1.521	0.000229467	yes	yes	yes	yes	yes	17	19	17	37	21	11	27	12	25	113	32	30	53	79	82	86	36	17	19	36	12	8	29	15	47	99	30	26	60	38	114	83
ENSMLUG00000007845	solute carrier family 43 member 1	SLC43A1	31	61	2.307	1.206	0.00930033	33	65	2.266	1.18	0.00677313	yes	no	yes	yes	no	35	9	39	68	25	10	45	16	65	49	71	38	65	60	60	77	75	8	43	66	14	7	49	21	123	43	67	33	73	29	83	74
ENSMLUG00000007948			22	99	3.707	1.89	0.000266848	24	106	3.668	1.875	0.00013633	yes	yes	yes	yes	yes	19	7	8	3	125	5	3	5	26	15	9	64	602	6	32	38	42	6	9	3	70	4	3	6	50	13	8	55	677	3	44	37
ENSMLUG00000008122	CUE domain containing 1	CUEDC1	12	31	2.559	1.356	0.00303528	13	34	2.495	1.319	0.000137055	yes	no	yes	yes	no	26	10	8	13	12	3	6	16	60	32	14	19	63	15	25	21	56	9	9	13	7	2	6	20	113	28	13	16	71	7	35	20
ENSMLUG00000008193	isocitrate dehydrogenase 3 (NAD(+)) beta	IDH3B	209	417	2.09	1.064	0.000225777	224	447	2.077	1.055	0.000457701	yes	yes	yes	yes	yes	56	190	221	440	130	151	241	240	148	467	301	309	395	522	389	804	122	170	247	430	73	111	260	307	279	408	283	265	444	251	541	773
ENSMLUG00000008204	prostaglandin-endoperoxide synthase 2	PTGS2	53	232	6.981	2.803	0.000376262	58	253	6.525	2.706	1.29e-05	yes	yes	yes	yes	yes	122	27	51	6	178	3	36	2	898	163	63	111	137	37	308	142	265	24	57	6	100	2	39	2	1694	142	59	95	154	18	429	137
ENSMLUG00000008230	myocyte enhancer factor 2C	MEF2C	18	118	4.345	2.119	5.00783e-05	20	126	4.339	2.117	7.18e-05	yes	yes	yes	yes	yes	28	21	13	13	16	15	22	17	212	118	10	5	105	276	104	112	60	19	14	13	9	11	24	22	401	103	9	4	118	133	144	108
ENSMLUG00000008270	ATPase phospholipid transporting 8B4 (putative)	ATP8B4	23	80	2.769	1.469	2.31794e-06	24	86	2.759	1.464	2.21e-07	yes	yes	yes	yes	yes	9	9	18	25	62	19	19	20	13	27	33	90	318	60	44	55	20	8	20	24	35	14	20	26	24	24	31	77	358	29	61	53
ENSMLUG00000008293	KIAA1324	KIAA1324	30	78	8.005	3.001	0.010349	32	84	6.705	2.745	0.00494501	yes	no	yes	yes	no	2	1	65	25	23	0	119	1	82	24	172	7	127	73	96	41	5	1	73	24	13	0	129	1	155	21	162	6	143	35	134	39
ENSMLUG00000008322			17	50	2.381	1.252	0.00218686	19	54	2.37	1.245	0.000412196	yes	no	yes	yes	no	21	21	14	17	23	16	15	12	31	70	11	55	135	33	32	35	46	19	16	17	13	12	16	15	59	61	10	47	152	16	44	34
ENSMLUG00000008355	HCK proto-oncogene, Src family tyrosine kinase	HCK	55	260	5.265	2.396	2.70868e-09	59	279	5.185	2.374	9.42e-09	yes	yes	yes	yes	yes	23	7	21	27	335	12	6	7	34	27	35	192	1434	187	113	58	50	6	24	26	188	9	6	9	64	24	33	165	1613	90	157	56
ENSMLUG00000008409	ankyrin repeat and SOCS box containing 5	ASB5	5	19	4.124	2.044	0.00362973	5	20	3.851	1.945	4.34e-06	yes	no	yes	yes	no	7	4	4	3	0	0	6	13	34	29	13	1	15	17	15	29	15	4	4	3	0	0	7	16	64	25	12	1	17	8	21	28
ENSMLUG00000008511			43	158	2.896	1.534	1.94216e-05	46	170	2.91	1.541	6.94e-06	yes	yes	yes	yes	yes	29	11	0	39	238	0	21	7	34	32	0	115	981	0	65	41	62	10	0	38	134	0	23	9	64	28	0	99	1103	0	91	39
ENSMLUG00000008550			52	118	2.226	1.154	0.00012591	57	127	2.207	1.142	6.32e-05	yes	yes	yes	yes	yes	171	23	34	35	53	16	67	16	314	47	30	112	194	73	142	29	371	21	38	34	30	12	72	21	592	41	28	96	218	35	198	28
ENSMLUG00000008558	selectin L	SELL	155	821	10.575	3.403	1.58066e-06	165	879	10.538	3.398	3.03e-09	yes	yes	yes	yes	yes	3	27	21	49	1101	14	13	9	8	140	51	795	3813	698	759	307	7	24	23	48	619	10	14	12	15	122	48	683	4289	336	1055	295
ENSMLUG00000008593	selectin E	SELE	40	82	6.038	2.594	0.0102557	44	89	5.324	2.412	0.000633936	yes	no	yes	yes	no	178	7	3	2	119	0	9	1	159	52	1	113	211	23	86	15	386	6	3	2	67	0	10	1	300	45	1	97	237	11	119	14
ENSMLUG00000008609			10	24	2.6	1.379	0.0444399	11	26	2.505	1.325	0.0193609	yes	no	yes	yes	no	9	3	4	12	9	1	31	9	28	35	7	5	39	25	36	20	19	3	5	12	5	1	34	12	52	31	7	4	44	12	50	19
ENSMLUG00000008622	cholesterol 25-hydroxylase	CH25H	91	263	3.38	1.757	1.01153e-05	99	283	3.349	1.744	3.08e-05	yes	yes	yes	yes	yes	145	152	32	66	222	12	72	27	331	308	49	489	186	118	415	208	315	136	36	64	125	9	78	34	625	269	46	420	209	57	577	200
ENSMLUG00000008793	cartilage intermediate layer protein	CILP	34	13	-2.55754	-1.354	0.00991606	37	14	-2.54453	-1.346	0.00091925	yes	no	yes	yes	no	95	7	38	71	11	7	21	23	41	1	10	16	10	6	18	3	205	6	42	69	6	5	23	29	77	1	9	14	11	3	25	3
ENSMLUG00000008815	heme oxygenase 1	HMOX1	157	349	2.675	1.42	3.98243e-05	170	376	2.655	1.409	7.28e-05	yes	yes	yes	yes	yes	248	90	88	68	621	33	72	35	565	159	64	369	1014	235	215	172	538	80	98	66	349	24	78	45	1067	139	60	317	1140	113	299	165
ENSMLUG00000008833	microsomal glutathione S-transferase 2	MGST2	180	413	2.254	1.173	1.65437e-05	193	441	2.242	1.165	3.31e-05	yes	yes	yes	yes	yes	25	122	177	300	319	101	250	149	42	403	411	269	896	491	378	412	54	109	198	293	179	74	270	191	79	352	386	231	1008	236	526	396
ENSMLUG00000008878	fasciculation and elongation protein zeta 2	FEZ2	32	62	2.057	1.04	0.00448644	34	66	2.013	1.01	0.00148875	yes	no	yes	yes	no	29	35	41	24	11	5	55	54	46	74	66	31	68	35	101	71	62	31	46	23	6	4	59	69	86	65	62	27	77	17	140	68
ENSMLUG00000009077			42	308	12.157	3.604	0.0051632	45	329	11.897	3.573	0.000883505	yes	no	yes	yes	no	0	2	121	13	59	0	137	4	1	143	637	10	921	443	95	211	0	2	135	13	33	0	148	5	1	125	599	9	1036	213	132	203
ENSMLUG00000009131			42	188	3.959	1.985	1.96443e-07	46	204	3.925	1.973	2.39e-08	yes	yes	yes	yes	yes	62	20	4	17	123	1	11	99	149	60	4	24	615	71	80	503	134	18	4	17	69	1	12	127	281	52	4	21	692	34	111	484
ENSMLUG00000009147	RAB27A, member RAS oncogene family	RAB27A	71	170	2.14	1.097	1.3157e-06	76	182	2.127	1.089	2.1e-06	yes	yes	yes	yes	yes	17	30	62	54	231	48	84	44	21	66	115	118	629	179	130	104	36	27	69	53	130	35	91	56	40	58	108	101	708	86	181	100
ENSMLUG00000009296	glutathione peroxidase 3	GPX3	41	102	6.303	2.656	0.00631299	44	109	5.777	2.53	0.00188567	yes	no	yes	yes	no	1	8	81	94	18	1	122	2	59	37	232	37	179	108	121	46	3	7	90	92	10	1	132	3	111	32	218	32	201	52	168	44
ENSMLUG00000009324	ankyrin repeat domain 2	ANKRD2	11	48	2.974	1.573	0.00936593	12	52	3.064	1.615	0.000954302	yes	no	yes	yes	no	17	10	6	4	16	8	15	15	44	35	0	6	57	112	41	88	37	9	7	4	9	6	16	19	83	31	0	5	64	54	57	85
ENSMLUG00000009413			243	651	3.617	1.855	0.0111848	260	698	3.53	1.82	0.000304581	yes	no	yes	yes	no	49	198	56	478	952	3	35	171	114	792	178	272	2913	214	249	473	106	177	62	467	535	2	38	219	216	692	167	234	3277	103	346	455
ENSMLUG00000009532	grancalcin	GCA	29	89	2.399	1.262	0.00192543	31	95	2.386	1.255	0.00123646	yes	no	yes	yes	no	23	26	11	15	94	20	27	14	16	47	10	52	359	73	91	63	50	23	12	15	53	15	29	18	30	41	9	45	404	35	127	61
ENSMLUG00000009548	dehydrogenase/reductase 9	DHRS9	18	81	3.927	1.974	1.1637e-06	19	86	3.866	1.951	8.98e-08	yes	yes	yes	yes	yes	8	8	12	8	82	15	4	5	9	34	19	40	388	81	51	25	17	7	13	8	46	11	4	7	17	30	18	34	436	39	71	24
ENSMLUG00000009592			48	121	2.263	1.178	4.58694e-05	51	130	2.249	1.169	2.05e-05	yes	yes	yes	yes	yes	12	9	34	67	215	3	22	18	18	15	46	165	596	29	54	44	26	8	38	65	121	2	24	23	34	13	43	142	670	14	75	42
ENSMLUG00000009700	fat storage inducing transmembrane protein 1	FITM1	20	114	4.387	2.133	2.75174e-05	21	122	4.346	2.12	7.6e-05	yes	yes	yes	yes	yes	41	21	15	14	18	20	15	13	58	223	10	19	122	216	117	148	89	19	17	14	10	15	16	16	110	195	9	16	137	104	163	142
ENSMLUG00000009730			34	125	3.232	1.693	5.01676e-07	37	134	3.207	1.681	2.23e-07	yes	yes	yes	yes	yes	23	47	43	34	27	23	39	35	54	226	70	34	134	131	137	214	50	42	48	33	15	17	42	45	101	197	66	29	151	63	190	206
ENSMLUG00000009761			516	1342	11.158	3.48	0.0324385	552	1454	10.811	3.434	0.0337063	yes	no	yes	yes	no	0	73	965	1178	208	3	1702	1	3687	613	2042	706	1471	557	1263	395	0	65	1077	1151	117	2	1838	1	6958	535	1919	606	1655	268	1757	380
ENSMLUG00000009772	dual specificity phosphatase 1	DUSP1	683	1182	2.027	1.02	0.000510204	751	1279	2.016	1.011	0.00146192	yes	no	yes	yes	no	2301	820	256	277	687	95	812	216	3067	1254	253	1402	919	357	1483	722	4990	733	286	271	386	70	877	277	5788	1095	238	1204	1034	172	2062	694
ENSMLUG00000009831	proline-serine-threonine phosphatase interacting protein 2	PSTPIP2	9	27	2.879	1.526	0.00302316	10	29	2.81	1.491	4.81e-05	yes	no	yes	yes	no	3	1	12	5	27	3	10	11	5	15	16	9	76	17	30	47	7	1	13	5	15	2	11	14	9	13	15	8	85	8	42	45
ENSMLUG00000009847	protein phosphatase, Mg2+/Mn2+ dependent 1J	PPM1J	19	46	2.122	1.085	0.0162539	20	49	2.095	1.067	0.0058937	yes	no	yes	yes	no	13	12	12	33	50	7	15	8	17	23	13	35	172	44	27	34	28	11	13	32	28	5	16	10	33	20	12	30	193	21	37	33
ENSMLUG00000009915	DNA damage inducible transcript 4 like	DDIT4L	34	72	2.072	1.051	0.0298028	37	77	2.046	1.033	0.0300429	yes	no	yes	yes	no	48	44	41	56	14	12	33	23	40	114	62	38	60	54	52	153	104	39	46	55	8	9	36	29	76	100	58	33	68	26	72	147
ENSMLUG00000009921	cholinergic receptor nicotinic beta 1 subunit	CHRNB1	45	92	2.139	1.097	0.00245807	48	98	2.118	1.083	0.00164868	yes	no	yes	yes	no	11	106	61	53	30	50	28	21	33	183	55	54	61	168	74	108	23	95	68	52	17	37	30	27	63	160	52	46	69	81	103	104
ENSMLUG00000009923	phosphoinositide-3-kinase interacting protein 1	PIK3IP1	1872	895	-2.08768	-1.061	1.57087e-06	2018	962	-2.09644	-1.069	2.3e-05	yes	yes	yes	yes	yes	1495	2174	2058	2428	989	3189	874	1765	1019	1161	1577	1015	511	601	408	869	3243	1943	2297	2372	556	2340	944	2259	1923	1014	1482	872	575	289	567	836
ENSMLUG00000009938	ATPase sarcoplasmic/endoplasmic reticulum Ca2+ transporting 1	ATP2A1	2	1095	407.876	8.672	2.03747e-13	2	1185	413.571	8.692	5.83e-120	yes	yes	yes	yes	yes	6	1	2	0	2	0	1	4	1566	844	0	13	2774	586	1565	1415	14	1	2	0	1	0	1	5	2956	737	0	11	3120	282	2176	1361
ENSMLUG00000009941	interleukin 1 beta	IL1B	21	198	11.431	3.515	0.00105177	22	212	9.96	3.316	3.17e-05	yes	no	yes	yes	no	5	9	8	1	128	0	15	1	5	17	15	68	863	154	411	53	11	8	9	1	72	0	16	1	9	15	14	58	971	74	571	51
ENSMLUG00000009950	ryanodine receptor 1	RYR1	8	94	8.81	3.139	1.86201e-07	8	102	8.572	3.1	1.64e-07	yes	yes	yes	yes	yes	6	0	2	9	9	15	9	10	369	37	7	7	95	98	88	50	12	0	2	9	5	11	10	13	697	32	7	6	107	47	122	48
ENSMLUG00000010000	synuclein gamma	SNCG	15	42	2.699	1.432	0.0164807	16	44	2.648	1.405	0.012838	yes	no	yes	yes	no	3	17	11	35	18	5	16	13	13	35	26	12	98	71	20	57	7	15	12	34	10	4	17	17	25	31	24	10	110	34	28	55
ENSMLUG00000010014			13	53	3.387	1.76	0.00128357	14	57	3.325	1.733	7.57e-05	yes	no	yes	yes	no	9	7	6	8	62	0	5	5	14	5	10	30	281	33	32	20	20	6	7	8	35	0	5	6	27	4	9	26	316	16	45	19
ENSMLUG00000010069	keratin 7	KRT7	78	215	2.83	1.501	0.0270928	84	229	2.801	1.486	0.00339781	yes	no	yes	yes	no	18	69	139	96	53	15	166	70	56	261	313	57	233	414	183	204	39	62	155	94	30	11	179	89	105	228	294	49	262	199	254	196
ENSMLUG00000010167	bactericidal/permeability-increasing protein	BPI	38	97	2.096	1.068	0.0187641	41	104	2.074	1.053	0.0156894	yes	no	yes	yes	no	69	16	23	45	66	7	32	42	70	37	24	56	381	67	91	50	149	14	26	44	37	5	35	54	133	32	23	48	429	32	126	48
ENSMLUG00000010207			1496	2917	2.936	1.554	0.0201897	1607	3121	2.91	1.541	0.00377826	yes	no	yes	yes	no	732	1636	1446	616	6196	721	311	313	1425	5639	1091	3316	3360	2478	3779	2251	1588	1462	1614	602	3482	529	336	400	2690	4925	1025	2848	3779	1192	5256	2165
ENSMLUG00000010209	desmin	DES	10	1457	118.171	6.885	2.19273e-09	11	1579	107.507	6.748	7.98e-08	yes	yes	yes	yes	yes	14	23	7	18	7	0	6	7	3687	1701	4	21	2793	875	1608	969	31	21	8	18	4	0	6	9	6959	1486	4	18	3141	421	2236	932
ENSMLUG00000010243			55	112	3.095	1.63	0.0015612	59	120	3.046	1.607	0.00311786	yes	no	yes	yes	no	6	15	58	123	75	8	145	8	27	60	122	58	212	139	188	87	14	13	65	120	42	6	157	10	51	52	115	50	238	67	262	84
ENSMLUG00000010362	integrin subunit alpha 7	ITGA7	25	83	2.975	1.573	0.000100377	28	90	2.945	1.558	4.15e-05	yes	yes	yes	yes	yes	43	32	19	38	37	7	14	13	153	58	19	43	196	35	104	56	93	29	21	37	21	5	15	17	288	51	18	37	221	17	145	54
ENSMLUG00000010432			13	38	2.459	1.298	0.00188314	14	41	2.432	1.282	0.000116573	yes	no	yes	yes	no	4	4	8	21	34	5	19	10	7	11	27	42	140	29	33	16	9	4	9	21	19	4	21	13	13	10	25	36	158	14	46	15
ENSMLUG00000010578	WAS/WASL interacting protein family member 2	WIPF2	78	42	-2.01207	-1.008	0.000487311	86	46	-2.00803	-1.006	0.000131558	yes	yes	yes	yes	yes	308	53	50	31	39	65	36	41	190	23	32	16	16	19	27	15	667	47	56	30	22	48	39	53	358	20	30	14	18	9	37	14
ENSMLUG00000010609	ST3 beta-galactoside alpha-2,3-sialyltransferase 3	ST3GAL3	5	15	3.041	1.605	0.0240845	5	16	2.853	1.513	0.00178396	yes	no	yes	yes	no	4	7	3	6	2	1	9	5	7	24	12	5	23	23	12	17	9	6	3	6	1	1	10	6	13	21	11	4	26	11	17	16
ENSMLUG00000010659			20	63	2.813	1.492	0.00064102	21	68	2.747	1.458	0.000174782	yes	yes	yes	yes	yes	3	8	11	30	62	4	34	7	11	26	33	27	301	42	47	19	6	7	12	29	35	3	37	9	20	23	31	23	339	20	66	18
ENSMLUG00000010672	carnitine palmitoyltransferase 1B	CPT1B	14	94	7.128	2.833	1.86201e-07	15	102	6.921	2.791	2.21e-07	yes	yes	yes	yes	yes	13	6	9	10	62	1	8	3	43	85	7	28	296	100	95	102	28	5	10	10	35	1	9	4	82	74	7	24	333	48	132	98
ENSMLUG00000010862	adhesion G protein-coupled receptor E3	ADGRE3	12	76	21.602	4.433	1.5751e-05	13	81	15.001	3.907	3.51e-10	yes	yes	yes	yes	yes	0	0	3	15	80	0	0	2	2	15	11	112	262	73	68	63	0	0	3	15	45	0	0	2	3	13	10	96	295	35	95	61
ENSMLUG00000011055	proteolipid protein 1	PLP1	7	15	2.554	1.353	0.0433969	7	16	2.398	1.262	0.00844166	yes	no	yes	yes	no	2	19	6	1	2	12	5	9	7	14	18	3	22	23	10	25	4	17	7	1	1	9	5	11	14	12	17	3	25	11	14	24
ENSMLUG00000011066	Rho family GTPase 1	RND1	73	192	3.03	1.599	7.13126e-05	79	206	3.002	1.586	0.000115906	yes	yes	yes	yes	yes	65	47	47	42	238	16	98	34	111	125	73	370	244	156	201	254	141	42	52	41	134	12	106	44	209	109	69	318	274	75	279	244
ENSMLUG00000011072			16	46	2.051	1.036	0.0306292	17	50	2.079	1.056	0.00954086	yes	no	yes	yes	no	5	13	13	7	55	12	10	10	4	10	21	14	229	29	33	31	10	12	15	7	31	9	11	13	7	9	20	12	258	14	46	30
ENSMLUG00000011109	regulator of G protein signaling 16	RGS16	10	22	3.02	1.595	0.0133664	11	24	2.808	1.489	0.0040912	yes	no	yes	yes	no	10	39	3	8	4	7	11	0	22	30	13	12	13	29	42	16	21	35	3	8	2	5	12	0	41	26	12	10	15	14	58	15
ENSMLUG00000011138	nucleolar protein 3	NOL3	23	168	7.392	2.886	1.91713e-05	24	178	7.049	2.817	1.01e-07	yes	yes	yes	yes	yes	14	7	13	80	4	34	8	23	63	145	14	118	131	580	98	192	31	6	15	78	2	25	9	30	119	127	13	101	147	279	136	185
ENSMLUG00000011145	Src like adaptor	SLA	26	77	2.3	1.201	0.000774426	28	82	2.28	1.189	0.000313795	yes	yes	yes	yes	yes	27	6	8	21	96	10	25	11	38	15	16	57	397	25	29	36	58	5	9	21	54	7	27	14	71	13	15	49	447	12	41	35
ENSMLUG00000011159			199	908	3.799	1.926	0.000196055	214	971	3.775	1.916	2.47e-06	yes	yes	yes	yes	yes	77	171	202	316	258	154	276	141	165	1306	329	306	1112	1692	902	1450	166	153	225	309	145	113	298	180	311	1141	309	263	1251	814	1254	1395
ENSMLUG00000011175			482	1380	2.441	1.288	3.9465e-07	517	1478	2.429	1.28	2.96e-06	yes	yes	yes	yes	yes	40	685	517	208	1322	183	447	456	49	1522	741	562	4956	1170	841	1202	87	612	577	203	743	134	483	584	93	1329	696	483	5574	563	1169	1156
ENSMLUG00000011183	inositol monophosphatase 2	IMPA2	24	57	2.29	1.195	0.0013249	26	61	2.269	1.182	0.000411932	yes	no	yes	yes	no	8	21	24	50	20	27	20	23	12	85	44	45	92	58	52	70	17	19	27	49	11	20	22	29	22	74	41	39	104	28	73	67
ENSMLUG00000011210			3522	9238	2.513	1.33	5.46701e-06	3784	9925	2.497	1.32	3.4e-05	yes	yes	yes	yes	yes	1697	4559	4577	4991	2970	2742	3684	2960	4638	10240	4434	4903	13289	9619	11320	15459	3681	4074	5109	4876	1669	2012	3978	3788	8753	8944	4166	4211	14947	4628	15743	14868
ENSMLUG00000011231	MFNG O-fucosylpeptide 3-beta-N-acetylglucosaminyltransferase	MFNG	46	110	2.047	1.034	0.00160331	50	118	2.034	1.024	0.00110042	yes	no	yes	yes	no	28	43	35	47	121	15	50	30	33	50	47	177	359	62	70	82	61	38	39	46	68	11	54	38	63	44	44	152	404	30	98	79
ENSMLUG00000011369	C-C motif chemokine ligand 2	CCL2	755	2420	6.217	2.636	0.001412	812	2598	6.135	2.617	0.000203707	yes	no	yes	yes	no	544	336	292	64	4411	48	317	28	741	1976	166	1089	10177	1164	2552	1492	1181	300	326	63	2479	35	342	36	1399	1726	156	935	11447	560	3549	1435
ENSMLUG00000011419	C-C motif chemokine receptor 1	CCR1	53	135	2.113	1.079	0.0187285	57	145	2.072	1.051	0.0144509	yes	no	yes	yes	no	94	36	60	42	133	0	41	15	105	31	59	93	637	31	79	43	203	32	67	41	75	0	44	19	198	27	55	80	716	15	110	41
ENSMLUG00000011437	nuclear factor, erythroid 2	NFE2	56	250	7.115	2.831	0.00121892	59	268	6.697	2.744	2.28e-05	yes	no	yes	yes	no	3	19	8	4	399	7	2	2	3	26	14	148	1517	189	50	53	6	17	9	4	224	5	2	2	5	23	13	127	1706	91	70	51
ENSMLUG00000011444	leucine rich alpha-2-glycoprotein 1	LRG1	95	305	2.663	1.413	2.66267e-07	102	327	2.645	1.404	4.52e-07	yes	yes	yes	yes	yes	76	82	64	34	368	34	54	45	112	117	93	120	1479	179	160	177	164	73	72	33	207	25	58	57	212	102	87	103	1664	86	223	170
ENSMLUG00000011457	perilipin 3	PLIN3	77	178	2.612	1.385	0.000158109	82	191	2.589	1.372	0.000131558	yes	yes	yes	yes	yes	33	50	73	197	87	14	69	94	100	157	94	160	347	164	165	239	72	45	81	192	49	10	74	120	189	137	88	137	390	79	230	230
ENSMLUG00000011478	tropomyosin 2	TPM2	280	3979	10.934	3.451	2.61263e-06	301	4264	10.842	3.439	1.3e-07	yes	yes	yes	yes	yes	151	280	198	388	292	245	529	153	3000	5085	267	279	4118	8237	5048	5798	327	250	221	379	164	180	571	196	5662	4441	251	240	4632	3963	7021	5576
ENSMLUG00000011481	purinergic receptor P2Y13	P2RY13	18	84	6.911	2.789	2.38507e-06	19	89	6.337	2.664	1.75e-08	yes	yes	yes	yes	yes	3	2	7	1	125	0	6	1	6	13	17	31	493	44	22	42	6	2	8	1	70	0	6	1	11	11	16	27	554	21	30	40
ENSMLUG00000011482	lymphocyte cytosolic protein 2	LCP2	11	31	2.929	1.551	0.0295856	12	33	2.668	1.416	0.00553315	yes	no	yes	yes	no	9	1	3	10	61	0	5	0	9	2	3	22	175	19	11	9	19	1	3	10	34	0	5	0	17	2	3	19	197	9	15	9
ENSMLUG00000011581	C-type lectin domain family 4 member E	CLEC4E	162	717	5.264	2.396	0.00140558	173	767	5.255	2.394	2.17e-05	yes	no	yes	yes	no	29	19	30	125	991	7	27	69	41	58	50	750	3129	819	388	501	63	17	34	122	557	5	29	88	78	51	47	644	3519	394	540	482
ENSMLUG00000011600	LIM domain containing 2	LIMD2	94	383	5.08	2.345	2.59688e-11	100	410	5.033	2.332	3.51e-10	yes	yes	yes	yes	yes	15	17	29	42	589	23	17	16	31	64	48	289	1943	333	122	236	33	15	32	41	331	17	18	20	59	56	45	248	2186	160	169	227
ENSMLUG00000011638	ribosomal protein L3 like	RPL3L	18	501	164.848	7.365	6.12629e-08	19	534	112.16	6.809	4.35e-06	yes	yes	yes	yes	yes	0	1	74	31	34	0	3	1	116	608	90	48	425	1368	617	736	0	1	83	30	19	0	3	1	218	531	85	41	478	658	858	708
ENSMLUG00000011650	Rho related BTB domain containing 1	RHOBTB1	20	66	3.293	1.719	2.37178e-08	22	72	3.237	1.695	7.75e-10	yes	yes	yes	yes	yes	41	41	8	7	11	12	18	23	76	141	24	15	66	58	65	86	88	37	9	7	6	9	19	30	144	123	23	13	74	28	90	83
ENSMLUG00000011777			78	478	12.234	3.613	0.00107656	83	512	10.906	3.447	2.17e-05	yes	no	yes	yes	no	6	15	9	21	569	0	1	1	7	42	19	392	2857	318	136	54	12	13	10	21	320	0	1	1	14	37	18	337	3213	153	189	52
ENSMLUG00000011781	cytochrome P450 family 4 subfamily X member 1	CYP4X1	47	200	8.358	3.063	0.00588061	50	214	7.714	2.947	0.0006236	yes	no	yes	yes	no	1	3	141	56	75	0	98	2	89	35	526	28	358	333	185	48	3	3	157	55	42	0	106	3	168	31	494	24	403	160	257	46
ENSMLUG00000011791	GLI pathogenesis related 2	GLIPR2	94	397	4.957	2.309	3.88039e-05	101	426	4.896	2.292	1.15e-07	yes	yes	yes	yes	yes	15	45	24	80	539	14	19	20	29	80	50	376	1816	295	246	286	33	40	27	78	303	10	20	26	55	70	47	323	2043	142	342	275
ENSMLUG00000011885			9	22	2.718	1.443	0.0397984	10	24	2.577	1.366	0.0218993	yes	no	yes	yes	no	4	6	9	17	5	7	23	1	16	16	36	5	31	42	24	6	9	5	10	17	3	5	25	1	30	14	34	4	35	20	34	6
ENSMLUG00000011949	solute carrier family 10 member 1	SLC10A1	52	127	13.65	3.771	0.00382978	56	136	11.304	3.499	0.00107412	yes	no	yes	yes	no	0	1	55	198	14	0	150	2	77	21	214	52	131	112	278	131	0	1	61	193	8	0	162	3	145	18	201	45	147	54	386	126
ENSMLUG00000012155			106	986	8.922	3.157	8.15704e-06	114	1051	8.811	3.139	1.42e-07	yes	yes	yes	yes	yes	37	37	95	296	41	75	139	131	266	1241	177	198	774	2482	1424	1324	81	33	106	289	23	55	150	168	502	1084	166	170	871	1194	1980	1273
ENSMLUG00000012184	LDL receptor related protein 3	LRP3	7	23	3.109	1.637	0.0210128	7	25	2.983	1.577	0.00494501	yes	no	yes	yes	no	5	12	3	10	5	0	17	3	12	62	4	10	21	42	17	17	10	11	3	10	3	0	18	4	22	54	4	9	24	20	23	16
ENSMLUG00000012257			57	113	2.297	1.199	0.00140558	61	122	2.271	1.183	0.00114074	yes	no	yes	yes	no	21	29	111	75	23	15	130	52	69	128	256	56	88	75	134	101	45	26	124	73	13	11	140	67	130	112	241	48	99	36	186	97
ENSMLUG00000012265	creatine kinase, M-type	CKM	8	1618	139.373	7.123	2.44473e-13	9	1741	131.675	7.041	6.29e-11	yes	yes	yes	yes	yes	3	11	4	16	7	4	12	9	956	2514	4	34	2079	1490	3151	2716	7	10	4	16	4	3	13	12	1804	2196	4	29	2338	717	4382	2612
ENSMLUG00000012289	intercellular adhesion molecule 1	ICAM1	38	108	3.019	1.594	2.49776e-06	42	116	2.969	1.57	6.31e-07	yes	yes	yes	yes	yes	124	44	38	9	27	8	40	13	250	92	61	42	235	54	89	38	269	39	42	9	15	6	43	17	471	80	57	36	264	26	124	37
ENSMLUG00000012338	intercellular adhesion molecule 3	ICAM3	127	573	4.484	2.165	0.000178182	136	613	4.451	2.154	9.93e-07	yes	yes	yes	yes	yes	22	18	66	72	735	14	57	30	25	65	97	630	2868	439	248	212	47	16	74	70	413	10	62	39	48	57	91	541	3226	211	345	204
ENSMLUG00000012387	free fatty acid receptor 2	FFAR2	60	276	8.34	3.06	0.000387743	65	295	7.91	2.984	4.23e-07	yes	yes	yes	yes	yes	6	7	15	7	436	0	9	4	9	27	37	143	1551	220	139	78	14	6	17	7	245	0	10	5	17	24	35	123	1744	106	193	75
ENSMLUG00000012457	lymphoid restricted membrane protein	LRMP	7	34	4.299	2.104	0.000239995	7	36	4.101	2.036	1.34e-05	yes	yes	yes	yes	yes	6	4	2	6	28	3	3	2	4	13	13	23	147	33	18	19	13	4	2	6	16	2	3	3	7	11	12	20	165	16	25	18
ENSMLUG00000012458	tryptophan 2,3-dioxygenase	TDO2	78	213	5.336	2.416	0.0141439	82	228	5.072	2.343	0.000339742	yes	no	yes	yes	no	12	3	59	370	52	0	88	36	38	55	129	263	472	264	246	234	27	3	66	361	29	0	95	46	72	48	121	226	531	127	342	225
ENSMLUG00000012573			12	56	5.836	2.545	0.0383274	12	60	4.911	2.296	0.000110406	yes	no	yes	yes	no	6	0	2	16	64	1	5	0	6	19	0	34	287	52	32	15	12	0	2	16	36	1	5	0	11	17	0	29	323	25	45	14
ENSMLUG00000012649	serglycin	SRGN	3012	8514	2.8	1.485	1.58066e-06	3226	9115	2.789	1.48	1.01e-05	yes	yes	yes	yes	yes	778	1358	1354	4219	12276	605	2258	1250	881	3218	2387	10133	32494	6919	5435	6641	1688	1214	1511	4122	6899	444	2438	1600	1662	2811	2243	8703	36548	3329	7559	6387
ENSMLUG00000012668	Rac family small GTPase 2	RAC2	89	355	3.956	1.984	5.76041e-07	96	380	3.915	1.969	2.38e-06	yes	yes	yes	yes	yes	36	22	15	43	541	11	41	6	33	53	33	270	2066	102	147	134	78	20	17	42	304	8	44	8	62	46	31	232	2324	49	205	129
ENSMLUG00000012672	transmembrane protein 182	TMEM182	11	101	12.871	3.686	3.73816e-05	12	108	11.29	3.497	1.76e-07	yes	yes	yes	yes	yes	0	40	23	1	11	0	10	4	25	289	17	8	97	98	67	206	1	36	26	1	6	0	11	5	47	252	16	7	109	47	93	198
ENSMLUG00000012712			25	715	21.765	4.444	1.28058e-08	27	770	21.32	4.414	2.27e-10	yes	yes	yes	yes	yes	38	21	9	40	44	4	19	27	602	694	17	70	1163	921	1206	1050	82	19	10	39	25	3	21	34	1136	606	16	60	1308	443	1677	1010
ENSMLUG00000012714			1244	2618	2.595	1.376	0.0221992	1351	2818	2.575	1.365	0.00341316	yes	no	yes	yes	no	2442	2003	1063	1086	2128	187	846	195	4599	2700	812	4129	2692	1923	2276	1815	5296	1790	1187	1061	1196	137	913	249	8679	2358	763	3546	3028	925	3165	1746
ENSMLUG00000012813	toll like receptor 2	TLR2	293	831	2.56	1.356	1.55938e-08	315	891	2.547	1.349	6.82e-08	yes	yes	yes	yes	yes	175	153	218	98	1064	110	352	171	335	389	287	194	3204	786	1026	424	380	137	243	96	598	81	380	219	632	340	270	167	3604	378	1427	408
ENSMLUG00000012849	tumor protein p53 inducible nuclear protein 1	TP53INP1	525	224	-2.28311	-1.19	3.08529e-06	573	242	-2.29358	-1.198	1.29e-05	yes	yes	yes	yes	yes	1091	693	369	226	174	489	718	443	441	240	353	95	146	114	196	203	2366	619	412	221	98	359	775	567	833	210	332	82	164	55	272	195
ENSMLUG00000012920	peptidoglycan recognition protein 1	PGLYRP1	552	2954	9.495	3.247	0.000416793	590	3166	9.419	3.236	6.32e-05	yes	yes	yes	yes	yes	12	63	48	86	4159	22	5	25	10	193	94	1524	18871	1563	807	566	26	56	54	84	2337	16	5	32	19	169	88	1309	21226	752	1123	544
ENSMLUG00000012933	G protein-coupled receptor 84	GPR84	30	184	3.788	1.921	6.22393e-06	32	197	3.771	1.915	5.19e-06	yes	yes	yes	yes	yes	8	12	17	27	139	8	22	10	17	21	23	47	981	189	146	49	17	11	19	26	78	6	24	13	32	18	22	40	1103	91	203	47
ENSMLUG00000012968	NCK associated protein 1 like	NCKAP1L	16	37	2.036	1.025	0.0218388	17	40	2.006	1.004	0.0050775	yes	no	yes	yes	no	11	6	17	17	41	4	20	11	21	10	27	24	140	33	24	19	23	5	19	17	23	3	22	14	39	9	25	21	157	16	34	18
ENSMLUG00000012979			110	244	2.022	1.016	0.00045001	119	263	2.009	1.007	0.000739012	yes	yes	yes	yes	yes	57	106	138	112	93	121	152	105	96	285	129	127	317	200	371	430	123	95	154	109	52	89	164	135	182	249	121	109	356	96	516	414
ENSMLUG00000012998	protein phosphatase 1 regulatory inhibitor subunit 1A	PPP1R1A	7	38	6.412	2.681	2.44043e-05	8	41	5.866	2.552	3.7e-06	yes	yes	yes	yes	yes	7	0	2	24	7	0	14	4	30	13	6	36	74	25	29	91	16	0	2	23	4	0	15	5	57	11	6	31	83	12	40	88
ENSMLUG00000013014	interleukin 27 receptor subunit alpha	IL27RA	17	35	2.137	1.096	0.044136	18	38	2.053	1.038	0.0154376	yes	no	yes	yes	no	15	11	12	5	36	0	24	33	20	17	31	13	86	35	24	53	33	10	13	5	20	0	26	42	38	15	29	11	97	17	33	51
ENSMLUG00000013100	annexin A6	ANXA6	145	631	4.435	2.149	6.9623e-11	156	676	4.412	2.141	1.62e-09	yes	yes	yes	yes	yes	140	119	165	137	359	33	121	88	384	820	229	408	1399	709	533	566	303	106	184	134	202	24	131	112	724	716	215	350	1574	341	741	544
ENSMLUG00000013111	coiled-coil domain containing 69	CCDC69	16	38	2.201	1.138	0.0160051	18	41	2.144	1.1	0.00489974	yes	no	yes	yes	no	24	9	10	18	44	3	12	9	25	31	13	23	136	29	23	26	53	8	11	18	25	2	13	11	48	27	12	20	153	14	32	25
ENSMLUG00000013174	phosphodiesterase 6A	PDE6A	19	32	2.521	1.334	0.0184693	20	35	2.434	1.283	0.0107129	yes	no	yes	yes	no	2	7	13	67	14	8	31	7	17	19	26	33	46	46	53	20	4	6	14	65	8	6	34	9	33	17	24	28	52	22	74	19
ENSMLUG00000013180	serpin family A member 1	SERPINA1	106	496	6.628	2.729	4.08594e-05	113	532	6.508	2.702	2.72e-08	yes	yes	yes	yes	yes	9	17	13	32	737	3	28	10	20	57	26	423	2804	212	152	271	19	15	15	31	414	2	30	13	37	50	24	363	3154	102	211	261
ENSMLUG00000013360	basic leucine zipper ATF-like transcription factor	BATF	16	53	2.562	1.357	0.0160195	18	57	2.516	1.331	0.00817505	yes	no	yes	yes	no	9	4	4	4	77	5	26	2	9	7	4	22	271	71	29	10	20	4	4	4	43	4	28	3	17	6	4	19	305	34	41	10
ENSMLUG00000013499			10	30	3.198	1.677	0.0152707	10	32	3.076	1.621	0.00802059	yes	no	yes	yes	no	4	7	16	14	25	0	5	7	7	62	12	13	42	35	24	44	8	6	18	14	14	0	5	9	14	54	11	11	47	17	33	42
ENSMLUG00000013526	adenylate kinase 1	AK1	24	198	6.62	2.727	2.70982e-10	25	212	6.546	2.711	5.18e-09	yes	yes	yes	yes	yes	22	25	16	38	18	14	31	27	94	298	26	47	325	270	219	309	48	22	18	37	10	10	33	34	177	260	24	40	365	130	304	297
ENSMLUG00000013543	phospholipase C like 2	PLCL2	5	33	5.696	2.51	2.61008e-05	6	36	5.426	2.44	1.11e-07	yes	yes	yes	yes	yes	10	3	3	2	5	0	15	3	38	32	6	8	65	67	40	9	22	3	3	2	3	0	16	4	71	28	6	7	73	32	56	9
ENSMLUG00000013567	solute carrier family 25 member 25	SLC25A25	486	841	2.016	1.012	0.00724133	526	904	2.003	1.002	0.0125575	yes	no	yes	yes	no	734	382	386	371	1361	150	274	229	1289	876	312	1124	686	576	1243	619	1591	341	431	362	765	110	296	293	2433	765	293	965	772	277	1729	595
ENSMLUG00000013594			41	166	6.914	2.79	3.68945e-09	44	178	6.657	2.735	2.39e-10	yes	yes	yes	yes	yes	3	1	9	9	295	0	7	4	9	9	20	105	958	89	114	24	7	1	10	9	166	0	8	5	17	8	19	90	1077	43	159	23
ENSMLUG00000013696	cytochrome b reductase 1	CYBRD1	48	98	2.33	1.22	0.0210128	52	105	2.304	1.204	0.0271926	yes	no	yes	yes	no	22	23	75	53	32	12	158	10	50	65	272	21	58	123	127	68	47	21	84	52	18	9	171	13	95	57	256	18	65	59	177	65
ENSMLUG00000013714	ubiquitin specific peptidase 13	USP13	21	113	4.412	2.142	3.23337e-05	22	121	4.372	2.128	7.17e-05	yes	yes	yes	yes	yes	16	10	17	28	27	10	30	27	91	247	15	24	94	160	96	178	34	9	19	27	15	7	32	34	171	216	14	21	106	77	133	171
ENSMLUG00000013722			98	249	2.481	1.311	8.16027e-05	106	267	2.461	1.3	9.56e-05	yes	yes	yes	yes	yes	49	51	94	113	343	42	82	13	66	82	150	239	904	301	145	108	107	46	105	110	193	31	89	17	124	72	141	205	1017	145	202	104
ENSMLUG00000013730	aspartic peptidase retroviral like 1	ASPRV1	213	110	-2.0202	-1.013	0.00144848	232	118	-2.0284	-1.019	0.00160273	yes	no	yes	yes	no	408	177	181	208	171	237	165	157	112	64	189	100	164	62	137	51	885	158	202	203	96	174	178	201	211	56	178	86	185	30	191	49
ENSMLUG00000013805	carboxypeptidase, vitellogenic like	CPVL	260	1234	8.243	3.043	4.11645e-05	278	1324	8.161	3.029	2.21e-07	yes	yes	yes	yes	yes	12	75	53	51	1815	5	31	40	19	335	130	526	6537	769	764	796	25	67	59	50	1020	4	33	51	35	293	122	452	7353	370	1063	766
ENSMLUG00000013890	proteasome subunit beta 9	PSMB9	218	549	2.051	1.036	1.86409e-05	234	588	2.039	1.028	7.72e-05	yes	yes	yes	yes	yes	98	178	84	297	495	144	257	191	113	326	116	622	1818	518	362	518	213	159	94	290	278	106	278	245	214	285	109	534	2045	249	503	498
ENSMLUG00000013900	transmembrane protein 38A	TMEM38A	8	178	14.746	3.882	8.80664e-07	9	190	14.188	3.827	2.91e-09	yes	yes	yes	yes	yes	6	11	7	10	9	3	4	15	54	221	14	12	191	312	251	366	14	10	8	10	5	2	4	19	101	193	13	10	215	150	349	352
ENSMLUG00000013942			356	968	2.941	1.556	3.56452e-06	383	1037	2.918	1.545	1.43e-05	yes	yes	yes	yes	yes	179	542	566	534	505	206	232	88	905	2081	772	1162	487	912	536	891	388	484	632	522	284	151	251	112	1707	1818	725	998	548	439	746	857
ENSMLUG00000013963			22	52	7.033	2.814	0.0236181	24	58	5.139	2.362	0.00629481	yes	no	yes	yes	no	67	1	7	1	101	1	0	0	236	9	2	13	79	25	47	9	146	1	8	1	57	1	0	0	445	8	2	11	89	12	66	9
ENSMLUG00000013986			80	428	6.036	2.594	7.65124e-05	85	459	5.94	2.57	3.71e-08	yes	yes	yes	yes	yes	4	27	27	47	477	3	42	10	9	116	43	377	2257	237	165	224	9	24	30	46	268	2	45	13	17	101	40	324	2539	114	230	215
ENSMLUG00000014039	enolase 3	ENO3	148	1962	9.481	3.245	1.90065e-05	160	2100	9.41	3.234	1.22e-06	yes	yes	yes	yes	yes	274	75	111	184	109	87	187	154	682	2235	137	268	2288	4296	2136	3650	595	67	124	180	61	64	202	197	1287	1952	129	230	2573	2067	2971	3510
ENSMLUG00000014124			269	699	2.41	1.269	1.6555e-05	289	750	2.398	1.262	3.17e-05	yes	yes	yes	yes	yes	109	103	219	315	769	61	450	128	192	330	488	373	2856	484	560	311	237	92	244	308	432	45	486	164	362	288	459	320	3212	233	779	299
ENSMLUG00000014128			415	1032	2.303	1.204	1.27329e-05	446	1106	2.292	1.196	3.31e-05	yes	yes	yes	yes	yes	204	184	435	522	1005	136	621	216	334	548	812	656	3700	883	784	540	442	164	486	510	565	100	670	276	630	479	763	563	4162	425	1090	519
ENSMLUG00000014176	paraoxonase 1	PON1	73	138	13.236	3.726	0.0116283	78	147	9.685	3.276	0.0149876	yes	no	yes	yes	no	0	0	126	153	64	0	243	1	42	49	249	66	206	204	181	104	1	0	141	149	36	0	262	1	80	43	234	57	232	98	252	100
ENSMLUG00000014217			38	144	8.124	3.022	0.000156817	41	155	6.455	2.69	5.68e-10	yes	yes	yes	yes	yes	1	0	7	5	272	0	21	2	6	11	7	66	855	15	155	37	2	0	8	5	153	0	23	2	11	10	7	57	962	7	216	36
ENSMLUG00000014320			7792	16511	2.079	1.056	4.41088e-05	8364	17693	2.066	1.047	0.0001561	yes	yes	yes	yes	yes	3063	7424	9941	10623	12792	7273	6156	5066	5428	14421	9346	14073	23294	21826	19010	24689	6644	6635	11097	10378	7189	5337	6647	6484	10243	12596	8782	12087	26201	10501	26438	23745
ENSMLUG00000014336			18	774	25.824	4.691	8.66256e-09	19	832	25.186	4.655	2.97e-10	yes	yes	yes	yes	yes	26	29	13	8	7	12	24	23	391	1421	23	9	1002	661	1522	1160	56	26	14	8	4	9	26	30	737	1241	22	8	1127	318	2117	1116
ENSMLUG00000014354	PDZ and LIM domain 3	PDLIM3	11	840	59.408	5.893	2.55379e-10	12	900	56.363	5.817	8.12e-10	yes	yes	yes	yes	yes	6	16	17	8	20	3	12	4	392	1096	16	19	1546	1249	1493	909	13	14	19	8	11	2	13	5	740	957	15	16	1739	601	2077	874
ENSMLUG00000014363			88	159	2.059	1.042	0.0122321	94	170	2.041	1.029	0.01428	yes	no	yes	yes	no	13	53	150	111	80	22	240	31	41	64	459	85	204	100	168	151	29	47	167	108	45	16	259	40	77	56	431	73	230	48	233	145
ENSMLUG00000014393	lymphocyte cytosolic protein 1	LCP1	33	155	4.883	2.288	9.85139e-07	35	167	4.79	2.26	6.89e-07	yes	yes	yes	yes	yes	11	11	14	12	198	1	10	5	18	16	21	113	829	50	134	61	24	10	16	12	111	1	11	7	34	14	20	97	932	24	187	59
ENSMLUG00000014410			28	64	2.15	1.104	0.0290549	30	68	2.135	1.094	0.0216729	yes	no	yes	yes	no	18	29	11	59	23	20	48	16	39	102	30	41	10	106	101	82	39	26	12	58	13	15	52	21	73	89	28	35	11	51	141	79
ENSMLUG00000014580	FGR proto-oncogene, Src family tyrosine kinase	FGR	24	110	4.412	2.141	4.02732e-08	26	118	4.339	2.117	9.45e-11	yes	yes	yes	yes	yes	6	9	7	9	148	0	7	5	16	13	20	49	671	23	66	22	12	8	8	9	83	0	8	6	30	11	19	42	755	11	92	21
ENSMLUG00000014613	thyroid hormone responsive	THRSP	48	115	9.502	3.248	0.00682518	51	123	8.038	3.007	0.00271225	yes	no	yes	yes	no	0	1	57	216	39	0	65	2	16	30	136	55	256	195	110	125	1	1	64	211	22	0	70	3	30	26	128	47	288	94	153	120
ENSMLUG00000014673			16	39	2.324	1.216	0.00703162	18	42	2.271	1.183	0.0014907	yes	no	yes	yes	no	24	18	20	27	12	8	16	5	43	26	19	49	68	58	35	15	53	16	22	26	7	6	17	6	82	23	18	42	76	28	49	14
ENSMLUG00000014769			104	260	2.19	1.131	0.000101253	113	278	2.176	1.122	0.000131558	yes	yes	yes	yes	yes	81	169	47	86	173	101	135	43	111	315	37	146	461	424	417	167	175	151	52	84	97	74	146	55	210	275	35	125	519	204	580	161
ENSMLUG00000014868			373	849	2.098	1.069	5.75657e-06	402	905	2.085	1.06	2.19e-05	yes	yes	yes	yes	yes	305	391	253	265	664	570	401	133	333	888	314	493	1486	1856	867	552	662	349	282	259	373	418	433	170	629	776	295	423	1671	893	1206	531
ENSMLUG00000014932	leiomodin 2	LMOD2	16	112	5.607	2.487	0.00529145	17	120	5.555	2.474	0.000350256	yes	no	yes	yes	no	7	17	10	25	18	8	28	13	149	167	1	20	107	164	154	133	16	15	11	24	10	6	30	17	282	146	1	17	120	79	214	128
ENSMLUG00000014988	titin-cap	TCAP	8	1486	121.79	6.928	6.9623e-11	9	1587	111.722	6.804	1.29e-09	yes	yes	yes	yes	yes	22	6	3	8	2	10	3	11	819	2546	2	21	1688	3579	1250	1983	48	5	3	8	1	7	3	14	1546	2224	2	18	1899	1722	1738	1907
ENSMLUG00000014990	phenylethanolamine N-methyltransferase	PNMT	44	82	2.17	1.118	0.00302399	48	87	2.095	1.067	0.0011388	yes	no	yes	yes	no	42	30	0	181	2	53	25	23	62	95	2	231	26	158	45	34	92	27	0	177	1	39	27	29	117	83	2	198	29	76	63	33
ENSMLUG00000015037			21	50	2.192	1.132	0.0326905	23	54	2.121	1.085	0.0175976	yes	no	yes	yes	no	19	8	34	11	73	0	8	18	28	14	17	44	226	17	23	34	42	7	38	11	41	0	9	23	53	12	16	38	254	8	32	33
ENSMLUG00000015053			13	26	2.996	1.583	0.0136093	14	28	2.656	1.409	0.00394834	yes	no	yes	yes	no	31	32	6	2	25	0	8	0	58	30	16	20	43	8	21	11	67	29	7	2	14	0	9	0	110	26	15	17	48	4	29	11
ENSMLUG00000015054	family with sequence similarity 71 member A	FAM71A	19	58	4.148	2.052	0.0019214	20	63	4.016	2.006	0.00550483	yes	no	yes	yes	no	10	46	27	12	41	3	2	8	134	35	24	106	28	56	30	50	22	41	30	12	23	2	2	10	253	31	23	91	31	27	42	48
ENSMLUG00000015097			66	188	2.981	1.576	5.84563e-11	71	201	2.958	1.565	9.45e-11	yes	yes	yes	yes	yes	27	35	27	69	286	23	41	23	65	108	39	183	728	148	122	109	58	31	30	67	161	17	44	29	123	94	37	157	819	71	170	105
ENSMLUG00000015143			13	120	5.985	2.581	0.0073589	14	128	5.702	2.512	0.00036078	yes	no	yes	yes	no	4	8	5	3	75	1	10	1	5	17	9	80	681	106	12	47	9	7	6	3	42	1	11	1	9	15	8	69	766	51	17	45
ENSMLUG00000015156			13	27	2.354	1.235	0.0470395	14	29	2.243	1.166	0.0225683	yes	no	yes	yes	no	3	7	30	14	4	1	30	13	5	33	54	15	35	27	26	23	7	6	34	14	2	1	32	17	9	29	51	13	39	13	36	22
ENSMLUG00000015173	coagulation factor XIII A chain	F13A1	41	83	2.135	1.094	0.0142181	44	89	2.113	1.08	0.0127021	yes	no	yes	yes	no	30	16	34	26	36	7	109	67	83	34	115	37	205	23	56	108	64	14	38	25	20	5	118	86	156	30	108	32	231	11	78	104
ENSMLUG00000015203	glycogen phosphorylase, muscle associated	PYGM	12	514	38.782	5.277	2.38418e-07	13	554	36.382	5.185	9.46e-07	yes	yes	yes	yes	yes	10	17	27	15	7	1	10	10	492	655	13	10	1027	488	710	717	22	15	30	15	4	1	11	13	928	572	12	9	1155	235	987	690
ENSMLUG00000015206	keratin 19	KRT19	66	181	4.111	2.039	0.0229882	70	193	4.022	2.008	0.00370696	yes	no	yes	yes	no	6	17	76	189	48	3	175	13	41	81	209	91	320	436	210	63	14	15	85	185	27	2	189	16	77	71	196	78	360	210	292	61
ENSMLUG00000015243			254	1076	11.087	3.471	1.54357e-05	271	1151	10.902	3.446	1.67e-07	yes	yes	yes	yes	yes	4	27	30	55	1881	7	6	20	16	149	48	880	5626	969	375	542	9	24	34	54	1057	5	6	26	30	130	45	756	6328	466	522	521
ENSMLUG00000015330	phospholipase A2 group VII	PLA2G7	110	302	2.258	1.175	2.69055e-05	118	324	2.246	1.168	4.06e-05	yes	yes	yes	yes	yes	50	76	30	132	319	52	116	105	50	102	82	256	1154	279	257	238	109	68	33	129	179	38	125	135	94	89	77	220	1298	134	357	229
ENSMLUG00000015353	troponin C1, slow skeletal and cardiac type	TNNC1	37	3442	44.384	5.472	2.30066e-08	40	3657	43.819	5.453	1.67e-07	yes	yes	yes	yes	yes	33	31	25	18	30	25	35	101	1600	4771	16	28	2555	11413	4902	2248	71	28	28	18	17	18	38	129	3019	4167	15	24	2874	5491	6817	2162
ENSMLUG00000015367	polycomb group ring finger 5	PCGF5	110	47	-2.02429	-1.017	0.000570726	118	51	-2.03252	-1.023	0.000340505	yes	yes	yes	yes	yes	92	159	72	26	68	319	62	79	61	63	37	12	38	73	60	34	200	142	80	25	38	234	67	101	115	55	35	10	43	35	83	33
ENSMLUG00000015414			12	25	2.297	1.2	0.0203915	13	27	2.234	1.16	0.00553268	yes	no	yes	yes	no	7	6	12	36	7	8	13	7	14	21	16	31	25	23	28	43	16	5	13	35	4	6	14	9	26	18	15	27	28	11	39	41
ENSMLUG00000015441	neutrophil cytosolic factor 2	NCF2	36	186	9.536	3.253	3.79837e-05	39	199	7.906	2.983	4.6e-11	yes	yes	yes	yes	yes	6	0	2	12	263	0	6	2	9	13	14	90	1156	106	80	20	12	0	2	12	148	0	6	3	17	11	13	77	1300	51	111	19
ENSMLUG00000015578			20	70	3.62	1.856	0.000212588	22	75	3.569	1.836	3.77e-05	yes	yes	yes	yes	yes	3	6	9	3	114	10	14	2	4	9	14	48	349	77	27	36	6	5	10	3	64	7	15	3	7	8	13	41	392	37	37	35
ENSMLUG00000015617	transmembrane 4 L six family member 5	TM4SF5	35	115	3.138	1.65	4.06662e-05	37	122	3.107	1.636	2.17e-05	yes	yes	yes	yes	yes	3	29	33	24	142	27	15	5	6	49	46	128	392	212	23	62	6	26	37	23	80	20	16	7	11	43	43	110	441	102	32	60
ENSMLUG00000015638	tumor protein D52 like 1	TPD52L1	32	97	11.035	3.464	0.00268126	34	103	9.094	3.185	0.00113807	yes	no	yes	yes	no	0	1	39	46	20	1	142	3	25	110	118	26	97	162	149	87	0	1	44	45	11	1	153	4	47	96	111	22	109	78	207	84
ENSMLUG00000015646	tripartite motif containing 63	TRIM63	5	104	16.695	4.061	5.58396e-05	6	112	14.768	3.884	1.61e-05	yes	yes	yes	yes	yes	3	11	13	6	2	3	1	4	84	44	13	5	135	108	117	324	7	10	15	6	1	2	1	5	158	38	12	4	152	52	163	312
ENSMLUG00000015677	solute carrier family 2 member 10	SLC2A10	6	19	5.403	2.434	0.00552813	6	20	4.382	2.132	0.00155894	yes	no	yes	yes	no	1	0	19	6	4	0	18	0	12	7	50	5	29	21	17	10	3	0	21	6	2	0	19	0	22	6	47	4	33	10	23	10
ENSMLUG00000015682	cholinergic receptor nicotinic epsilon subunit	CHRNE	14	31	2.728	1.448	0.0266218	15	33	2.606	1.382	0.017622	yes	no	yes	yes	no	3	8	23	21	39	3	1	11	8	55	20	13	58	44	9	38	6	7	26	21	22	2	1	14	15	48	19	11	65	21	13	37
ENSMLUG00000015693	immunoglobulin superfamily member 6	IGSF6	99	346	4.411	2.141	1.55938e-08	106	370	4.371	2.128	9.02e-08	yes	yes	yes	yes	yes	24	12	47	53	573	15	52	14	41	60	60	377	1527	312	273	119	52	11	53	52	322	11	56	18	77	52	56	324	1717	150	380	114
ENSMLUG00000015769	Thy-1 cell surface antigen	THY1	11	34	3.303	1.724	0.00842955	12	37	3.153	1.657	0.0049754	yes	no	yes	yes	no	6	28	5	27	2	3	18	2	9	81	13	13	66	23	47	24	12	25	6	26	1	2	19	3	17	71	12	11	74	11	65	23
ENSMLUG00000015851	serpin family B member 10	SERPINB10	151	357	2.1	1.071	0.000340642	163	382	2.09	1.063	0.00058071	yes	yes	yes	yes	yes	129	169	50	118	254	101	170	216	82	246	98	305	712	436	385	590	280	151	56	115	143	74	184	276	155	215	92	262	801	210	536	567
ENSMLUG00000015855	interleukin 6	IL6	52	397	19.449	4.282	8.16027e-05	56	426	18.305	4.194	3.88e-05	yes	yes	yes	yes	yes	71	104	1	2	221	3	14	1	156	378	3	184	333	447	1397	280	153	93	1	2	124	2	15	1	294	330	3	158	375	215	1943	269
ENSMLUG00000015979	calsequestrin 2	CASQ2	6	35	5.614	2.489	1.37993e-05	6	38	5.625	2.492	1.54e-08	yes	yes	yes	yes	yes	4	10	4	3	11	0	8	4	67	39	5	8	41	35	70	16	9	9	5	3	6	0	9	5	127	34	5	7	46	17	97	15
ENSMLUG00000016008	hematopoietic cell signal transducer	HCST	225	754	4.17	2.06	4.10252e-05	241	806	4.162	2.057	1.33e-07	yes	yes	yes	yes	yes	18	50	54	165	1365	42	58	49	21	153	110	1039	3209	663	297	539	39	45	60	161	767	31	63	63	39	134	103	892	3609	319	413	518
ENSMLUG00000016013	TYRO protein tyrosine kinase binding protein	TYROBP	456	1316	2.688	1.426	1.33395e-08	489	1408	2.675	1.42	1.67e-07	yes	yes	yes	yes	yes	121	226	306	473	1822	168	340	191	168	489	518	1526	5048	1324	800	659	263	202	342	462	1024	123	367	244	317	427	487	1311	5678	637	1113	634
ENSMLUG00000016019	deoxyribonuclease 2 beta	DNASE2B	18	35	2.499	1.322	0.0484164	20	38	2.351	1.233	0.0400694	yes	no	yes	yes	no	10	2	45	44	14	0	29	3	22	14	104	23	56	25	19	15	22	2	50	43	8	0	31	4	42	12	98	20	63	12	27	14
ENSMLUG00000016050			16	45	2.761	1.465	0.000127183	17	48	2.736	1.452	6.76e-06	yes	yes	yes	yes	yes	12	18	19	25	18	14	14	9	32	86	46	29	30	44	36	56	26	16	21	24	10	10	15	11	60	75	43	25	34	21	50	54
ENSMLUG00000016079			53	96	2.156	1.108	0.00105628	58	103	2.125	1.087	0.0006236	yes	no	yes	yes	no	12	258	9	32	21	12	58	25	21	400	36	47	84	48	60	74	26	231	10	31	12	9	63	32	39	349	34	40	94	23	84	71
ENSMLUG00000016213	leucine rich repeat containing 2	LRRC2	18	70	3.731	1.899	1.03658e-05	19	75	3.655	1.87	2.1e-06	yes	yes	yes	yes	yes	21	16	0	29	16	15	29	16	67	161	2	23	61	56	106	80	45	14	0	28	9	11	31	20	127	141	2	20	69	27	148	77
ENSMLUG00000016391	transmembrane protein 86A	TMEM86A	14	30	2.654	1.408	0.0362396	15	33	2.562	1.357	0.0318597	yes	no	yes	yes	no	5	4	21	32	5	4	28	10	13	40	31	8	28	39	37	48	11	4	23	31	3	3	30	13	24	35	29	7	32	19	52	46
ENSMLUG00000016412	thrombospondin 1	THBS1	129	228	2.937	1.554	0.000501133	145	248	2.905	1.538	0.000959104	yes	yes	yes	yes	yes	807	19	16	7	144	5	32	5	732	68	12	84	797	12	74	41	1750	17	18	7	81	4	35	7	1382	59	11	72	897	6	103	39
ENSMLUG00000016476	LIM and cysteine rich domains 1	LMCD1	31	197	5.368	2.424	8.36046e-08	33	212	5.313	2.41	7.3e-07	yes	yes	yes	yes	yes	40	55	27	33	32	16	23	19	239	310	23	30	232	251	252	236	87	49	30	32	18	12	25	24	451	271	22	26	261	121	351	227
ENSMLUG00000016505	pleckstrin	PLEK	102	364	4.781	2.257	0.000185919	109	392	4.614	2.206	3.29e-07	yes	yes	yes	yes	yes	35	30	28	48	628	3	32	12	55	87	53	236	1945	125	178	237	75	27	31	47	353	2	35	15	103	76	50	203	2188	60	248	228
ENSMLUG00000016545	interferon regulatory factor 1	IRF1	512	1216	2.576	1.365	0.0127382	551	1315	2.557	1.355	0.00140576	yes	no	yes	yes	no	396	363	1007	422	1030	135	490	255	2664	776	693	1196	734	586	1831	1244	860	324	1124	412	579	99	529	326	5028	678	651	1027	826	282	2546	1196
ENSMLUG00000016644	G protein-coupled receptor 65	GPR65	37	171	6.395	2.677	0.00177517	40	183	6.203	2.633	5.48e-06	yes	no	yes	yes	no	10	2	5	13	238	0	18	10	13	11	24	173	735	214	47	150	21	2	6	13	134	0	19	13	24	10	23	149	827	103	65	144
ENSMLUG00000016677			203	492	2.475	1.307	2.0843e-05	218	526	2.459	1.298	5.58e-05	yes	yes	yes	yes	yes	72	149	172	479	215	180	208	149	169	759	229	354	509	678	638	599	156	133	192	468	121	132	225	191	319	663	215	304	572	326	887	576
ENSMLUG00000016705	lipase A, lysosomal acid type	LIPA	28	75	2.471	1.305	0.0001043	31	81	2.452	1.294	3.84e-05	yes	yes	yes	yes	yes	28	16	15	30	57	16	47	19	50	38	43	42	188	39	76	127	61	14	17	29	32	12	51	24	94	33	40	36	211	19	106	122
ENSMLUG00000016841	early growth response 1	EGR1	131	327	5.092	2.348	0.0214661	143	353	4.902	2.293	0.0113891	yes	no	yes	yes	no	270	85	39	52	584	5	5	10	737	157	15	693	382	127	343	161	586	76	44	51	328	4	5	13	1391	137	14	595	430	61	477	155
ENSMLUG00000016901			6	67	12.536	3.648	0.000250376	6	72	11.267	3.494	1.73e-07	yes	yes	yes	yes	yes	11	4	1	19	0	4	6	0	139	11	3	33	69	131	53	97	24	4	1	19	0	3	7	0	262	10	3	28	78	63	74	93
ENSMLUG00000016907	NADPH oxidase 4	NOX4	10	28	2.791	1.481	0.00516345	11	30	2.717	1.442	0.000445333	yes	no	yes	yes	no	6	11	10	12	4	5	24	9	14	26	32	7	26	39	42	42	12	10	11	12	2	4	26	11	26	23	30	6	29	19	58	40
ENSMLUG00000016986			15	48	2.209	1.143	0.0310823	16	52	2.192	1.132	0.0138356	yes	no	yes	yes	no	32	6	9	18	37	7	10	1	52	7	11	41	239	12	12	11	70	5	10	18	21	5	11	1	98	6	10	35	269	6	16	11
ENSMLUG00000017009	regulator of G protein signaling 18	RGS18	99	332	3.025	1.597	1.39962e-07	106	356	3.007	1.588	2.55e-07	yes	yes	yes	yes	yes	39	25	26	102	456	37	67	41	29	78	90	307	1531	287	188	150	84	22	29	100	256	27	72	53	55	68	85	264	1722	138	261	144
ENSMLUG00000017025	SET and MYND domain containing 2	SMYD2	76	189	2.398	1.262	0.000239609	82	203	2.382	1.252	0.00020058	yes	yes	yes	yes	yes	59	38	129	80	64	55	85	98	148	347	140	83	132	170	226	268	127	34	144	78	36	40	92	126	280	303	132	71	148	82	314	258
ENSMLUG00000017259	C-type lectin domain containing 5A	CLEC5A	11	29	3.124	1.644	0.00985538	12	31	3.009	1.589	0.00311786	yes	no	yes	yes	no	7	3	10	2	53	5	3	3	7	6	10	34	101	27	31	17	15	3	11	2	30	4	3	4	14	5	9	29	114	13	43	16
ENSMLUG00000017532			21	45	2.067	1.047	0.0122589	23	48	2.037	1.026	0.00411282	yes	no	yes	yes	no	25	44	21	18	11	16	18	18	38	52	28	20	60	58	53	51	54	39	24	18	6	12	19	23	71	45	26	17	67	28	74	49
ENSMLUG00000017536			8	18	2.754	1.461	0.0386857	9	20	2.675	1.42	0.00891454	yes	no	yes	yes	no	8	6	5	1	32	5	5	3	30	17	2	26	28	15	18	12	17	5	6	1	18	4	5	4	57	15	2	22	32	7	25	12
ENSMLUG00000017701	BMX non-receptor tyrosine kinase	BMX	10	24	2.472	1.305	0.0354087	11	26	2.366	1.242	0.00444599	yes	no	yes	yes	no	3	6	8	4	50	0	3	6	3	10	9	16	116	12	17	10	6	5	9	4	28	0	3	8	6	9	8	14	130	6	24	10
ENSMLUG00000017703	NmrA like redox sensor 1	NMRAL1	21	50	2.414	1.271	0.000118155	22	53	2.378	1.25	4.35e-06	yes	yes	yes	yes	yes	6	7	22	24	68	15	14	13	10	33	37	49	142	48	40	37	14	6	25	23	38	11	15	16	18	29	35	42	160	23	55	36
ENSMLUG00000017715	interleukin 10	IL10	7	20	3.079	1.622	0.0115183	8	21	2.72	1.444	0.00107412	yes	no	yes	yes	no	12	2	4	1	12	0	24	2	16	14	9	8	48	10	46	5	26	2	4	1	7	0	26	3	30	12	8	7	54	5	64	5
ENSMLUG00000017736	phosphofructokinase, muscle	PFKM	29	246	7.343	2.876	0.000206569	31	265	7.152	2.838	1.8e-05	yes	yes	yes	yes	yes	21	28	30	75	20	10	32	19	79	284	33	38	305	222	516	491	45	25	33	73	11	7	35	24	150	248	31	33	343	107	717	472
ENSMLUG00000022206	S100 calcium binding protein A12	S100A12	128360	301244	2.22	1.151	0.0210584	137642	321222	2.208	1.143	0.00113466	yes	no	yes	yes	no	17663	133048	46985	67232	564252	126505	33875	37321	12037	211853	41171	337826	1068820	447380	147290	143572	38311	118904	52450	65683	317099	92834	36577	47767	22716	185039	38685	290144	1202184	215247	204847	138083
ENSMLUG00000022258			85045	240452	2.921	1.546	0.00419598	91143	256175	2.906	1.539	6.32e-05	yes	no	yes	yes	no	12377	61368	27942	38645	435600	69165	10579	24685	9739	154169	26252	266802	880445	406085	78429	101693	26847	54844	31192	37755	244799	50756	11423	31595	18380	134656	24667	229145	990304	195379	109077	97805
ENSMLUG00000022371	ras homolog family member F, filopodia associated	RHOF	8	26	2.902	1.537	0.0345511	9	28	2.797	1.484	0.011745	yes	no	yes	yes	no	12	9	4	3	32	1	3	1	13	11	3	37	109	17	4	15	25	8	5	3	18	1	3	1	25	10	3	32	123	8	5	14
ENSMLUG00000022410	carbonic anhydrase 2	CA2	52	273	11.035	3.464	2.59723e-05	56	292	10.689	3.418	2.03e-12	yes	yes	yes	yes	yes	0	6	4	19	386	0	2	2	2	32	6	347	1542	154	56	47	1	5	4	19	217	0	2	3	3	28	6	298	1734	74	78	45
ENSMLUG00000022514			34	88	2.267	1.181	0.0115119	36	94	2.253	1.172	0.0103215	yes	no	yes	yes	no	16	28	25	38	61	11	65	28	16	19	81	118	208	108	61	93	34	25	28	37	34	8	70	36	30	17	76	101	234	52	85	89
ENSMLUG00000022670			10	28	4.628	2.21	0.000372831	10	30	4.302	2.105	3.43e-05	yes	yes	yes	yes	yes	2	1	2	2	62	4	2	2	2	14	10	22	100	48	10	18	5	1	2	2	35	3	2	3	3	12	9	19	112	23	14	17
ENSMLUG00000022687	glia maturation factor gamma	GMFG	606	2121	3.401	1.766	0.00020435	648	2268	3.391	1.762	2.67e-06	yes	yes	yes	yes	yes	95	184	219	541	3153	146	240	267	107	459	316	2626	8802	2203	1165	1288	207	164	245	529	1772	107	259	342	202	401	297	2255	9900	1060	1620	1239
ENSMLUG00000022688	junction adhesion molecule like	JAML	150	583	5.16	2.367	1.11112e-05	160	624	5.084	2.346	2.01e-08	yes	yes	yes	yes	yes	30	36	45	44	975	12	35	22	49	125	83	519	3075	343	332	136	66	32	50	43	548	9	38	28	93	109	78	446	3459	165	462	131
ENSMLUG00000022728			80	489	39.934	5.32	0.000337183	86	525	28.533	4.835	0.00194359	yes	no	yes	yes	no	0	0	149	84	116	1	290	1	39	540	1014	45	1148	366	154	609	0	0	166	82	65	1	313	1	73	472	953	39	1291	176	214	586
ENSMLUG00000022961			874	3455	23.448	4.551	7.64126e-05	937	3699	22.455	4.489	0.000954302	yes	yes	yes	yes	yes	2	16	1869	1129	808	8	3157	5	155	3184	8531	473	9030	2448	2175	1647	5	14	2086	1103	454	6	3409	7	292	2781	8016	406	10157	1178	3025	1584
ENSMLUG00000023059	ADP-ribosyltransferase 3	ART3	93	511	3.989	1.996	0.00125658	100	548	3.967	1.988	3.52e-05	yes	no	yes	yes	no	23	132	79	74	119	61	166	88	82	1050	134	29	557	559	624	1050	50	118	88	72	67	45	179	113	155	917	126	25	627	269	868	1010
ENSMLUG00000023064	allograft inflammatory factor 1	AIF1	18	44	2.445	1.29	0.00602702	19	47	2.398	1.262	0.00172571	yes	no	yes	yes	no	2	10	15	36	34	8	18	18	10	21	21	30	127	62	28	54	4	9	17	35	19	6	19	23	19	18	20	26	143	30	39	52
ENSMLUG00000023295			21	54	2.729	1.449	0.00269505	23	58	2.677	1.421	0.00148745	yes	no	yes	yes	no	4	11	36	30	20	4	59	7	8	23	140	31	84	35	57	57	9	10	40	29	11	3	64	9	15	20	132	27	94	17	79	55
ENSMLUG00000023365			44	164	3.343	1.741	9.04766e-05	47	177	3.32	1.731	3.61e-05	yes	yes	yes	yes	yes	51	31	7	14	160	4	4	80	129	60	5	16	583	87	49	382	110	28	8	14	90	3	4	102	244	52	5	14	656	42	68	367
ENSMLUG00000023415			1703	3792	14.578	3.866	0.00374941	1832	4084	14.353	3.843	0.00864118	yes	no	yes	yes	no	3	59	2082	1678	689	8	9102	5	3543	996	6606	1004	3675	2741	8841	2932	6	53	2324	1639	387	6	9828	7	6687	870	6207	862	4134	1319	12296	2820
ENSMLUG00000023430			17	30	3.777	1.917	0.0160624	18	32	3.469	1.794	0.0239628	yes	no	yes	yes	no	0	1	17	23	20	0	75	2	9	6	76	14	39	35	39	22	1	1	19	22	11	0	81	2	17	5	71	12	44	17	54	21
ENSMLUG00000023431			214	1100	19.535	4.288	0.000179641	228	1180	17.763	4.151	0.000478307	yes	yes	yes	yes	yes	1	8	525	373	297	3	499	2	50	1056	2716	163	3152	337	455	873	2	7	586	364	167	2	539	2	94	922	2552	140	3545	162	633	840
ENSMLUG00000023498			31	70	6.536	2.708	0.014849	34	75	5.685	2.507	0.00573167	yes	no	yes	yes	no	1	1	4	99	30	0	114	2	15	18	12	22	171	56	149	115	3	1	5	97	17	0	123	3	28	16	11	19	192	27	207	111
ENSMLUG00000023570			1456	2492	2.115	1.081	6.75296e-05	1561	2656	2.102	1.071	0.000341649	yes	yes	yes	yes	yes	38	2815	425	268	6568	1161	273	99	45	5594	458	1289	8772	2527	922	330	83	2516	474	262	3691	852	295	127	85	4886	430	1107	9866	1216	1282	317
ENSMLUG00000023656			420	1072	8.422	3.074	0.00268797	451	1148	8.176	3.031	0.0009109	yes	no	yes	yes	no	3	34	931	304	354	15	1701	17	149	569	2926	165	1571	1023	1300	869	7	30	1039	297	199	11	1837	22	281	497	2749	142	1767	492	1808	836
ENSMLUG00000023668	Rho GTPase activating protein 45	ARHGAP45	29	104	2.657	1.41	0.000152399	31	111	2.641	1.401	4.66e-05	yes	yes	yes	yes	yes	30	7	11	25	125	8	19	9	48	11	15	120	529	54	24	28	64	6	12	24	70	6	20	11	90	10	14	103	595	26	33	27
ENSMLUG00000023673			124	240	2.221	1.151	0.00278032	133	257	2.205	1.141	0.00377826	yes	no	yes	yes	no	17	66	314	144	61	22	316	50	34	95	682	115	273	200	354	166	37	59	351	141	34	16	341	64	64	83	641	99	307	96	493	160
ENSMLUG00000023676			31	60	2.036	1.026	0.0224154	34	64	2	1	0.0158418	yes	no	yes	yes	no	74	73	3	5	41	23	19	9	60	182	3	22	77	71	21	42	160	65	3	5	23	17	21	11	113	159	3	19	87	34	29	40
ENSMLUG00000023678	GEM interacting protein	GMIP	14	32	2.486	1.314	0.0128057	15	35	2.345	1.229	0.00230144	yes	no	yes	yes	no	21	7	10	10	53	0	4	4	22	18	13	27	137	12	9	20	45	6	11	10	30	0	4	5	42	16	12	23	154	6	13	19
ENSMLUG00000023681			5	173	27.786	4.796	2.98519e-10	5	186	33.323	5.058	4.24e-53	yes	yes	yes	yes	yes	0	6	2	2	9	3	13	4	46	168	15	0	276	326	352	203	1	5	2	2	5	2	14	5	87	147	14	0	310	157	489	195
ENSMLUG00000023740			4	20	5.399	2.433	0.00606784	5	21	4.489	2.166	0.000134445	yes	no	yes	yes	no	0	0	9	4	14	0	8	0	1	3	24	5	73	23	16	15	0	0	10	4	8	0	9	0	1	3	23	4	82	11	22	14
ENSMLUG00000023909	S100 calcium binding protein A1	S100A1	39	486	8.896	3.153	1.5751e-05	42	519	8.835	3.143	2.21e-07	yes	yes	yes	yes	yes	38	25	13	74	44	20	49	50	192	640	27	48	550	1087	751	594	82	22	15	72	25	15	53	64	362	559	25	41	619	523	1044	571
ENSMLUG00000023954	prostaglandin E synthase 3 like	PTGES3L	19	55	2.643	1.402	0.000596336	20	58	2.609	1.383	0.000139935	yes	yes	yes	yes	yes	11	19	3	39	16	25	21	18	19	93	6	35	59	114	42	70	24	17	3	38	9	18	23	23	35	81	6	30	66	55	59	67
ENSMLUG00000024140			17	52	3.171	1.665	0.000387743	18	56	3.079	1.623	4.81e-05	yes	yes	yes	yes	yes	22	6	23	1	61	3	7	13	34	16	34	31	211	6	50	36	48	5	26	1	34	2	8	17	65	14	32	27	237	3	69	35
ENSMLUG00000024150			39	113	8.52	3.091	0.0301718	41	121	7.376	2.883	0.0124369	yes	no	yes	yes	no	0	7	75	27	66	0	134	1	68	69	226	13	214	166	96	49	0	6	84	26	37	0	145	1	129	60	212	11	241	80	133	47
ENSMLUG00000024152	atypical chemokine receptor 1 (Duffy blood group)	ACKR1	63	171	3.052	1.61	3.23337e-05	68	184	3.027	1.598	4.06e-05	yes	yes	yes	yes	yes	152	77	21	29	75	15	106	27	149	263	29	118	161	189	258	200	330	69	23	28	42	11	114	35	282	230	27	101	181	91	359	192
ENSMLUG00000024324			98	554	27.509	4.782	0.000964256	105	593	23.646	4.564	0.0043828	yes	no	yes	yes	no	0	1	300	91	41	3	348	0	23	404	1763	12	720	717	186	608	1	1	335	89	23	2	376	0	44	353	1657	10	810	345	258	585
ENSMLUG00000024436			6	25	4.472	2.161	0.00827637	6	27	4.093	2.033	0.0047272	yes	no	yes	yes	no	3	10	13	13	2	1	0	5	12	27	31	2	41	56	4	28	7	9	14	13	1	1	0	7	23	24	29	2	46	27	5	27
ENSMLUG00000024444			11	308	28.192	4.817	8.0979e-07	12	331	26.248	4.714	2.5e-08	yes	yes	yes	yes	yes	9	6	9	24	16	0	17	5	352	400	24	15	491	457	339	387	19	5	10	23	9	0	18	7	665	349	23	13	552	220	471	372
ENSMLUG00000024652			299	618	9.02	3.173	0.0316833	319	663	8.669	3.116	0.0244172	yes	no	yes	yes	no	9	7	135	950	368	0	919	1	109	275	288	304	1355	661	1067	882	19	6	151	928	207	0	992	1	206	240	271	261	1524	318	1484	848
ENSMLUG00000025097			200	633	3.411	1.77	0.0217439	218	677	3.449	1.786	0.00128255	yes	no	yes	yes	no	459	565	6	130	310	8	56	63	583	1709	7	198	1318	667	383	198	995	505	7	127	174	6	60	81	1100	1493	7	170	1483	321	533	190
ENSMLUG00000025152			25	68	3.094	1.629	0.00184257	27	74	3.03	1.599	0.000462866	yes	no	yes	yes	no	7	10	4	9	162	3	1	5	8	15	4	65	393	12	22	28	16	9	5	9	91	2	1	6	15	13	4	56	442	6	31	27
ENSMLUG00000025164			34	286	8.814	3.14	0.0026286	37	307	8.498	3.087	0.00132329	yes	no	yes	yes	no	113	4	17	35	77	5	7	12	308	684	11	48	180	183	565	305	246	4	19	34	43	4	8	15	582	597	10	41	202	88	786	293
ENSMLUG00000025261			102	165	2.697	1.431	1.65958e-05	108	176	2.666	1.415	1.79e-05	yes	yes	yes	yes	yes	41	37	50	479	28	29	129	20	143	118	105	361	123	123	235	109	88	33	56	468	16	21	139	26	269	103	99	310	138	59	327	105
ENSMLUG00000025375			24	46	2.348	1.232	0.0180121	26	49	2.272	1.184	0.00873182	yes	no	yes	yes	no	60	4	15	67	2	3	24	16	114	16	23	56	52	6	47	51	130	4	17	65	1	2	26	20	215	14	22	48	58	3	65	49
ENSMLUG00000025578	chromosome 16 open reading frame 54	C16orf54	11	49	3.92	1.971	0.000959374	12	52	3.72	1.895	0.00010882	yes	yes	yes	yes	yes	12	6	4	8	48	0	8	1	14	8	11	45	250	29	14	20	25	5	4	8	27	0	9	1	26	7	10	39	281	14	20	19
ENSMLUG00000025596			72	146	3.557	1.831	0.0176032	78	156	3.461	1.791	0.00411282	yes	no	yes	yes	no	8	13	82	131	28	18	290	10	56	46	197	48	144	276	273	130	18	12	92	128	16	13	313	13	105	40	185	41	162	133	380	125
ENSMLUG00000025641			12	28	2.306	1.205	0.0460478	13	30	2.224	1.153	0.013232	yes	no	yes	yes	no	18	19	13	4	7	0	0	37	16	74	27	8	30	8	0	62	39	17	14	4	4	0	0	47	30	65	25	7	34	4	0	60
ENSMLUG00000025719			250	887	10.629	3.41	0.0346609	268	945	10.056	3.33	0.0377531	yes	no	yes	yes	no	0	18	522	438	272	1	751	1	95	103	1828	98	1562	2060	598	749	0	16	583	428	153	1	811	1	179	90	1718	84	1757	991	832	720
ENSMLUG00000025772			25	100	15.313	3.937	0.0033302	27	107	12.475	3.641	6.85e-05	yes	no	yes	yes	no	0	10	50	2	18	0	120	0	48	117	148	7	117	137	125	103	0	9	56	2	10	0	130	0	91	102	139	6	132	66	174	99
ENSMLUG00000025827	basic leucine zipper ATF-like transcription factor 3	BATF3	35	128	3.235	1.694	2.03972e-08	38	136	3.21	1.683	7.94e-09	yes	yes	yes	yes	yes	15	57	7	27	109	29	25	14	19	158	16	68	385	164	155	57	33	51	8	26	61	21	27	18	36	138	15	58	433	79	216	55
ENSMLUG00000025838	transglutaminase 2	TGM2	18	73	3.918	1.97	8.84591e-06	20	79	3.836	1.94	1.22e-06	yes	yes	yes	yes	yes	39	37	11	28	4	8	10	6	116	164	16	42	132	39	39	38	85	33	12	27	2	6	11	8	218	143	15	36	149	19	54	37
ENSMLUG00000025977			82	88	2.433	1.283	0.0144935	88	94	2.374	1.247	0.0180532	yes	no	yes	yes	no	40	43	6	440	53	3	68	3	85	70	18	186	145	56	116	29	87	38	7	430	30	2	73	4	160	61	17	160	163	27	161	28
ENSMLUG00000026111			11	25	2.154	1.107	0.02074	12	27	2.126	1.088	0.00124816	yes	no	yes	yes	no	29	8	7	6	9	10	12	7	60	30	10	12	28	35	18	9	62	7	8	6	5	7	13	9	113	26	9	10	31	17	25	9
ENSMLUG00000026127	claudin 10	CLDN10	20	46	3.78	1.918	0.00528446	22	49	3.589	1.844	0.0104006	yes	no	yes	yes	no	0	2	34	36	9	7	69	5	5	46	71	13	49	73	55	52	1	2	38	35	5	5	74	7	9	40	67	11	55	35	76	50
ENSMLUG00000026379			34	180	5.256	2.394	0.00647723	37	192	4.981	2.317	0.000135364	yes	no	yes	yes	no	4	3	24	21	206	10	7	0	2	8	21	182	894	141	178	10	8	3	27	21	116	7	8	0	4	7	20	156	1006	68	248	10
ENSMLUG00000026415			7	22	8.344	3.061	0.00359963	7	23	6.766	2.758	0.0192481	yes	no	yes	yes	no	1	1	6	16	0	0	31	0	18	21	5	12	14	64	17	25	2	1	7	16	0	0	33	0	34	18	5	10	16	31	23	24
ENSMLUG00000026609			38	112	23.84	4.575	0.00335485	40	120	13.219	3.725	0.00125849	yes	no	yes	yes	no	0	0	50	114	20	0	116	0	21	27	131	49	170	210	231	61	0	0	56	111	11	0	125	0	40	24	123	42	191	101	321	59
ENSMLUG00000026656			19	222	46.685	5.545	0.00150223	20	239	28.154	4.815	0.00234352	yes	no	yes	yes	no	0	0	15	28	25	0	83	0	12	283	126	15	417	121	35	763	0	0	17	27	14	0	90	0	23	247	118	13	469	58	49	734
ENSMLUG00000026717			2978	10696	13.985	3.806	0.0076595	3188	11408	13.858	3.793	0.015299	yes	no	yes	yes	no	1	251	2915	6381	4998	27	9232	16	3175	3648	8470	3176	25355	25064	9891	6791	3	224	3254	6234	2809	20	9968	21	5991	3186	7959	2728	28519	12059	13756	6531
ENSMLUG00000026800			35	81	10.521	3.395	0.00826665	37	86	7.78	2.96	0.00555534	yes	no	yes	yes	no	0	1	29	80	18	0	151	1	3	49	77	47	143	56	99	171	0	1	32	78	10	0	163	1	5	43	72	40	161	27	138	164
ENSMLUG00000026848			36	103	15.112	3.918	0.00165673	38	110	10.771	3.429	0.000119465	yes	no	yes	yes	no	0	3	21	74	23	0	164	0	9	88	146	66	161	104	172	76	0	3	24	72	13	0	177	0	17	77	137	57	181	50	239	73
ENSMLUG00000026989			67	152	2.266	1.18	0.000156817	72	163	2.246	1.168	0.000137102	yes	yes	yes	yes	yes	48	21	47	181	71	29	116	26	67	68	74	232	413	87	189	86	105	19	53	177	40	21	125	33	127	59	70	199	465	42	263	83
ENSMLUG00000027023			51	144	2.645	1.403	0.000186068	55	154	2.625	1.392	0.000165677	yes	yes	yes	yes	yes	35	34	42	91	53	31	81	43	76	140	52	68	207	247	186	173	75	30	47	89	30	23	87	55	144	122	49	58	233	119	258	166
ENSMLUG00000027149			1127	2410	2.073	1.052	1.68444e-05	1210	2584	2.059	1.042	0.000135364	yes	yes	yes	yes	yes	444	1196	1195	1658	1685	1108	909	824	826	2325	1175	2230	3250	2889	2865	3723	963	1069	1334	1620	947	813	982	1055	1558	2031	1104	1915	3656	1390	3985	3581
ENSMLUG00000027176			146	644	12.102	3.597	0.000156817	156	688	11.976	3.582	9.93e-07	yes	yes	yes	yes	yes	2	28	3	29	1094	3	1	5	2	112	10	532	3414	746	101	234	4	25	3	28	615	2	1	7	4	98	9	457	3840	359	140	225
ENSMLUG00000027198			97	243	12.383	3.63	0.0455412	104	259	11.221	3.488	0.032088	yes	no	yes	yes	no	0	20	92	234	20	0	408	0	266	166	195	119	169	686	239	105	0	18	103	229	11	0	441	0	502	145	183	102	190	330	332	101
ENSMLUG00000027316	epithelial mitogen	EPGN	11	29	2.675	1.419	0.0212298	12	32	2.586	1.371	0.00821988	yes	no	yes	yes	no	7	17	4	12	23	0	14	9	5	55	16	37	15	8	50	49	16	15	4	12	13	0	15	11	9	48	15	32	17	4	70	47
ENSMLUG00000027317			19	42	7.095	2.827	8.44335e-05	20	44	6.385	2.675	0.000112851	yes	yes	yes	yes	yes	0	0	14	2	9	0	125	2	11	2	38	7	119	37	103	15	0	0	16	2	5	0	135	2	21	2	36	6	134	18	143	14
ENSMLUG00000027330			11	69	2.677	1.421	0.0092264	12	74	2.679	1.422	0.00541838	yes	no	yes	yes	no	3	6	5	10	30	7	18	7	10	11	9	34	446	12	18	15	6	5	6	10	17	5	19	9	18	10	8	29	502	6	25	14
ENSMLUG00000027489			10	87	4.98	2.316	0.0212112	11	92	5.469	2.451	4.66e-05	yes	no	yes	yes	no	1	6	3	13	43	14	3	0	1	21	10	369	137	127	2	32	3	5	3	13	24	10	3	0	1	18	9	317	154	61	3	31
ENSMLUG00000027605			40	298	6.693	2.743	3.36633e-05	43	318	6.554	2.712	4.31e-07	yes	yes	yes	yes	yes	20	21	40	85	14	49	58	31	112	451	72	47	229	698	472	300	44	19	45	83	8	36	63	40	211	394	68	40	258	336	657	289
ENSMLUG00000027635			8	61	5.017	2.327	0.000280366	9	64	5.259	2.395	3.99e-06	yes	yes	yes	yes	yes	1	4	1	11	32	11	2	2	0	26	5	254	88	94	3	15	3	4	1	11	18	8	2	2	0	23	5	218	99	45	4	14
ENSMLUG00000027676			65	408	9.468	3.243	0.030701	70	433	10.875	3.443	0.0107129	yes	no	yes	yes	no	0	1	176	24	62	1	255	1	0	72	963	6	520	1137	349	214	0	1	196	23	35	1	275	1	0	63	905	5	585	547	485	206
ENSMLUG00000027823			25	140	5.799	2.536	0.00110326	26	150	5.798	2.536	6.37e-06	yes	no	yes	yes	no	3	10	11	27	132	3	6	6	3	13	30	236	476	173	83	109	7	9	12	26	74	2	6	8	5	11	28	203	535	83	115	105
ENSMLUG00000027852			602	1220	2.441	1.287	4.4135e-05	646	1298	2.425	1.278	0.000161124	yes	yes	yes	yes	yes	39	2367	376	42	1454	241	240	55	56	5426	403	338	1737	892	685	221	85	2115	420	41	817	177	259	71	106	4739	379	290	1954	429	952	213
ENSMLUG00000027859			59	425	10.123	3.34	0.00492144	62	455	10.134	3.341	9.56e-05	yes	no	yes	yes	no	0	1	339	14	16	0	81	18	1	13	1342	15	296	773	249	713	0	1	378	14	9	0	88	23	1	11	1261	13	333	372	346	686
ENSMLUG00000027933			50	80	5.32	2.411	0.0326536	54	87	4.795	2.261	0.0113371	yes	no	yes	yes	no	74	6	21	3	294	3	0	2	222	31	10	20	173	29	96	60	160	5	24	3	165	2	0	3	419	27	9	17	195	14	134	58
ENSMLUG00000027937	ras related dexamethasone induced 1	RASD1	59	163	3.012	1.591	0.00117309	63	176	2.981	1.576	0.00312422	yes	no	yes	yes	no	48	46	56	43	194	34	21	30	196	78	74	403	72	118	106	260	105	41	62	42	109	25	23	38	369	68	70	346	81	57	147	250
ENSMLUG00000027953			25	59	2.572	1.363	0.00163512	27	64	2.506	1.325	0.000613115	yes	no	yes	yes	no	30	8	4	40	52	4	56	7	84	25	19	27	182	17	88	30	64	7	4	39	29	3	60	9	159	22	18	23	205	8	122	29
ENSMLUG00000027994			80	413	22.502	4.492	0.000417276	85	442	18.25	4.19	0.000668548	yes	yes	yes	yes	yes	0	1	107	155	133	0	239	1	26	220	810	57	1612	272	149	157	1	1	120	151	75	0	258	1	49	192	761	49	1813	131	207	151
ENSMLUG00000028034			17	43	3.915	1.969	0.00010937	18	46	3.716	1.894	8.49e-06	yes	yes	yes	yes	yes	4	6	14	10	16	0	79	4	17	41	49	16	43	42	110	28	9	5	16	10	9	0	85	5	33	36	46	14	48	20	153	27
ENSMLUG00000028037			50	125	15.558	3.96	0.0157801	53	133	9.09	3.184	0.00786214	yes	no	yes	yes	no	0	0	83	196	43	0	74	0	6	15	239	83	217	258	88	97	0	0	93	191	24	0	80	0	11	13	225	71	244	124	123	93
ENSMLUG00000028047			14	42	4.353	2.122	0.00235995	15	44	4.053	2.019	0.000501068	yes	no	yes	yes	no	1	1	9	9	85	0	3	2	2	16	3	54	191	17	25	25	3	1	10	9	48	0	3	3	3	14	3	46	215	8	35	24
ENSMLUG00000028087	TNF alpha induced protein 6	TNFAIP6	249	379	2.896	1.534	0.0115648	276	410	2.84	1.506	0.00116992	yes	no	yes	yes	no	1039	35	35	86	281	12	446	59	675	266	59	298	777	131	482	343	2254	31	39	84	158	9	482	76	1274	232	55	256	874	63	671	330
ENSMLUG00000028100	protein phosphatase 1 regulatory subunit 18	PPP1R18	58	132	2.036	1.025	0.000266848	63	143	2.021	1.015	0.000274995	yes	yes	yes	yes	yes	147	38	36	43	125	30	31	16	184	53	61	122	487	56	53	44	319	34	40	42	70	22	33	20	348	46	57	105	548	27	74	42
ENSMLUG00000028282	inhibitor of DNA binding 1, HLH protein	ID1	480	1124	2.726	1.447	0.0282018	516	1200	2.704	1.435	0.00553315	yes	no	yes	yes	no	234	780	232	249	1859	210	145	135	250	2380	186	1486	1355	1395	508	1436	508	697	259	243	1045	154	157	173	472	2079	175	1276	1524	671	706	1381
ENSMLUG00000028344			2337	5457	4.775	2.256	0.0189112	2507	5872	4.716	2.238	0.0079316	yes	no	yes	yes	no	1207	3754	2563	1912	8717	213	215	117	5548	8528	2303	5900	3811	3244	6082	8238	2618	3355	2861	1868	4899	156	232	150	10470	7449	2164	5067	4286	1561	8459	7923
ENSMLUG00000028456	vesicle associated membrane protein 5	VAMP5	8	24	2.404	1.265	0.0184124	9	26	2.341	1.227	0.00185746	yes	no	yes	yes	no	9	3	10	8	14	3	9	10	13	8	14	19	75	25	16	22	20	3	11	8	8	2	10	13	24	7	13	16	84	12	22	21
ENSMLUG00000028471	placenta specific 8	PLAC8	136	980	11.752	3.555	0.00216936	146	1046	11.321	3.501	8.02e-05	yes	no	yes	yes	no	3	23	10	18	1016	0	19	1	5	94	15	546	5183	1488	455	57	7	21	11	18	571	0	20	1	9	82	14	469	5830	716	633	55
ENSMLUG00000028659			5737	14185	4.159	2.056	0.00445011	6155	15216	4.121	2.043	0.000356697	yes	no	yes	yes	no	2271	13892	3962	4107	19357	737	730	838	9079	35734	4056	14907	12541	8077	9390	19696	4925	12415	4423	4012	10878	541	788	1072	17135	31211	3811	12803	14106	3886	13059	18943
ENSMLUG00000028703			19	60	3.458	1.79	4.11847e-05	21	65	3.4	1.766	7.45e-06	yes	yes	yes	yes	yes	14	9	13	4	7	3	69	35	64	50	28	7	68	12	78	171	30	8	14	4	4	2	75	45	120	44	26	6	77	6	108	164
ENSMLUG00000028893	complement factor properdin	CFP	22	188	5.749	2.523	9.32743e-09	24	202	5.68	2.506	1.54e-08	yes	yes	yes	yes	yes	8	8	13	19	105	10	14	3	8	26	24	127	958	179	135	48	18	7	15	19	59	7	15	4	15	23	23	109	1078	86	188	46
ENSMLUG00000029046			218	512	12.869	3.686	0.0115624	235	550	11.136	3.477	0.0144826	yes	no	yes	yes	no	0	1	332	216	327	0	871	1	88	26	867	82	1456	407	762	406	1	1	371	211	184	0	941	1	166	23	815	70	1638	196	1060	390
ENSMLUG00000029066	protein tyrosine phosphatase, receptor type C associated protein	PTPRCAP	12	30	2.315	1.211	0.00578443	13	32	2.293	1.197	0.000166711	yes	no	yes	yes	no	6	4	10	14	37	8	6	13	16	10	12	22	98	35	24	22	13	4	11	14	21	6	7	16	31	9	11	19	110	17	34	21
ENSMLUG00000029088			28	90	4.77	2.254	1.88928e-05	30	96	4.556	2.188	1.76e-07	yes	yes	yes	yes	yes	1	9	2	9	198	0	2	2	1	18	12	62	553	23	40	8	3	8	2	9	111	0	2	3	2	16	11	53	622	11	55	8
ENSMLUG00000029129			19	61	11.119	3.475	0.0164401	20	65	6.872	2.781	0.0025344	yes	no	yes	yes	no	0	0	17	6	28	0	100	0	3	17	102	2	142	127	81	11	0	0	19	6	16	0	108	0	5	15	96	2	160	61	113	11
ENSMLUG00000029132			14	46	2.669	1.416	0.00631266	15	49	2.679	1.422	0.000991448	yes	no	yes	yes	no	2	7	11	34	36	11	9	2	2	8	18	50	149	87	42	8	5	6	12	33	20	8	10	2	3	7	17	43	168	42	59	8
ENSMLUG00000029138	RAS like family 11 member B	RASL11B	1532	920	-2.01613	-1.011	9.24006e-05	1657	993	-2.0284	-1.02	0.000316373	yes	yes	yes	yes	yes	1998	2128	1143	2620	491	1494	961	1424	2287	969	805	1512	94	542	457	694	4334	1902	1276	2560	276	1096	1038	1822	4316	846	756	1299	106	261	635	667
ENSMLUG00000029214	acetylcholinesterase (Cartwright blood group)	ACHE	4	30	7.649	2.935	1.86201e-07	5	33	7.057	2.819	4.71e-11	yes	yes	yes	yes	yes	8	4	1	1	4	14	0	3	31	71	4	3	36	50	14	35	17	4	1	1	2	10	0	4	59	62	4	3	41	24	20	34
ENSMLUG00000029279			109	670	25.158	4.653	0.000156817	117	716	22.541	4.494	0.00129751	yes	no	yes	yes	no	0	8	319	143	82	1	317	2	66	821	1716	40	1265	910	142	403	1	7	356	140	46	1	342	3	124	717	1612	34	1423	438	198	388
ENSMLUG00000029391			3456	14304	14.605	3.868	0.00641974	3706	15169	14.474	3.855	0.0123827	yes	no	yes	yes	no	3	181	4924	5770	2520	31	14192	23	2710	3009	14437	2952	12681	53601	15748	9292	7	162	5497	5637	1416	23	15324	29	5115	2628	13565	2535	14263	25789	21902	8937
ENSMLUG00000029435			31	109	5.154	2.366	0.0171522	33	117	4.489	2.166	9.55e-05	yes	no	yes	yes	no	2	0	12	20	205	0	8	2	3	7	13	85	621	89	20	34	4	0	13	20	115	0	9	2	5	6	12	73	699	43	28	33
ENSMLUG00000029532			105	193	2.059	1.042	0.00774805	113	207	2.04	1.029	0.00949805	yes	no	yes	yes	no	13	156	64	14	379	143	25	47	25	250	54	27	435	270	104	382	28	139	71	14	213	105	27	60	48	218	51	23	489	130	144	367
ENSMLUG00000029545			138	1179	12.774	3.675	0.0349327	148	1263	12.57	3.652	0.0418052	yes	no	yes	yes	no	0	220	84	158	20	0	618	1	2782	1784	220	78	154	3479	446	491	1	197	94	154	11	0	667	1	5250	1558	207	67	173	1674	620	472
ENSMLUG00000029592	carboxymethylenebutenolidase homolog	CMBL	5	26	7.568	2.92	0.000143953	5	28	6.733	2.751	2.66e-05	yes	yes	yes	yes	yes	0	1	16	3	0	3	15	1	8	22	31	2	22	31	36	59	1	1	18	3	0	2	16	1	16	19	29	2	25	15	50	57
ENSMLUG00000029613			12	62	5.273	2.399	9.94971e-05	14	66	5.083	2.346	0.00015733	yes	yes	yes	yes	yes	20	13	9	27	5	0	21	5	52	85	33	38	103	75	19	87	43	12	10	26	3	0	23	7	99	74	31	33	116	36	26	84
ENSMLUG00000029618			60	522	12.585	3.654	0.000578329	64	559	13.852	3.792	1.75e-08	yes	yes	yes	yes	yes	1	9	1	5	452	0	5	5	3	21	1	118	3255	403	239	133	3	8	1	5	254	0	5	6	5	18	1	101	3661	194	332	128
ENSMLUG00000029640			1242	3473	2.363	1.241	1.10812e-07	1342	3695	2.35	1.232	2.27e-06	yes	yes	yes	yes	yes	964	1625	603	871	1948	2289	1034	601	1357	5982	701	1565	4324	8771	2709	2374	2092	1452	673	851	1095	1680	1116	769	2561	5225	659	1344	4864	4220	3767	2283
ENSMLUG00000029651			5	14	3.055	1.611	0.0449314	5	15	2.82	1.496	0.00773163	yes	no	yes	yes	no	9	0	6	6	4	1	8	3	14	25	7	6	12	15	17	17	20	0	7	6	2	1	9	4	27	22	7	5	14	7	24	16
ENSMLUG00000029668			35	64	2.15	1.104	0.00378947	38	69	2.111	1.078	0.00183066	yes	no	yes	yes	no	6	160	8	21	12	11	45	16	10	246	27	34	55	37	46	59	14	143	9	21	7	8	49	21	19	215	25	29	62	18	64	57
ENSMLUG00000029713			167	390	12.862	3.685	0.0106489	179	420	11.566	3.532	0.0134805	yes	no	yes	yes	no	1	2	116	457	185	1	573	0	56	125	311	132	871	407	511	711	3	2	129	446	104	1	619	0	105	109	292	113	980	196	711	684
ENSMLUG00000029749			638	1482	5.258	2.395	0.0114514	682	1588	5.17	2.37	0.00434693	yes	no	yes	yes	no	172	935	467	1042	2367	56	24	41	1129	2509	382	2709	1243	946	1189	1745	372	836	521	1018	1330	41	26	53	2131	2191	359	2327	1398	455	1653	1678
ENSMLUG00000029763			76	146	2.149	1.103	0.00141054	82	158	2.128	1.089	0.00134275	yes	no	yes	yes	no	148	22	22	113	62	23	190	25	309	80	52	71	258	62	262	74	320	20	25	110	35	17	205	32	583	70	49	61	290	30	364	71
ENSMLUG00000029819			1043	3674	3.524	1.817	0.00353016	1118	3934	3.508	1.811	0.000245836	yes	no	yes	yes	no	368	528	364	464	5959	228	156	277	251	1028	376	3289	18732	2642	1370	1703	798	472	406	453	3349	167	168	354	473	898	353	2825	21069	1271	1905	1638
ENSMLUG00000030075			18	56	3.771	1.915	0.00156109	19	61	3.667	1.874	0.00148745	yes	no	yes	yes	no	14	38	8	18	20	1	41	2	58	46	17	24	97	60	72	76	31	34	9	18	11	1	44	2	110	40	16	21	109	29	100	73
ENSMLUG00000030126			274	809	29.652	4.89	0.00207458	293	863	24.413	4.61	0.00758657	yes	no	yes	yes	no	0	1	341	794	281	0	773	2	159	374	979	363	1102	1615	1411	467	0	1	381	776	158	0	835	3	300	327	920	312	1239	777	1962	449
ENSMLUG00000030160			812	1848	15.417	3.946	0.00298874	868	1986	14.821	3.89	0.0113891	yes	no	yes	yes	no	6	8	650	2386	762	1	2673	7	254	1141	1382	778	3430	1619	3069	3109	14	7	726	2331	428	1	2886	9	480	997	1299	668	3858	779	4268	2990
ENSMLUG00000030213	fermitin family member 3	FERMT3	22	55	2.209	1.144	0.000658998	24	59	2.188	1.129	9.49e-05	yes	yes	yes	yes	yes	43	6	13	16	43	5	31	23	74	10	28	34	172	21	61	40	94	5	15	16	24	4	33	30	140	9	26	29	194	10	85	38
ENSMLUG00000030244			59	215	7.001	2.808	0.000197586	63	231	6.415	2.681	1.76e-07	yes	yes	yes	yes	yes	18	7	11	30	397	0	6	4	31	21	27	268	1070	54	171	81	40	6	12	29	223	0	6	5	58	18	25	230	1204	26	238	78
ENSMLUG00000030259			1012	1769	2.259	1.176	0.0299551	1086	1885	2.243	1.165	0.00573167	yes	no	yes	yes	no	66	3752	528	73	2981	215	418	66	51	7208	592	664	3264	875	1261	237	143	3353	589	71	1675	158	451	84	96	6296	556	570	3671	421	1754	228
ENSMLUG00000030329			28	83	2.989	1.58	5.46546e-05	30	89	2.957	1.564	6.41e-06	yes	yes	yes	yes	yes	4	7	8	12	162	5	18	5	5	26	12	64	461	29	30	35	9	6	9	12	91	4	19	6	9	23	11	55	519	14	42	34
ENSMLUG00000030411			11	44	3.469	1.794	0.00887824	12	47	3.399	1.765	0.0107146	yes	no	yes	yes	no	7	7	18	17	25	3	7	5	14	60	12	10	52	106	40	58	15	6	20	17	14	2	8	7	27	52	11	9	58	51	55	56
ENSMLUG00000000035	peptidyl arginine deiminase 3	PADI3	1	6	8.714	3.123	0.0435024	NA	NA	NA	NA	1	no	no	no	no	no	0	0	0	0	5	0	0	0	0	2	1	1	36	6	5	1	0	0	0	0	3	0	0	0	0	2	1	1	41	3	7	1
ENSMLUG00000000036	peptidyl arginine deiminase 4	PADI4	17	91	7.669	2.939	0.00582267	NA	NA	NA	NA	1	no	no	no	no	no	2	1	1	5	125	0	0	1	2	1	6	43	570	19	80	5	4	1	1	5	70	0	0	1	4	1	6	37	641	9	111	5
ENSMLUG00000000131	triadin	TRDN	0	226	457.576	8.838	6.65884e-12	NA	NA	NA	NA	1	no	no	no	no	no	0	0	0	0	0	0	0	1	241	264	1	8	111	742	138	305	0	0	0	0	0	0	0	1	454	231	1	7	125	357	192	293
ENSMLUG00000000139	solute carrier family 37 member 1	SLC37A1	4	19	4.052	2.019	0.000731224	NA	NA	NA	NA	1	no	no	no	no	no	2	7	1	3	7	1	9	5	10	17	5	8	55	19	14	23	4	6	1	3	4	1	10	7	19	15	5	7	62	9	20	22
ENSMLUG00000000147	thymocyte selection associated family member 2	THEMIS2	14	57	2.853	1.512	0.0247199	NA	NA	NA	NA	1	no	no	no	no	no	15	1	4	5	82	0	1	5	10	2	6	40	381	4	9	6	33	1	4	5	46	0	1	6	18	2	6	34	429	2	13	6
ENSMLUG00000000166	interleukin 1 alpha	IL1A	6	14	5.778	2.53	0.0339518	NA	NA	NA	NA	1	no	no	no	no	no	0	11	6	0	30	0	1	0	4	38	0	3	22	8	24	14	1	10	7	0	17	0	1	0	7	33	0	3	25	4	33	13
ENSMLUG00000000205			4	15	4.338	2.117	0.0196714	NA	NA	NA	NA	1	no	no	no	no	no	1	0	4	2	18	0	3	2	5	14	1	3	66	4	17	11	2	0	5	2	10	0	3	2	9	12	1	3	74	2	23	11
ENSMLUG00000000216	periostin	POSTN	1	7	7.303	2.868	0.0180936	NA	NA	NA	NA	1	no	no	no	no	no	0	0	4	0	0	0	1	2	6	0	15	7	14	0	11	6	1	0	5	0	0	0	1	2	11	0	14	6	16	0	15	6
ENSMLUG00000000233			3	18	5.507	2.461	0.00582267	NA	NA	NA	NA	1	no	no	no	no	no	0	1	2	1	16	1	1	0	1	1	1	9	110	12	10	1	0	1	2	1	9	1	1	0	2	1	1	8	124	6	14	1
ENSMLUG00000000429	sulfatase 2	SULF2	23	46	2.038	1.027	0.0396838	25	50	1.958	0.969	0.0142904	no	no	no	no	no	62	7	7	14	82	0	11	2	80	6	11	30	200	17	16	11	135	6	8	14	46	0	12	3	151	5	10	26	225	8	22	11
ENSMLUG00000000488	homeobox C5	HOXC5	0	6	19.582	4.291	0.0026364	NA	NA	NA	NA	1	no	no	no	no	no	0	0	0	0	0	0	0	1	2	10	1	1	9	8	10	6	0	0	0	0	0	0	0	1	3	9	1	1	10	4	14	6
ENSMLUG00000000555	chromosome 11 open reading frame 74	C11orf74	10	25	2.021	1.015	0.119256	11	27	2.024	1.017	0.0391364	no	no	yes	no	no	1	21	13	4	14	3	13	13	2	33	23	2	71	35	22	12	3	19	15	4	8	2	14	16	4	29	22	2	80	17	31	12
ENSMLUG00000000678	nuclear protein 1, transcriptional regulator	NUPR1	219	399	2.022	1.016	0.130768	236	427	2.008	1.006	0.0465587	no	no	yes	no	no	165	160	258	465	183	50	345	126	305	484	424	201	467	661	327	324	357	143	288	454	103	37	373	161	576	423	398	173	525	318	455	312
ENSMLUG00000000873	xin actin binding repeat containing 2	XIRP2	0	218	499.427	8.964	2.84042e-06	NA	NA	NA	NA	1	no	no	no	no	no	0	0	0	0	0	0	0	0	579	117	1	1	68	657	161	157	0	0	0	0	0	0	0	0	1093	102	1	1	77	316	224	151
ENSMLUG00000001195			10	25	3.055	1.611	0.0238854	NA	NA	NA	NA	1	no	no	no	no	no	1	1	2	6	61	4	3	0	1	16	11	8	143	10	5	7	3	1	2	6	34	3	3	0	2	14	10	7	161	5	7	7
ENSMLUG00000001240			1	21	15.282	3.934	3.45675e-05	NA	NA	NA	NA	1	no	no	no	no	no	4	0	0	0	0	0	6	0	66	16	0	0	49	8	20	9	9	0	0	0	0	0	6	0	125	14	0	0	55	4	28	9
ENSMLUG00000001256			2	36	22.177	4.471	2.61036e-09	NA	NA	NA	NA	1	no	no	no	no	no	6	1	0	0	0	0	5	0	115	23	2	0	69	23	32	20	12	1	0	0	0	0	5	0	217	20	2	0	78	11	45	19
ENSMLUG00000001339	filamin C	FLNC	3	290	73.947	6.208	3.77471e-06	NA	NA	NA	NA	1	no	no	no	no	no	14	3	4	2	2	0	0	0	1628	74	1	5	266	177	101	67	31	3	4	2	1	0	0	0	3072	65	1	4	299	85	140	64
ENSMLUG00000001353	matrix metallopeptidase 25	MMP25	20	113	8.148	3.026	2.01529e-07	NA	NA	NA	NA	1	no	no	no	no	no	0	1	3	9	141	0	2	1	5	2	5	75	761	17	19	18	0	1	3	9	79	0	2	1	9	2	5	64	856	8	27	17
ENSMLUG00000001510	transmembrane protein 71	TMEM71	9	25	3.056	1.612	0.0338638	NA	NA	NA	NA	1	no	no	no	no	no	4	4	3	4	50	3	2	0	4	3	3	35	123	8	12	15	9	4	3	4	28	2	2	0	7	3	3	30	138	4	17	14
ENSMLUG00000001526	lin-7 homolog A, crumbs cell polarity complex component	LIN7A	0	7	8.521	3.091	0.0332954	NA	NA	NA	NA	1	no	no	no	no	no	1	0	0	0	2	0	1	0	2	0	0	9	24	8	6	6	2	0	0	0	1	0	1	0	3	0	0	8	27	4	8	6
ENSMLUG00000001619	kelch like family member 40	KLHL40	0	432	681.483	9.413	2.59688e-11	NA	NA	NA	NA	1	no	no	no	no	no	0	0	0	0	0	0	0	1	421	1056	0	3	453	800	331	389	1	0	0	0	0	0	0	1	794	922	0	3	510	385	460	374
ENSMLUG00000001749	LIM homeobox 8	LHX8	0	7	19.985	4.321	0.00302752	NA	NA	NA	NA	1	no	no	no	no	no	0	0	0	0	0	0	0	0	1	18	1	0	6	12	9	12	1	0	0	0	0	0	0	0	2	16	1	0	7	6	12	12
ENSMLUG00000001781	RAS protein activator like 1	RASAL1	9	32	7.647	2.935	8.61959e-05	NA	NA	NA	NA	1	no	no	no	no	no	0	0	0	1	68	0	0	2	1	5	5	14	190	19	2	16	1	0	0	1	38	0	0	3	1	4	5	12	214	9	3	15
ENSMLUG00000001884	creatine kinase, mitochondrial 2	CKMT2	4	24	4.479	2.163	0.000140222	NA	NA	NA	NA	1	no	no	no	no	no	5	6	4	2	2	4	7	5	13	54	4	6	20	27	30	36	10	5	5	2	1	3	8	7	25	47	4	5	22	13	42	35
ENSMLUG00000001966	alkaline phosphatase, liver/bone/kidney	ALPL	9	58	5.822	2.542	0.05156	10	64	5.252	2.393	0.0279793	no	no	yes	no	no	0	1	14	15	7	1	33	0	225	11	60	12	135	2	19	4	1	1	16	15	4	1	36	0	425	10	56	10	152	1	26	4
ENSMLUG00000001974	SAM and SH3 domain containing 3	SASH3	2	8	6.41	2.68	0.0232792	NA	NA	NA	NA	1	no	no	no	no	no	0	0	0	1	9	0	1	1	2	0	3	7	43	2	5	3	0	0	0	1	5	0	1	1	4	0	3	6	48	1	7	3
ENSMLUG00000002214	SAM and HD domain containing deoxynucleoside triphosphate triphosphohydrolase 1	SAMHD1	5	17	2.908	1.54	0.0286844	NA	NA	NA	NA	1	no	no	no	no	no	3	6	6	8	5	3	5	4	10	1	10	23	38	8	29	16	6	5	7	8	3	2	5	5	19	1	9	20	43	4	41	15
ENSMLUG00000002294	very low density lipoprotein receptor	VLDLR	4	13	4.394	2.136	0.0112114	NA	NA	NA	NA	1	no	no	no	no	no	0	2	13	2	0	3	6	3	17	11	10	3	7	25	22	10	1	2	15	2	0	2	7	4	33	10	9	3	8	12	30	10
ENSMLUG00000002337	SIX homeobox 1	SIX1	0	8	16.298	4.027	0.00753618	NA	NA	NA	NA	1	no	no	no	no	no	1	0	0	0	0	0	0	0	5	9	0	0	12	4	10	27	3	0	0	0	0	0	0	0	10	8	0	0	14	2	14	26
ENSMLUG00000002426	cytohesin 1 interacting protein	CYTIP	3	12	5.719	2.516	0.00268715	NA	NA	NA	NA	1	no	no	no	no	no	2	1	0	1	14	0	2	1	5	5	7	8	44	4	8	11	5	1	0	1	8	0	2	1	10	4	7	7	50	2	11	11
ENSMLUG00000002443	RAS guanyl releasing protein 3	RASGRP3	1	7	4.85	2.278	0.0320752	NA	NA	NA	NA	1	no	no	no	no	no	1	1	1	2	0	1	1	2	2	15	0	3	7	12	10	10	3	1	1	2	0	1	1	2	4	13	0	3	8	6	14	10
ENSMLUG00000002636	transmembrane protein 38B	TMEM38B	3	23	7.814	2.966	0.00013542	NA	NA	NA	NA	1	no	no	no	no	no	0	1	5	2	2	7	4	2	5	61	4	7	15	29	23	38	0	1	6	2	1	5	4	2	9	53	4	6	17	14	32	37
ENSMLUG00000002641	myosin light chain 1	MYL1	2	1168	870.356	9.765	4.72372e-12	NA	NA	NA	NA	1	no	no	no	no	no	0	0	6	0	0	1	1	6	227	1702	3	12	2551	1403	1606	1842	0	0	7	0	0	1	1	8	429	1487	3	10	2869	675	2234	1772
ENSMLUG00000002730	poly(ADP-ribose) polymerase family member 10	PARP10	6	19	3.445	1.784	0.00263961	NA	NA	NA	NA	1	no	no	no	no	no	17	1	4	9	2	5	6	2	33	9	4	27	26	21	17	16	37	1	4	9	1	4	7	3	63	8	4	23	29	10	24	15
ENSMLUG00000002828	CD84 molecule	CD84	4	14	3.791	1.923	0.0167282	NA	NA	NA	NA	1	no	no	no	no	no	1	0	4	1	23	1	3	1	4	7	2	10	69	8	14	2	3	0	4	1	13	1	3	1	8	6	2	9	78	4	19	2
ENSMLUG00000002891	C-C motif chemokine ligand 5	CCL5	4	17	5.135	2.36	0.000533589	NA	NA	NA	NA	1	no	no	no	no	no	3	0	1	4	0	10	8	2	10	9	9	12	15	33	43	5	6	0	1	4	0	7	9	3	19	8	8	10	17	16	60	5
ENSMLUG00000002895			2	24	9.804	3.293	0.00160331	NA	NA	NA	NA	1	no	no	no	no	no	3	0	0	1	5	0	3	0	1	5	1	22	90	42	29	0	6	0	0	1	3	0	3	0	1	4	1	19	101	20	40	0
ENSMLUG00000002898			1	8	7.056	2.819	0.0155253	NA	NA	NA	NA	1	no	no	no	no	no	1	1	0	0	5	0	2	0	2	10	0	8	14	8	19	2	2	1	0	0	3	0	2	0	3	9	0	7	16	4	27	2
ENSMLUG00000003004	3-hydroxy-3-methylglutaryl-CoA synthase 2	HMGCS2	91	147	3.677	1.879	0.0554661	97	158	3.56	1.832	0.0258377	no	no	yes	no	no	8	9	71	220	16	5	322	75	79	85	175	38	94	247	241	216	18	8	79	215	9	4	348	96	150	74	164	33	106	119	335	208
ENSMLUG00000003058	coronin 6	CORO6	2	48	17.644	4.141	3.65927e-13	NA	NA	NA	NA	1	no	no	no	no	no	4	0	0	1	7	3	3	2	49	73	2	1	78	121	42	20	8	0	0	1	4	2	3	2	93	64	2	1	88	58	58	19
ENSMLUG00000003074	poly(rC) binding protein 3	PCBP3	0	18	42.588	5.412	0.00926244	NA	NA	NA	NA	1	no	no	no	no	no	0	0	0	1	0	1	0	0	19	35	0	0	44	15	8	25	0	0	0	1	0	1	0	0	35	31	0	0	49	7	11	24
ENSMLUG00000003110			9	18	5.581	2.481	0.0142433	NA	NA	NA	NA	1	no	no	no	no	no	0	0	0	1	69	0	1	0	0	1	1	10	111	2	17	3	0	0	0	1	39	0	1	0	0	1	1	9	125	1	23	3
ENSMLUG00000003121	glycine-N-acyltransferase like 2	GLYATL2	3	10	4.538	2.182	0.0403506	NA	NA	NA	NA	1	no	no	no	no	no	0	1	2	11	2	0	6	0	1	2	2	17	21	12	13	8	0	1	2	11	1	0	6	0	1	2	2	15	24	6	18	8
ENSMLUG00000003314	guanidinoacetate N-methyltransferase	GAMT	30	66	2.013	1.009	0.00116976	33	71	1.998	0.998	0.000460108	no	no	no	no	no	22	43	19	41	16	45	23	34	22	93	33	65	38	106	52	120	48	38	21	40	9	33	25	44	42	81	31	56	43	51	72	115
ENSMLUG00000003393	nebulin	NEB	1	199	125.048	6.966	8.62663e-16	NA	NA	NA	NA	1	no	no	no	no	no	4	1	0	0	0	3	0	1	505	177	0	1	126	268	265	250	8	1	0	0	0	2	0	1	953	155	0	1	142	129	368	240
ENSMLUG00000003417	myomesin 1	MYOM1	2	39	16.976	4.085	0.0126091	NA	NA	NA	NA	1	no	no	no	no	no	1	0	3	1	2	7	1	0	39	96	0	0	40	27	95	15	3	0	3	1	1	5	1	0	73	84	0	0	45	13	132	14
ENSMLUG00000003791	nebulin related anchoring protein	NRAP	1	212	135.163	7.079	0.000204088	NA	NA	NA	NA	1	no	no	no	no	no	8	0	0	0	2	0	0	0	1034	62	0	0	100	335	77	84	17	0	0	0	1	0	0	0	1952	54	0	0	113	161	107	81
ENSMLUG00000003867			6	22	4.531	2.18	0.000472194	NA	NA	NA	NA	1	no	no	no	no	no	25	1	1	2	12	0	3	2	82	15	1	6	29	8	21	14	54	1	1	2	7	0	3	3	154	13	1	5	33	4	29	13
ENSMLUG00000003928	muscle associated receptor tyrosine kinase	MUSK	0	10	20.635	4.367	0.000857449	NA	NA	NA	NA	1	no	no	no	no	no	0	0	0	0	0	0	0	2	8	14	0	0	12	19	5	22	0	0	0	0	0	0	0	3	16	12	0	0	13	9	7	21
ENSMLUG00000003969	tumor necrosis factor	TNF	3	10	4.718	2.238	0.0464428	NA	NA	NA	NA	1	no	no	no	no	no	3	6	4	0	7	0	0	2	6	11	5	13	2	19	9	19	7	5	5	0	4	0	0	2	11	10	5	11	2	9	12	18
ENSMLUG00000004034	protein kinase C theta	PRKCQ	1	13	8.907	3.155	0.00076821	NA	NA	NA	NA	1	no	no	no	no	no	0	1	3	0	0	1	2	2	14	32	2	1	11	2	23	19	1	1	3	0	0	1	2	3	26	28	2	1	12	1	32	18
ENSMLUG00000004177	small muscle protein, X-linked	SMPX	0	519	1192.42	10.22	8.19464e-08	NA	NA	NA	NA	1	no	no	no	no	no	0	0	1	0	0	0	1	0	180	1082	0	1	662	580	864	780	0	0	1	0	0	0	1	0	339	945	0	1	745	279	1201	750
ENSMLUG00000004265			4	26	5.994	2.584	0.00038605	NA	NA	NA	NA	1	no	no	no	no	no	0	1	2	5	20	0	4	1	2	6	3	45	60	69	15	5	1	1	2	5	11	0	4	1	3	5	3	39	67	33	21	5
ENSMLUG00000004279	drebrin 1	DBN1	2	9	3.904	1.965	0.0434391	NA	NA	NA	NA	1	no	no	no	no	no	7	1	4	4	0	0	1	1	22	2	11	7	12	0	6	9	16	1	5	4	0	0	1	1	42	2	10	6	13	0	9	9
ENSMLUG00000004305			4	12	4.902	2.293	0.0356132	NA	NA	NA	NA	1	no	no	no	no	no	1	1	3	19	0	0	4	0	2	9	1	17	13	33	11	14	3	1	3	19	0	0	4	0	4	8	1	15	15	16	15	13
ENSMLUG00000004445	SRSF protein kinase 3	SRPK3	0	35	92.139	6.526	0.0193266	NA	NA	NA	NA	1	no	no	no	no	no	0	1	0	0	0	0	0	0	62	33	0	0	56	56	48	27	0	1	0	0	0	0	0	0	117	29	0	0	63	27	67	26
ENSMLUG00000004732			7	23	3.259	1.704	0.00642054	NA	NA	NA	NA	1	no	no	no	no	no	13	0	4	7	20	1	6	2	25	8	4	12	84	21	25	8	29	0	5	7	11	1	7	3	48	7	4	10	94	10	35	8
ENSMLUG00000004778			2	52	16.087	4.008	2.03972e-08	NA	NA	NA	NA	1	no	no	no	no	no	2	2	5	1	2	0	5	1	42	30	5	8	36	200	50	45	5	2	6	1	1	0	5	1	80	26	5	7	40	96	69	43
ENSMLUG00000004780	MORN repeat containing 5	MORN5	23	34	2.06	1.042	0.0290914	24	36	1.988	0.991	0.0124369	no	no	no	no	no	3	10	10	136	2	5	4	11	8	24	13	164	8	10	10	34	7	9	11	133	1	4	4	14	15	21	12	141	9	5	14	33
ENSMLUG00000004839	NADPH oxidase 1	NOX1	0	6	13.847	3.791	0.0187285	NA	NA	NA	NA	1	no	no	no	no	no	0	0	0	0	0	0	1	0	1	7	2	1	0	21	9	4	0	0	0	0	0	0	1	0	2	6	2	1	0	10	13	4
ENSMLUG00000004866	forkhead box J2	FOXJ2	56	32	-2.08333	-1.058	0.0531047	61	34	-2.03252	-1.023	0.0290212	no	no	yes	no	no	229	26	39	15	32	29	27	48	138	14	27	15	39	0	14	5	496	23	44	15	18	21	29	61	260	12	25	13	44	0	19	5
ENSMLUG00000004912	cystatin F	CST7	33	126	9.173	3.197	1.29592e-10	NA	NA	NA	NA	1	no	no	no	no	no	1	1	1	2	249	0	6	1	3	23	14	24	796	46	91	8	3	1	1	2	140	0	7	1	6	20	13	21	895	22	127	8
ENSMLUG00000004940	myogenic factor 6	MYF6	1	14	14.738	3.882	0.000320283	NA	NA	NA	NA	1	no	no	no	no	no	0	1	0	0	0	5	0	1	25	26	0	0	10	8	20	27	1	1	0	0	0	4	0	1	47	23	0	0	11	4	28	26
ENSMLUG00000004956	matrix metallopeptidase 11	MMP11	1	6	4.95	2.307	0.0427996	NA	NA	NA	NA	1	no	no	no	no	no	2	2	1	1	0	0	1	2	3	9	7	0	13	4	7	8	4	2	1	1	0	0	1	2	5	8	7	0	15	2	10	8
ENSMLUG00000004969	SH3 and cysteine rich domain 3	STAC3	2	121	111.875	6.806	4.01584e-06	NA	NA	NA	NA	1	no	no	no	no	no	9	0	0	1	2	0	0	0	132	165	0	2	176	262	124	105	20	0	0	1	1	0	0	0	250	144	0	2	198	126	173	101
ENSMLUG00000004982	LIM domain binding 3	LDB3	0	107	136.343	7.091	1.01288e-22	NA	NA	NA	NA	1	no	no	no	no	no	0	1	0	1	0	0	0	1	110	207	1	2	195	81	117	141	1	1	0	1	0	0	0	1	207	181	1	2	219	39	163	136
ENSMLUG00000005115	TBC1 domain family member 10C	TBC1D10C	13	59	5.517	2.464	0.000186068	NA	NA	NA	NA	1	no	no	no	no	no	2	4	3	4	85	0	1	2	2	3	7	27	337	46	29	21	4	4	3	4	48	0	1	2	4	3	7	23	379	22	40	20
ENSMLUG00000005126			14	4	-3.003	-1.585	0.0409355	NA	NA	NA	NA	1	no	no	no	no	no	35	1	15	6	5	15	23	9	14	2	4	2	0	6	2	6	75	1	17	6	3	11	25	11	26	2	4	2	0	3	3	6
ENSMLUG00000005133			14	6	-2.5	-1.323	0.0444994	NA	NA	NA	NA	1	no	no	no	no	no	37	6	12	11	7	10	19	11	13	5	5	5	0	6	6	6	80	5	13	11	4	7	21	14	24	4	5	4	0	3	8	6
ENSMLUG00000005188	failed axon connections homolog	FAXC	2	8	4.083	2.03	0.0409355	NA	NA	NA	NA	1	no	no	no	no	no	4	2	1	2	4	0	4	0	5	16	3	16	8	8	5	4	9	2	1	2	2	0	4	0	9	14	3	14	9	4	7	4
ENSMLUG00000005407	thymocyte expressed, positive selection associated 1	TESPA1	3	12	3.452	1.787	0.040922	NA	NA	NA	NA	1	no	no	no	no	no	4	2	1	1	12	0	3	1	4	3	2	5	62	10	7	6	8	2	1	1	7	0	3	1	8	3	2	4	70	5	10	6
ENSMLUG00000005560	formin like 1	FMNL1	12	57	3.839	1.941	0.000418064	NA	NA	NA	NA	1	no	no	no	no	no	45	2	2	5	32	4	4	2	72	8	0	47	280	33	10	7	97	2	2	5	18	3	4	3	135	7	0	40	315	16	14	7
ENSMLUG00000005566			1	17	13.222	3.725	4.91608e-06	NA	NA	NA	NA	1	no	no	no	no	no	1	2	1	0	0	1	2	0	7	30	1	1	31	33	24	10	3	2	1	0	0	1	2	0	14	26	1	1	35	16	34	10
ENSMLUG00000005668	adenosine monophosphate deaminase 1	AMPD1	1	10	11.557	3.531	0.00247944	NA	NA	NA	NA	1	no	no	no	no	no	3	0	1	1	2	0	0	0	4	14	2	2	11	15	17	11	6	0	1	1	1	0	0	0	8	12	2	2	12	7	24	11
ENSMLUG00000005714	C-C motif chemokine ligand 20	CCL20	2	16	12.627	3.658	0.00184257	NA	NA	NA	NA	1	no	no	no	no	no	0	2	4	0	5	0	1	1	3	47	11	14	0	15	34	6	0	2	4	0	3	0	1	1	6	41	10	12	0	7	47	6
ENSMLUG00000005733			5	37	4.85	2.278	0.00134621	NA	NA	NA	NA	1	no	no	no	no	no	3	11	6	4	4	1	6	3	6	89	7	1	38	81	31	43	7	10	7	4	2	1	7	4	11	78	7	1	43	39	43	41
ENSMLUG00000005832	titin	TTN	4	320	60.679	5.923	7.6979e-10	NA	NA	NA	NA	1	no	no	no	no	no	1	8	1	1	2	14	1	1	1097	221	1	7	116	740	160	217	3	7	1	1	1	10	1	1	2071	193	1	6	131	356	223	209
ENSMLUG00000006719	PML-RARA regulated adaptor molecule 1	PRAM1	3	11	4.245	2.086	0.045407	NA	NA	NA	NA	1	no	no	no	no	no	0	0	2	2	18	0	1	1	1	1	2	6	56	17	1	7	0	0	2	2	10	0	1	1	1	1	2	5	63	8	2	7
ENSMLUG00000006778	interleukin 23 subunit alpha	IL23A	4	19	4.652	2.218	0.019266	NA	NA	NA	NA	1	no	no	no	no	no	10	2	3	2	11	0	6	0	50	9	1	15	3	17	50	10	21	2	3	2	6	0	7	0	95	8	1	13	3	8	69	10
ENSMLUG00000006888	blood vessel epicardial substance	BVES	2	20	9.123	3.19	0.000123961	NA	NA	NA	NA	1	no	no	no	no	no	5	3	1	0	0	0	4	2	13	32	1	0	19	23	24	52	10	3	1	0	0	0	4	2	24	28	1	0	21	11	33	50
ENSMLUG00000006906	NUAK family kinase 1	NUAK1	8	18	2.475	1.307	0.0975723	9	20	2.365	1.242	0.0452018	no	no	yes	no	no	9	6	4	11	5	0	26	2	31	46	3	6	18	4	29	11	19	5	5	11	3	0	28	2	59	40	3	5	20	2	40	11
ENSMLUG00000006910	aconitate decarboxylase 1	ACOD1	5	31	5.167	2.369	0.00991606	NA	NA	NA	NA	1	no	no	no	no	no	13	0	1	0	2	0	25	2	18	2	1	7	55	10	153	1	28	0	1	0	1	0	27	3	34	2	1	6	62	5	213	1
ENSMLUG00000006947	C-X-C motif chemokine ligand 9	CXCL9	1	20	6.908	2.788	0.0341463	NA	NA	NA	NA	1	no	no	no	no	no	5	0	0	1	0	0	1	0	4	0	0	10	132	8	3	3	11	0	0	1	0	0	1	0	7	0	0	9	149	4	4	3
ENSMLUG00000006997	homeobox D13	HOXD13	9	1	-10.101	-3.339	0.00208963	NA	NA	NA	NA	1	no	no	no	no	no	6	15	13	7	16	5	6	2	0	0	1	5	3	0	0	1	14	13	14	7	9	4	6	3	0	0	1	4	3	0	0	1
ENSMLUG00000007036	C-X-C motif chemokine receptor 6	CXCR6	10	21	2.438	1.285	0.0504484	11	22	2.247	1.168	0.00902003	no	no	yes	no	no	32	2	3	6	2	10	25	1	62	14	6	3	12	17	42	10	69	2	3	6	1	7	27	1	117	12	6	3	13	8	58	10
ENSMLUG00000007073	dual oxidase maturation factor 1	DUOXA1	9	20	2.384	1.253	0.0945747	9	22	2.261	1.177	0.0421481	no	no	yes	no	no	6	25	9	12	0	3	9	5	17	56	9	13	14	31	4	20	12	22	10	12	0	2	10	6	32	49	8	11	16	15	6	19
ENSMLUG00000007103	dual oxidase 1	DUOX1	11	25	2.04	1.029	0.0602551	12	26	2.045	1.032	0.0119222	no	no	yes	no	no	11	15	6	13	18	4	14	9	42	44	9	16	25	31	25	7	24	13	7	13	10	3	15	11	79	38	8	14	28	15	35	7
ENSMLUG00000007176	CD101 molecule	CD101	2	13	5.083	2.346	0.0324385	NA	NA	NA	NA	1	no	no	no	no	no	6	1	0	0	9	0	1	0	8	2	0	8	75	2	5	3	14	1	0	0	5	0	1	0	15	2	0	7	84	1	7	3
ENSMLUG00000007324			4	24	7.534	2.913	3.45675e-05	NA	NA	NA	NA	1	no	no	no	no	no	1	2	0	5	7	1	11	2	16	23	7	2	43	27	45	32	3	2	0	5	4	1	12	2	31	20	7	2	48	13	63	31
ENSMLUG00000007430	protein tyrosine phosphatase, non-receptor type 22	PTPN22	10	30	3.643	1.865	0.024645	NA	NA	NA	NA	1	no	no	no	no	no	11	1	1	0	62	0	5	2	5	2	3	10	175	12	30	6	24	1	1	0	35	0	5	3	9	2	3	9	197	6	42	6
ENSMLUG00000007480	dual specificity phosphatase 13	DUSP13	2	73	19.679	4.299	0.000117925	NA	NA	NA	NA	1	no	no	no	no	no	5	1	4	2	5	1	2	0	42	158	2	5	67	71	83	156	11	1	5	2	3	1	2	0	79	138	2	4	75	34	115	150
ENSMLUG00000007482	NIMA related kinase 6	NEK6	6	20	2.696	1.431	0.0166459	NA	NA	NA	NA	1	no	no	no	no	no	1	4	4	3	18	7	6	5	5	5	5	15	85	12	17	14	3	4	4	3	10	5	6	7	9	4	5	13	96	6	24	13
ENSMLUG00000007581	taxilin beta	TXLNB	1	52	55.026	5.782	2.73526e-15	NA	NA	NA	NA	1	no	no	no	no	no	0	2	1	0	0	0	2	1	76	86	1	1	56	54	98	41	0	2	1	0	0	0	2	1	144	75	1	1	63	26	136	39
ENSMLUG00000007606	hydroxysteroid 17-beta dehydrogenase 11	HSD17B11	414	807	2.153	1.106	0.0817726	444	863	2.142	1.099	0.0221396	no	no	yes	no	no	63	170	538	503	370	143	1224	300	158	457	1257	231	784	1578	989	1001	137	152	601	491	208	105	1322	384	299	399	1181	198	882	759	1375	963
ENSMLUG00000007637			1	148	79.049	6.305	1.83645e-12	NA	NA	NA	NA	1	no	no	no	no	no	1	4	0	0	2	0	0	2	108	160	0	1	268	272	176	198	3	4	0	0	1	0	0	3	203	140	0	1	301	131	245	190
ENSMLUG00000007722	heat shock transcription factor 2 binding protein	HSF2BP	2	10	4.833	2.273	0.015972	NA	NA	NA	NA	1	no	no	no	no	no	3	4	0	1	2	1	1	2	3	15	4	0	12	17	19	11	6	4	0	1	1	1	1	3	6	13	4	0	14	8	26	11
ENSMLUG00000008051			1	15	7.051	2.818	0.0167389	NA	NA	NA	NA	1	no	no	no	no	no	1	0	2	1	0	0	1	0	3	1	1	12	1	96	5	3	2	0	2	1	0	0	1	0	5	1	1	10	1	46	7	3
ENSMLUG00000008145	muscular LMNA interacting protein	MLIP	2	12	5.8	2.536	0.0160744	NA	NA	NA	NA	1	no	no	no	no	no	0	1	1	5	4	1	1	2	11	6	1	0	18	17	16	30	1	1	1	5	2	1	1	3	20	5	1	0	20	8	22	29
ENSMLUG00000008174	matrix metallopeptidase 27	MMP27	3	26	6.281	2.651	0.00140446	NA	NA	NA	NA	1	no	no	no	no	no	0	8	3	7	2	0	1	2	2	125	3	5	27	8	24	14	1	7	3	7	1	0	1	3	4	109	3	4	30	4	34	13
ENSMLUG00000008198	matrix metallopeptidase 8	MMP8	2	14	6.577	2.717	0.0105445	NA	NA	NA	NA	1	no	no	no	no	no	0	0	1	1	9	1	0	1	0	6	0	17	67	15	3	1	0	0	1	1	5	1	0	1	0	5	0	15	75	7	4	1
ENSMLUG00000008325	integrin subunit alpha L	ITGAL	8	42	4.386	2.133	0.00694437	NA	NA	NA	NA	1	no	no	no	no	no	7	7	2	4	46	0	0	0	8	6	4	20	264	17	2	11	15	6	2	4	26	0	0	0	16	5	4	17	297	8	3	11
ENSMLUG00000008522	synaptophysin like 2	SYPL2	0	30	102.452	6.679	0.0443008	NA	NA	NA	NA	1	no	no	no	no	no	0	0	2	0	0	0	0	0	12	49	0	0	43	52	35	52	0	0	2	0	0	0	0	0	22	43	0	0	48	25	49	50
ENSMLUG00000008535	phosphoinositide-3-kinase regulatory subunit 5	PIK3R5	5	17	4.928	2.301	0.0197627	NA	NA	NA	NA	1	no	no	no	no	no	17	1	0	0	18	0	1	0	14	3	1	10	97	0	6	5	36	1	0	0	10	0	1	0	27	3	1	9	109	0	9	5
ENSMLUG00000008625			4	12	12.625	3.658	0.0026286	NA	NA	NA	NA	1	no	no	no	no	no	0	0	2	10	0	0	23	0	6	8	27	2	8	15	23	8	0	0	2	10	0	0	25	0	12	7	25	2	9	7	32	8
ENSMLUG00000008653	dehydrogenase/reductase 7C	DHRS7C	0	59	133.522	7.061	0.0120114	NA	NA	NA	NA	1	no	no	no	no	no	0	0	0	0	0	0	0	1	14	95	0	0	52	164	73	71	0	0	0	0	0	0	0	1	27	83	0	0	58	79	102	68
ENSMLUG00000009004	synaptopodin	SYNPO	2	23	11.369	3.507	2.13742e-05	NA	NA	NA	NA	1	no	no	no	no	no	9	0	0	2	0	3	1	0	97	14	0	5	31	15	10	9	20	0	0	2	0	2	1	0	183	12	0	4	35	7	14	9
ENSMLUG00000009083			5	14	3.34	1.74	0.0303294	NA	NA	NA	NA	1	no	no	no	no	no	2	7	1	7	0	20	0	2	2	34	3	22	1	33	3	17	4	6	1	7	0	15	0	2	3	30	3	19	1	16	4	16
ENSMLUG00000009102			40	67	2.025	1.018	0.0218388	43	71	1.991	0.994	0.0171275	no	no	no	no	no	11	18	91	67	18	11	92	15	20	46	145	57	57	85	76	48	23	16	102	65	10	8	99	19	38	40	136	49	64	41	106	46
ENSMLUG00000009226			0	6	9.758	3.287	0.0152332	NA	NA	NA	NA	1	no	no	no	no	no	1	0	1	0	2	0	0	0	22	3	1	2	5	2	7	2	3	0	1	0	1	0	0	0	42	3	1	2	6	1	10	2
ENSMLUG00000009293	glycogen synthase 1	GYS1	8	23	2.158	1.11	0.0723257	9	25	2.271	1.183	0.00676951	no	no	yes	no	no	11	6	4	9	14	8	4	11	55	16	1	20	48	23	5	15	24	5	5	9	8	6	4	14	103	14	1	17	54	11	7	14
ENSMLUG00000009455	mast cell immunoglobulin like receptor 1	MILR1	5	16	2.689	1.427	0.0319635	NA	NA	NA	NA	1	no	no	no	no	no	2	4	3	4	11	3	11	4	5	11	30	13	37	2	21	6	5	4	3	4	6	2	12	5	9	10	28	11	42	1	29	6
ENSMLUG00000009790			6	29	2.96	1.566	0.0136093	NA	NA	NA	NA	1	no	no	no	no	no	1	0	3	6	27	8	3	3	5	2	2	10	174	23	6	9	3	0	3	6	15	6	3	4	10	2	2	9	196	11	8	9
ENSMLUG00000009914	RAS guanyl releasing protein 4	RASGRP4	2	12	4.623	2.209	0.0190343	NA	NA	NA	NA	1	no	no	no	no	no	0	0	2	4	5	0	6	2	3	1	10	12	47	10	6	4	0	0	2	4	3	0	6	3	5	1	9	10	53	5	9	4
ENSMLUG00000010053			2	16	8.605	3.105	0.00178732	NA	NA	NA	NA	1	no	no	no	no	no	0	0	0	1	18	0	1	0	1	1	4	3	101	8	7	3	0	0	0	1	10	0	1	0	1	1	4	3	114	4	10	3
ENSMLUG00000010164	myotilin	MYOT	0	311	710.135	9.472	4.94156e-07	NA	NA	NA	NA	1	no	no	no	no	no	0	0	0	0	0	0	0	1	130	381	0	2	285	378	659	654	0	0	0	0	0	0	0	1	245	333	0	2	321	182	916	629
ENSMLUG00000010188			0	12	27.126	4.762	0.000152399	NA	NA	NA	NA	1	no	no	no	no	no	1	0	0	0	0	0	0	0	10	17	0	0	19	15	17	17	2	0	0	0	0	0	0	0	18	15	0	0	21	7	23	16
ENSMLUG00000010227	heat shock protein family B (small) member 7	HSPB7	2	59	24.467	4.613	4.51438e-14	NA	NA	NA	NA	1	no	no	no	no	no	6	3	2	0	2	0	1	2	130	60	0	0	84	56	86	57	12	3	2	0	1	0	1	2	246	52	0	0	94	27	119	55
ENSMLUG00000010293	myosin binding protein H	MYBPH	5	38	6.162	2.623	8.16027e-05	NA	NA	NA	NA	1	no	no	no	no	no	18	2	3	6	4	0	4	6	90	41	2	8	57	54	37	17	39	2	3	6	2	0	4	8	169	36	2	7	64	26	51	16
ENSMLUG00000010299	UBX domain protein 11	UBXN11	8	25	2.838	1.505	0.0147358	NA	NA	NA	NA	1	no	no	no	no	no	3	4	4	6	39	3	6	1	7	7	1	26	116	17	13	10	6	4	4	6	22	2	6	1	14	6	1	22	131	8	18	10
ENSMLUG00000010361	GDNF family receptor alpha 3	GFRA3	6	17	3.035	1.602	0.034194	NA	NA	NA	NA	1	no	no	no	no	no	8	3	4	13	9	1	5	1	17	15	15	7	53	4	6	19	17	3	4	13	5	1	5	1	32	13	14	6	60	2	9	18
ENSMLUG00000010422	protein phosphatase 1 regulatory subunit 3A	PPP1R3A	0	6	24.304	4.603	0.00447696	NA	NA	NA	NA	1	no	no	no	no	no	0	0	0	0	0	0	0	0	11	9	0	1	6	2	15	6	0	0	0	0	0	0	0	0	21	8	0	1	7	1	21	6
ENSMLUG00000010433	Ras and Rab interactor 3	RIN3	21	41	2.064	1.045	0.0367752	23	45	1.963	0.973	0.0134841	no	no	no	no	no	69	2	10	10	59	0	11	6	83	9	11	23	163	12	16	14	149	2	11	10	33	0	12	8	156	8	10	20	183	6	22	13
ENSMLUG00000010687	myosin light chain 2	MYL2	0	1131	883.118	9.786	6.99405e-05	NA	NA	NA	NA	1	no	no	no	no	no	0	3	0	0	0	0	0	1	740	1867	0	0	195	3089	2819	335	0	3	0	0	0	0	0	1	1396	1631	0	0	219	1486	3920	322
ENSMLUG00000010691	collagen type VI alpha 5 chain	COL6A5	3	14	5.117	2.355	0.0126845	NA	NA	NA	NA	1	no	no	no	no	no	6	3	0	0	4	3	11	0	25	2	6	2	19	10	19	26	13	3	0	0	2	2	12	0	48	2	6	2	21	5	26	25
ENSMLUG00000010727	tetraspanin 12	TSPAN12	34	70	2.019	1.014	0.00474901	36	75	1.999	0.999	0.00213768	no	no	no	no	no	24	32	48	38	30	19	55	23	44	56	90	47	91	123	58	52	52	29	54	37	17	14	59	29	83	49	85	40	102	59	81	50
ENSMLUG00000010779	peptidase inhibitor 16	PI16	110	241	2.001	1.001	0.0160744	119	260	1.987	0.99	0.0216252	no	no	no	no	no	184	73	77	281	75	56	96	39	586	144	107	127	589	112	174	86	400	65	86	275	42	41	104	50	1105	126	101	109	662	54	242	83
ENSMLUG00000010819			47	143	3.549	1.827	0.050065	51	153	3.472	1.796	0.0129618	no	no	yes	no	no	42	143	24	26	55	4	81	3	156	139	26	33	276	183	154	175	92	128	27	25	31	3	87	4	295	121	24	28	311	88	214	168
ENSMLUG00000010851			2	18	7.231	2.854	0.000610571	NA	NA	NA	NA	1	no	no	no	no	no	1	0	2	1	5	1	4	0	2	0	5	16	72	19	14	15	2	0	2	1	3	1	4	0	3	0	5	14	81	9	19	14
ENSMLUG00000010911	prolactin induced protein	PIP	15	62	5.723	2.517	0.22407	16	66	7.365	2.881	0.0211286	no	no	yes	no	no	0	0	7	60	12	0	42	0	0	0	86	48	208	19	18	116	0	0	8	59	7	0	45	0	0	0	81	41	234	9	25	112
ENSMLUG00000010983	cathepsin W	CTSW	5	14	2.845	1.508	0.049551	NA	NA	NA	NA	1	no	no	no	no	no	14	0	4	2	9	3	6	4	13	15	18	2	37	12	13	6	31	0	4	2	5	2	7	5	25	13	17	2	42	6	18	6
ENSMLUG00000011014	cardiomyopathy associated 5	CMYA5	2	295	97.652	6.61	7.55252e-18	NA	NA	NA	NA	1	no	no	no	no	no	6	1	2	1	2	0	1	1	1266	267	0	5	80	312	297	132	12	1	2	1	1	0	1	1	2389	233	0	4	90	150	413	127
ENSMLUG00000011050	FOS like 1, AP-1 transcription factor subunit	FOSL1	229	302	2.023	1.016	0.122976	251	326	2.002	1.001	0.0444497	no	no	yes	no	no	744	93	50	23	820	31	48	22	786	214	26	219	813	56	234	66	1614	83	56	22	461	23	52	28	1484	187	24	188	914	27	325	63
ENSMLUG00000011096	transient receptor potential cation channel subfamily M member 2	TRPM2	5	35	6.255	2.645	0.00029147	NA	NA	NA	NA	1	no	no	no	no	no	1	1	3	1	34	0	0	1	5	1	2	22	233	10	5	3	2	1	3	1	19	0	0	1	10	1	2	19	262	5	7	3
ENSMLUG00000011192	thrombomodulin	THBD	251	314	2.167	1.116	0.0678631	276	339	2.127	1.089	0.0212391	no	no	yes	no	no	948	139	85	54	667	41	62	13	661	313	54	190	754	156	294	91	2057	124	95	53	375	30	67	17	1248	273	51	163	848	75	409	88
ENSMLUG00000011327	apolipoprotein B mRNA editing enzyme catalytic subunit 2	APOBEC2	0	460	595.417	9.218	5.26031e-09	NA	NA	NA	NA	1	no	no	no	no	no	0	1	0	0	0	0	0	2	122	953	0	2	804	582	646	570	0	1	0	0	0	0	0	3	230	832	0	2	904	280	899	548
ENSMLUG00000011338	sarcospan	SSPN	2	12	8.413	3.073	0.00152183	NA	NA	NA	NA	1	no	no	no	no	no	0	3	2	0	0	0	3	4	12	24	1	1	19	6	12	24	0	3	2	0	0	0	3	5	22	21	1	1	21	3	16	23
ENSMLUG00000011456	carbonic anhydrase 9	CA9	4	14	4.099	2.035	0.0290548	NA	NA	NA	NA	1	no	no	no	no	no	1	0	8	0	2	4	12	2	6	17	21	2	5	48	6	4	3	0	9	0	1	3	13	2	11	15	20	2	6	23	8	4
ENSMLUG00000011487			6	22	4.586	2.197	0.00164582	NA	NA	NA	NA	1	no	no	no	no	no	1	1	13	2	11	0	16	1	4	8	49	3	29	46	29	9	2	1	15	2	6	0	17	1	8	7	46	3	33	22	40	9
ENSMLUG00000011490	IGF like family receptor 1	IGFLR1	9	39	4.001	2	0.00950665	NA	NA	NA	NA	1	no	no	no	no	no	2	6	4	6	52	0	3	0	2	3	10	16	200	42	17	20	5	5	5	6	29	0	3	0	4	3	9	14	225	20	23	19
ENSMLUG00000011543	TNF alpha induced protein 3	TNFAIP3	378	856	2.013	1.009	0.0693361	408	929	2.003	1.002	0.0199479	no	no	yes	no	no	519	640	572	337	461	136	184	173	2548	695	562	942	300	185	883	730	1125	572	638	329	259	100	199	222	4809	607	528	809	337	89	1228	702
ENSMLUG00000011883			2	11	6.899	2.786	0.0416341	NA	NA	NA	NA	1	no	no	no	no	no	0	0	0	0	18	0	0	0	0	0	1	1	73	8	4	3	0	0	0	0	10	0	0	0	0	0	1	1	82	4	5	3
ENSMLUG00000011914	pleckstrin and Sec7 domain containing 4	PSD4	3	19	4.933	2.303	0.0308734	NA	NA	NA	NA	1	no	no	no	no	no	4	0	1	0	20	0	0	0	11	1	1	17	118	0	1	0	8	0	1	0	11	0	0	0	20	1	1	15	133	0	2	0
ENSMLUG00000011941	filamin A interacting protein 1	FILIP1	1	11	9.001	3.17	0.000818957	NA	NA	NA	NA	1	no	no	no	no	no	1	3	0	1	0	1	0	2	12	11	5	0	4	37	5	16	3	3	0	1	0	1	0	2	22	10	5	0	4	18	7	15
ENSMLUG00000011943	phosphoglycerate mutase 2	PGAM2	0	1372	1435.78	10.488	2.58673e-18	NA	NA	NA	NA	1	no	no	no	no	no	0	0	0	0	0	1	0	3	265	1691	2	12	2112	2681	1762	2451	0	0	0	0	0	1	0	4	500	1477	2	10	2375	1290	2450	2357
ENSMLUG00000011999	amyloid beta precursor protein binding family B member 1 interacting protein	APBB1IP	8	24	3.042	1.605	0.0164401	NA	NA	NA	NA	1	no	no	no	no	no	7	4	3	4	41	5	0	2	6	9	3	17	119	17	6	19	15	4	3	4	23	4	0	2	12	8	3	15	134	8	9	18
ENSMLUG00000012030			9	21	2.135	1.094	0.103084	10	22	2.131	1.091	0.028714	no	no	yes	no	no	7	1	12	6	9	4	19	15	11	39	16	12	13	4	30	42	15	1	13	6	5	3	21	19	20	34	15	10	15	2	42	40
ENSMLUG00000012221			2	17	8.995	3.169	0.000525003	NA	NA	NA	NA	1	no	no	no	no	no	0	1	0	3	12	0	0	0	1	6	2	17	90	4	1	14	0	1	0	3	7	0	0	0	1	5	2	15	101	2	1	13
ENSMLUG00000012273	potassium voltage-gated channel subfamily J member 11	KCNJ11	0	86	137.724	7.106	3.36633e-05	NA	NA	NA	NA	1	no	no	no	no	no	0	0	1	0	0	0	2	0	103	152	0	0	76	137	131	89	1	0	1	0	0	0	2	0	194	133	0	0	86	66	182	86
ENSMLUG00000012393	DnaJ heat shock protein family (Hsp40) member C28	DNAJC28	8	16	2.396	1.26	0.0562006	9	18	2.195	1.134	0.0164931	no	no	yes	no	no	21	2	15	1	9	3	6	9	25	21	14	6	17	12	17	20	45	2	17	1	5	2	6	11	48	18	13	5	19	6	24	19
ENSMLUG00000012437			100	184	2.001	1.001	0.0410669	108	201	1.986	0.99	0.0480594	no	no	no	no	no	87	153	24	23	32	41	7	436	637	232	27	13	100	114	45	306	188	137	27	22	18	30	8	558	1203	203	25	11	113	55	62	294
ENSMLUG00000012473			1	31	18.868	4.238	1.29815e-05	NA	NA	NA	NA	1	no	no	no	no	no	0	2	0	3	0	1	1	2	15	61	1	0	25	15	101	27	0	2	0	3	0	1	1	3	29	53	1	0	28	7	141	26
ENSMLUG00000012519	unc-45 myosin chaperone B	UNC45B	0	32	82.254	6.362	0.01686	NA	NA	NA	NA	1	no	no	no	no	no	0	0	0	0	0	0	1	0	35	40	0	0	83	25	41	29	0	0	0	0	0	0	1	0	66	35	0	0	93	12	57	28
ENSMLUG00000012550	calcium voltage-gated channel auxiliary subunit beta 1	CACNB1	6	40	6.343	2.665	0.00117727	NA	NA	NA	NA	1	no	no	no	no	no	18	6	6	3	0	3	6	2	37	58	0	6	43	83	45	45	38	5	7	3	0	2	7	3	69	51	0	5	48	40	62	43
ENSMLUG00000012733	myozenin 1	MYOZ1	0	701	795.635	9.636	1.55765e-09	NA	NA	NA	NA	1	no	no	no	no	no	0	0	1	0	0	0	1	0	55	1021	3	0	1295	470	1162	1601	1	0	1	0	0	0	1	0	104	892	3	0	1457	226	1616	1540
ENSMLUG00000012852	RELT, TNF receptor	RELT	6	30	4.817	2.268	0.000127183	NA	NA	NA	NA	1	no	no	no	no	no	3	2	2	3	37	0	4	1	7	5	6	19	164	8	14	20	7	2	2	3	21	0	4	1	14	4	6	16	184	4	20	19
ENSMLUG00000013143	ubiquitin specific peptidase 11	USP11	11	22	2.122	1.085	0.0514314	13	24	2.011	1.008	0.0155156	no	no	yes	no	no	26	11	14	19	9	3	6	3	40	27	17	15	25	17	22	14	57	10	16	19	5	2	7	4	76	24	16	13	28	8	30	13
ENSMLUG00000013248	C-type lectin domain family 12 member A	CLEC12A	8	48	6.164	2.624	0.000386045	NA	NA	NA	NA	1	no	no	no	no	no	3	0	0	4	46	1	10	0	3	1	9	10	268	44	29	17	6	0	0	4	26	1	11	0	6	1	8	9	301	21	40	16
ENSMLUG00000013313	myoglobin	MB	0	1362	2772.39	11.437	3.9335e-08	NA	NA	NA	NA	1	no	no	no	no	no	0	0	0	0	0	0	0	2	592	1427	0	5	1455	4063	2174	1180	0	0	0	0	0	0	0	2	1118	1246	0	4	1637	1955	3024	1135
ENSMLUG00000013340	calcium voltage-gated channel auxiliary subunit alpha2delta 3	CACNA2D3	9	18	2.69	1.428	0.0502891	10	20	2.544	1.347	0.0149209	no	no	yes	no	no	8	1	1	10	4	4	6	39	24	22	14	7	7	6	20	46	17	1	1	10	2	3	6	50	45	19	13	6	8	3	28	44
ENSMLUG00000013375			1	6	9.599	3.263	0.0103705	NA	NA	NA	NA	1	no	no	no	no	no	1	0	0	0	2	0	2	0	4	2	1	5	15	12	4	9	3	0	0	0	1	0	2	0	7	2	1	4	17	6	6	9
ENSMLUG00000013574	ADP-ribosyltransferase 5	ART5	1	20	17.388	4.12	3.75138e-05	NA	NA	NA	NA	1	no	no	no	no	no	1	2	1	1	0	0	0	0	4	41	0	0	31	33	32	16	2	2	1	1	0	0	0	0	8	36	0	0	35	16	44	15
ENSMLUG00000013578	ADP-ribosyltransferase 1	ART1	0	11	25.225	4.657	0.000322005	NA	NA	NA	NA	1	no	no	no	no	no	0	0	0	0	0	0	0	1	3	10	0	0	18	12	27	17	0	0	0	0	0	0	0	1	5	9	0	0	20	6	38	16
ENSMLUG00000013588	EYA transcriptional coactivator and phosphatase 1	EYA1	0	7	16.337	4.03	0.00565917	NA	NA	NA	NA	1	no	no	no	no	no	3	0	0	0	0	0	0	0	8	13	0	1	4	12	8	10	6	0	0	0	0	0	0	0	15	11	0	1	5	6	11	10
ENSMLUG00000013600			5	29	10.112	3.338	5.46701e-06	NA	NA	NA	NA	1	no	no	no	no	no	0	0	1	2	36	0	0	1	2	0	7	23	138	39	9	15	1	0	1	2	20	0	0	1	4	0	7	20	155	19	12	14
ENSMLUG00000013609	Myotis lucifugus fatty acid binding protein 3 (FABP3), mRNA.	FABP3	4	224	55.646	5.798	1.86201e-07	NA	NA	NA	NA	1	no	no	no	no	no	1	0	7	9	4	1	4	3	41	378	10	8	205	453	423	272	2	0	8	9	2	1	4	4	78	330	9	7	231	218	588	262
ENSMLUG00000013644	fructosamine 3 kinase	FN3K	1	10	11.865	3.569	0.00997725	NA	NA	NA	NA	1	no	no	no	no	no	0	0	1	3	0	0	3	0	1	8	4	0	9	27	17	12	0	0	1	3	0	0	3	0	1	7	4	0	10	13	23	12
ENSMLUG00000013677	carbonic anhydrase 14	CA14	0	40	86.55	6.435	0.0126845	NA	NA	NA	NA	1	no	no	no	no	no	0	2	0	0	0	0	0	0	15	94	0	0	60	71	45	37	0	2	0	0	0	0	0	0	28	82	0	0	67	34	63	36
ENSMLUG00000013751	myosin light chain 3	MYL3	1	95	104.188	6.703	0.00030312	NA	NA	NA	NA	1	no	no	no	no	no	0	0	1	2	2	0	3	0	28	243	0	0	112	127	206	42	0	0	1	2	1	0	3	0	52	212	0	0	126	61	286	40
ENSMLUG00000013957	olfactomedin 4	OLFM4	11	105	6.578	2.718	9.94971e-05	NA	NA	NA	NA	1	no	no	no	no	no	3	2	0	1	75	0	6	1	4	1	1	16	635	6	173	2	7	2	0	1	42	0	6	1	8	1	1	14	714	3	240	2
ENSMLUG00000014064	CD69 molecule	CD69	6	31	3.794	1.924	0.00335485	NA	NA	NA	NA	1	no	no	no	no	no	5	1	0	2	16	4	19	2	12	10	4	1	51	4	159	8	11	1	0	2	9	3	20	2	22	9	4	1	57	2	221	8
ENSMLUG00000014126	folate receptor 1	FOLR1	3	18	4.915	2.297	0.0141744	NA	NA	NA	NA	1	no	no	no	no	no	0	3	9	6	0	1	5	3	23	44	22	3	2	4	8	34	0	3	10	6	0	1	5	4	43	38	21	3	2	2	11	33
ENSMLUG00000014137	Rho GTPase activating protein 15	ARHGAP15	7	21	3.462	1.792	0.0156355	NA	NA	NA	NA	1	no	no	no	no	no	0	1	4	3	43	0	3	3	1	2	4	13	112	10	21	8	0	1	5	3	24	0	3	4	1	2	4	11	126	5	29	8
ENSMLUG00000014156	proopiomelanocortin	POMC	7	16	2.254	1.173	0.0486029	NA	NA	NA	NA	1	no	no	no	no	no	3	7	13	9	7	7	2	5	5	11	27	12	24	33	3	17	7	6	14	9	4	5	2	7	10	10	25	10	27	16	4	16
ENSMLUG00000014189	phospholipid phosphatase 7 (inactive)	PLPP7	1	18	13.134	3.715	0.000241797	NA	NA	NA	NA	1	no	no	no	no	no	3	0	0	3	0	0	4	1	8	16	3	1	20	39	29	25	6	0	0	3	0	0	4	1	16	14	3	1	23	19	40	24
ENSMLUG00000014190	calcium voltage-gated channel auxiliary subunit gamma 1	CACNG1	0	88	214.957	7.748	5.2342e-11	NA	NA	NA	NA	1	no	no	no	no	no	0	1	0	0	0	0	0	0	37	140	1	6	148	135	106	131	0	1	0	0	0	0	0	0	69	122	1	5	167	65	148	126
ENSMLUG00000014257	Rho GTPase activating protein 4	ARHGAP4	4	17	3.928	1.974	0.0214796	NA	NA	NA	NA	1	no	no	no	no	no	1	0	2	1	28	1	0	2	3	3	1	10	106	4	1	5	2	0	2	1	16	1	0	2	6	3	1	9	119	2	2	5
ENSMLUG00000014484			2	75	28.925	4.854	0.000439385	NA	NA	NA	NA	1	no	no	no	no	no	2	2	2	4	2	1	0	1	17	203	1	0	108	81	82	107	4	2	2	4	1	1	0	1	32	177	1	0	122	39	114	103
ENSMLUG00000014552	anoctamin 5	ANO5	0	21	31.717	4.987	9.2684e-08	NA	NA	NA	NA	1	no	no	no	no	no	1	0	0	1	0	0	1	0	10	48	5	0	11	12	45	37	2	0	0	1	0	0	1	0	18	42	5	0	12	6	63	36
ENSMLUG00000014587	interferon alpha inducible protein 6	IFI6	200	496	2.132	1.092	0.0672525	214	529	2.119	1.084	0.0205678	no	no	yes	no	no	87	130	224	291	98	173	395	199	107	123	566	1054	571	846	176	527	188	116	250	284	55	127	426	255	202	107	532	905	642	407	245	507
ENSMLUG00000014825			8	17	2.286	1.193	0.0718092	9	18	2.115	1.08	0.0186695	no	no	yes	no	no	10	4	12	14	4	0	14	5	19	25	14	10	12	10	27	16	22	4	13	14	2	0	15	7	35	22	13	9	14	5	37	15
ENSMLUG00000014848	hexokinase 3	HK3	20	135	6.988	2.805	0.00770204	NA	NA	NA	NA	1	no	no	no	no	no	5	2	4	8	139	4	1	0	2	6	5	52	810	112	72	22	10	2	5	8	78	3	1	0	4	5	5	45	911	54	100	21
ENSMLUG00000014854			10	41	4.07	2.025	0.0116184	NA	NA	NA	NA	1	no	no	no	no	no	6	0	1	0	69	5	1	0	7	2	0	19	278	10	9	2	13	0	1	0	39	4	1	0	14	2	0	16	313	5	13	2
ENSMLUG00000015039			0	10	24.668	4.625	9.14283e-05	NA	NA	NA	NA	1	no	no	no	no	no	0	0	0	0	2	0	0	0	11	16	0	2	6	8	16	24	1	0	0	0	1	0	0	0	20	14	0	2	7	4	22	23
ENSMLUG00000015121	ADP-ribosylhydrolase like 1	ADPRHL1	0	8	18.981	4.246	0.00158562	NA	NA	NA	NA	1	no	no	no	no	no	1	0	0	0	0	0	0	0	8	1	0	5	24	4	5	20	2	0	0	0	0	0	0	0	16	1	0	4	27	2	7	19
ENSMLUG00000015148	tropomodulin 4	TMOD4	0	992	1143.22	10.159	6.74124e-14	NA	NA	NA	NA	1	no	no	no	no	no	0	0	0	0	0	0	1	2	379	1164	1	3	1300	2756	1294	1037	0	0	0	0	0	0	1	3	715	1017	1	3	1462	1326	1799	997
ENSMLUG00000015184	tropomodulin 1	TMOD1	2	11	5.621	2.491	0.0095928	NA	NA	NA	NA	1	no	no	no	no	no	6	0	2	3	2	0	1	2	28	15	1	2	12	12	10	10	13	0	2	3	1	0	1	2	53	13	1	2	13	6	14	10
ENSMLUG00000015207	actin binding Rho activating protein	ABRA	0	15	35.28	5.141	0.045407	NA	NA	NA	NA	1	no	no	no	no	no	1	0	0	0	0	0	0	0	23	7	0	0	16	23	26	25	2	0	0	0	0	0	0	0	43	6	0	0	18	11	36	24
ENSMLUG00000015234	asporin	ASPN	2	8	3.929	1.974	0.0341706	NA	NA	NA	NA	1	no	no	no	no	no	1	1	4	0	4	1	3	2	3	6	9	5	11	4	6	19	3	1	4	0	2	1	3	2	6	5	8	4	12	2	8	18
ENSMLUG00000015296			4	22	4.654	2.219	0.00239633	NA	NA	NA	NA	1	no	no	no	no	no	4	6	1	7	0	1	6	5	8	82	4	5	7	12	31	24	8	5	1	7	0	1	6	6	15	72	4	4	8	6	43	23
ENSMLUG00000015326	cell division cycle associated 5	CDCA5	17	7	-2.18341	-1.128	0.0730097	18	8	-2.1692	-1.118	0.0108342	no	no	yes	no	no	20	18	13	27	5	14	12	25	11	6	11	6	10	4	6	5	43	16	15	26	3	10	13	32	21	5	10	5	11	2	9	5
ENSMLUG00000015443	ankyrin repeat and SOCS box containing 2	ASB2	3	30	8.286	3.051	0.000100334	NA	NA	NA	NA	1	no	no	no	no	no	1	0	2	6	7	3	4	1	5	34	2	3	64	54	42	36	3	0	2	6	4	2	4	1	10	30	2	3	72	26	59	35
ENSMLUG00000015488			3	12	7.247	2.857	0.00703162	NA	NA	NA	NA	1	no	no	no	no	no	0	0	8	1	5	0	7	0	16	14	14	1	20	2	19	9	0	0	9	1	3	0	8	0	31	12	13	1	23	1	26	9
ENSMLUG00000015576	cysteine and glycine rich protein 3	CSRP3	1	1355	1442.48	10.494	5.01427e-09	NA	NA	NA	NA	1	no	no	no	no	no	0	0	0	0	5	0	0	2	450	2379	0	5	1453	2806	1859	1885	0	0	0	0	3	0	0	3	850	2078	0	4	1634	1350	2586	1813
ENSMLUG00000016271			3	10	6.475	2.695	0.0264663	NA	NA	NA	NA	1	no	no	no	no	no	0	0	2	0	20	0	0	0	1	0	6	3	56	6	6	1	0	0	2	0	11	0	0	0	1	0	6	3	63	3	9	1
ENSMLUG00000016286	carbonic anhydrase 3	CA3	2	385	459.789	8.845	1.01599e-08	NA	NA	NA	NA	1	no	no	no	no	no	0	0	0	7	0	0	3	2	223	307	4	2	709	318	1123	393	0	0	0	7	0	0	3	2	420	268	4	2	797	153	1562	378
ENSMLUG00000016297	transient receptor potential cation channel subfamily V member 3	TRPV3	15	7	-2.25225	-1.173	0.0928843	16	8	-2.09205	-1.065	0.0192325	no	no	yes	no	no	31	10	21	7	12	19	8	9	15	1	17	7	6	0	5	4	67	9	23	7	7	14	9	12	29	1	16	6	7	0	7	4
ENSMLUG00000016357	shisa family member 2	SHISA2	2	15	5.805	2.537	0.00498569	NA	NA	NA	NA	1	no	no	no	no	no	8	2	2	4	2	1	1	0	13	19	2	5	12	27	14	26	17	2	2	4	1	1	1	0	24	17	2	4	14	13	19	25
ENSMLUG00000016359			2	9	4.778	2.256	0.0218388	NA	NA	NA	NA	1	no	no	no	no	no	2	1	6	1	0	0	2	2	3	10	13	8	9	0	6	24	5	1	7	1	0	0	2	2	6	9	12	7	10	0	9	23
ENSMLUG00000016426	myosin heavy chain 1	MYH1	0	256	568.745	9.152	3.08529e-06	NA	NA	NA	NA	1	no	no	no	no	no	0	2	1	0	0	0	0	0	361	87	0	2	525	239	375	455	0	2	1	0	0	0	0	0	681	76	0	2	591	115	522	438
ENSMLUG00000016432	solute carrier family 51 beta subunit	SLC51B	2	10	5.693	2.509	0.0235228	NA	NA	NA	NA	1	no	no	no	no	no	0	0	0	8	0	1	3	8	1	7	3	3	4	15	9	42	0	0	0	8	0	1	3	10	2	6	3	3	4	7	12	40
ENSMLUG00000016441	cadherin 15	CDH15	0	8	15.021	3.909	0.00923155	NA	NA	NA	NA	1	no	no	no	no	no	0	0	1	0	0	0	2	0	4	8	0	0	11	15	7	15	0	0	1	0	0	0	2	0	8	7	0	0	12	7	10	14
ENSMLUG00000016451	RNA binding motif protein 24	RBM24	2	11	5.378	2.427	0.0212355	NA	NA	NA	NA	1	no	no	no	no	no	5	3	2	1	0	0	3	1	6	23	0	3	9	8	22	19	11	3	2	1	0	0	3	1	12	20	0	3	10	4	30	18
ENSMLUG00000016454	cyclase associated actin cytoskeleton regulatory protein 2	CAP2	5	26	4.11	2.039	0.00217357	NA	NA	NA	NA	1	no	no	no	no	no	6	7	7	6	4	4	6	2	18	40	3	9	22	19	40	59	13	6	8	6	2	3	6	3	34	35	3	8	25	9	56	57
ENSMLUG00000016551	lipopolysaccharide binding protein	LBP	2	9	5.877	2.555	0.0341463	NA	NA	NA	NA	1	no	no	no	no	no	0	4	0	1	7	0	2	2	5	18	3	1	2	8	6	27	0	4	0	1	4	0	2	2	9	16	3	1	2	4	9	26
ENSMLUG00000016598	interleukin 18 receptor 1	IL18R1	3	16	4.015	2.005	0.0356132	NA	NA	NA	NA	1	no	no	no	no	no	0	1	1	2	14	1	1	1	1	1	2	6	108	8	4	1	0	1	1	2	8	1	1	1	2	1	2	5	121	4	5	1
ENSMLUG00000016603	interleukin 18 receptor accessory protein	IL18RAP	11	65	9.22	3.205	3.41967e-08	NA	NA	NA	NA	1	no	no	no	no	no	1	0	3	4	80	0	1	1	1	5	9	57	359	54	17	17	2	0	3	4	45	0	1	1	2	4	8	49	404	26	23	16
ENSMLUG00000016626			2	24	20.648	4.368	7.27074e-05	NA	NA	NA	NA	1	no	no	no	no	no	0	0	2	9	2	0	0	2	8	66	3	3	12	52	22	30	0	0	2	9	1	0	0	2	15	58	3	3	14	25	30	29
ENSMLUG00000016715	nicotinamide riboside kinase 2	NMRK2	0	156	534.178	9.061	0.0280991	NA	NA	NA	NA	1	no	no	no	no	no	0	0	0	0	0	0	0	0	82	141	0	0	124	357	239	304	0	0	0	0	0	0	0	0	154	123	0	0	139	172	332	292
ENSMLUG00000016760	eukaryotic translation elongation factor 1 alpha 2	EEF1A2	2	405	176.143	7.461	2.28263e-64	NA	NA	NA	NA	1	no	no	no	no	no	2	1	0	0	2	3	6	1	253	547	3	7	489	443	1086	411	5	1	0	0	1	2	7	1	478	478	3	6	550	213	1511	395
ENSMLUG00000016995	leucine rich repeat containing 14B	LRRC14B	0	10	23.405	4.549	0.000359188	NA	NA	NA	NA	1	no	no	no	no	no	0	0	0	0	0	3	0	0	4	17	1	0	10	19	12	15	0	0	0	0	0	2	0	0	7	15	1	0	11	9	16	14
ENSMLUG00000017097	leucine rich repeats and transmembrane domains 1	LRTM1	0	23	72.175	6.173	0.0116951	NA	NA	NA	NA	1	no	no	no	no	no	0	0	0	0	0	0	0	0	10	26	0	1	12	73	41	20	0	0	0	0	0	0	0	0	18	23	0	1	14	35	57	19
ENSMLUG00000017221	myosin heavy chain 7	MYH7	0	272	208.944	7.707	1.18862e-05	NA	NA	NA	NA	1	no	no	no	no	no	0	2	0	0	2	0	0	0	1360	239	1	0	120	212	167	77	0	2	0	0	1	0	0	0	2567	209	1	0	135	102	232	74
ENSMLUG00000017346	phosphatidylinositol-4-phosphate 5-kinase type 1 beta	PIP5K1B	13	24	2.232	1.158	0.0685799	14	26	2.11	1.077	0.0407712	no	no	yes	no	no	18	2	10	29	18	0	19	6	37	10	30	14	45	8	19	29	38	2	11	28	10	0	21	8	70	9	28	12	51	4	26	28
ENSMLUG00000017384	phosphatase and actin regulator 3	PHACTR3	0	5	13.418	3.746	0.02074	NA	NA	NA	NA	1	no	no	no	no	no	1	0	0	0	0	0	0	0	5	14	0	1	6	8	3	5	3	0	0	0	0	0	0	0	9	12	0	1	7	4	4	5
ENSMLUG00000017391	inositol polyphosphate-5-phosphatase D	INPP5D	3	12	4.607	2.204	0.0489897	NA	NA	NA	NA	1	no	no	no	no	no	11	6	0	0	9	0	1	0	13	5	1	9	52	4	3	5	24	5	0	0	5	0	1	0	25	4	1	8	58	2	4	5
ENSMLUG00000017719	polymeric immunoglobulin receptor	PIGR	2	7	11.431	3.515	0.0164237	NA	NA	NA	NA	1	no	no	no	no	no	0	0	1	2	16	0	0	0	17	6	5	9	6	2	4	6	0	0	1	2	9	0	0	0	33	5	5	8	7	1	5	6
ENSMLUG00000022322			9	94	12.64	3.66	0.00773191	NA	NA	NA	NA	1	no	no	no	no	no	0	2	0	0	66	3	0	0	0	1	1	7	645	69	24	6	0	2	0	0	37	2	0	0	0	1	1	6	726	33	33	6
ENSMLUG00000022439			6	20	3.918	1.97	0.017537	NA	NA	NA	NA	1	no	no	no	no	no	0	1	13	9	4	0	18	2	5	9	30	6	17	56	22	11	1	1	14	9	2	0	19	3	9	8	28	5	19	27	30	11
ENSMLUG00000022665	integrin subunit beta 1 binding protein 2	ITGB1BP2	0	24	20.657	4.369	6.87114e-06	NA	NA	NA	NA	1	no	no	no	no	no	0	0	0	0	0	1	3	0	2	42	0	0	43	15	37	53	1	0	0	0	0	1	3	0	3	37	0	0	48	7	51	51
ENSMLUG00000022840			201	338	2.337	1.225	0.0790991	219	365	2.31	1.208	0.0270756	no	no	yes	no	no	441	590	74	77	258	71	55	41	800	248	103	434	212	347	203	360	957	527	83	75	145	52	59	53	1509	217	97	373	238	167	282	346
ENSMLUG00000022946			2	34	17.221	4.106	3.46666e-07	NA	NA	NA	NA	1	no	no	no	no	no	1	0	0	2	16	0	0	1	3	6	2	45	73	54	75	14	3	0	0	2	9	0	0	1	5	5	2	39	82	26	105	13
ENSMLUG00000022988			1	10	7.263	2.861	0.0118279	NA	NA	NA	NA	1	no	no	no	no	no	1	0	0	1	7	0	0	0	4	1	0	9	57	2	3	5	3	0	0	1	4	0	0	0	8	1	0	8	64	1	4	5
ENSMLUG00000023193	paired like homeodomain 3	PITX3	2	22	17.354	4.117	1.34198e-05	NA	NA	NA	NA	1	no	no	no	no	no	1	0	0	0	9	3	0	0	25	18	0	1	17	71	9	35	3	0	0	0	5	2	0	0	47	16	0	1	19	34	13	34
ENSMLUG00000023269			20	92	14.609	3.869	2.46515e-10	NA	NA	NA	NA	1	no	no	no	no	no	0	1	0	5	148	0	0	2	1	7	2	92	519	29	59	29	0	1	0	5	83	0	0	2	1	6	2	79	584	14	82	28
ENSMLUG00000023286			1857	3852	10.396	3.378	0.0316248	1992	4092	9.688	3.276	0.0610634	no	no	yes	no	no	0	17	2138	3924	676	18	8074	10	65	279	5519	470	1546	13421	5639	3879	0	15	2387	3834	380	13	8718	13	122	244	5186	404	1739	6457	7843	3731
ENSMLUG00000023349			12	42	4.212	2.074	0.00185193	NA	NA	NA	NA	1	no	no	no	no	no	2	1	10	7	73	0	3	2	2	10	5	51	220	10	19	21	4	1	11	7	41	0	3	2	4	9	5	44	247	5	27	20
ENSMLUG00000023406			1182	2932	12.889	3.688	0.0264174	1268	3106	11.883	3.571	0.0565646	no	no	yes	no	no	0	16	522	2878	429	1	5601	5	66	406	1503	729	763	12117	5316	2559	0	14	583	2812	241	1	6048	6	125	355	1412	626	858	5830	7393	2461
ENSMLUG00000023445			5	22	5.62	2.49	0.01214	NA	NA	NA	NA	1	no	no	no	no	no	0	0	1	1	39	0	0	0	0	0	2	6	154	4	6	4	0	0	1	1	22	0	0	0	0	0	2	5	173	2	8	4
ENSMLUG00000023691			4	46	4.94	2.304	0.00121066	NA	NA	NA	NA	1	no	no	no	no	no	4	2	0	15	2	1	3	6	5	2	3	281	31	4	6	36	8	2	0	15	1	1	3	8	9	2	3	241	35	2	9	35
ENSMLUG00000023840			14	62	4.835	2.273	1.94216e-05	NA	NA	NA	NA	1	no	no	no	no	no	2	7	4	5	85	0	6	1	3	10	13	56	336	31	35	8	5	6	4	5	48	0	7	1	6	9	12	48	378	15	49	8
ENSMLUG00000023850			4	34	12.992	3.7	0.0176236	NA	NA	NA	NA	1	no	no	no	no	no	0	0	0	2	28	0	0	0	0	2	1	16	109	129	6	5	0	0	0	2	16	0	0	0	0	2	1	14	123	62	8	5
ENSMLUG00000023868			35	73	5.162	2.368	0.086934	38	78	4.416	2.143	0.0364038	no	no	yes	no	no	3	1	96	33	16	0	133	0	7	29	169	9	92	100	140	38	7	1	107	32	9	0	144	0	13	25	159	8	103	48	195	37
ENSMLUG00000023879	hepatocyte growth factor	HGF	2	8	3.65	1.868	0.0466794	NA	NA	NA	NA	1	no	no	no	no	no	2	1	1	5	2	0	6	2	7	6	13	12	9	6	5	4	5	1	1	5	1	0	6	2	14	5	12	10	10	3	7	4
ENSMLUG00000023928	brain abundant membrane attached signal protein 1	BASP1	19	85	9.353	3.225	2.26655e-08	NA	NA	NA	NA	1	no	no	no	no	no	3	1	1	0	141	0	3	1	13	6	7	34	537	48	24	10	7	1	1	0	79	0	3	1	25	5	7	29	604	23	34	10
ENSMLUG00000024232			1850	3849	9.943	3.314	0.0354087	1984	4088	9.298	3.217	0.064386	no	no	yes	no	no	0	19	2131	3900	683	18	8039	10	64	281	5475	470	1551	13456	5631	3861	0	17	2379	3810	384	13	8680	13	121	245	5144	404	1744	6474	7832	3713
ENSMLUG00000024508	caveolin 3	CAV3	0	104	254.92	7.994	1.03658e-05	NA	NA	NA	NA	1	no	no	no	no	no	0	0	0	0	0	0	1	0	57	133	0	1	187	204	116	138	0	0	0	0	0	0	1	0	107	116	0	1	210	98	162	133
ENSMLUG00000024781			4	16	4.01	2.004	0.00785407	NA	NA	NA	NA	1	no	no	no	no	no	3	3	5	7	5	0	0	7	12	21	13	6	27	31	1	21	7	3	6	7	3	0	0	9	22	18	12	5	30	15	2	20
ENSMLUG00000024853			3	11	5.661	2.501	0.0173956	NA	NA	NA	NA	1	no	no	no	no	no	0	0	0	17	9	0	1	0	2	0	1	40	30	4	7	6	0	0	0	17	5	0	1	0	3	0	1	34	34	2	10	6
ENSMLUG00000024927	calpain 3	CAPN3	6	28	12.264	3.616	0.0301718	NA	NA	NA	NA	1	no	no	no	no	no	0	0	4	0	41	0	0	0	2	3	0	15	184	8	6	5	1	0	4	0	23	0	0	0	4	3	0	13	207	4	9	5
ENSMLUG00000024936			5	13	3.508	1.811	0.0159686	NA	NA	NA	NA	1	no	no	no	no	no	4	0	1	8	21	0	4	2	8	1	9	23	32	2	19	10	9	0	1	8	12	0	4	2	16	1	8	20	36	1	27	10
ENSMLUG00000024952			3	20	5.838	2.546	0.00155328	NA	NA	NA	NA	1	no	no	no	no	no	1	1	2	1	20	0	1	1	1	1	2	16	107	6	12	17	2	1	2	1	11	0	1	1	2	1	2	14	120	3	16	16
ENSMLUG00000025115			1	15	12.205	3.609	0.0047159	NA	NA	NA	NA	1	no	no	no	no	no	0	0	0	0	5	0	1	0	0	0	2	20	12	2	80	6	0	0	0	0	3	0	1	0	0	0	2	17	14	1	111	6
ENSMLUG00000025469			3	19	6.115	2.612	0.00010937	NA	NA	NA	NA	1	no	no	no	no	no	1	8	0	2	9	0	2	2	7	42	0	5	35	23	10	30	3	7	0	2	5	0	2	3	14	37	0	4	39	11	14	29
ENSMLUG00000025688			80	141	3.01	1.59	0.0848718	86	151	2.968	1.57	0.0454881	no	no	yes	no	no	49	27	14	14	454	19	38	27	12	220	17	169	198	127	248	137	107	24	16	14	255	14	41	35	23	192	16	145	223	61	345	132
ENSMLUG00000025752	perilipin 5	PLIN5	5	43	7.94	2.989	0.00012591	NA	NA	NA	NA	1	no	no	no	no	no	1	0	5	10	14	0	4	4	5	96	4	10	80	42	63	47	3	0	6	10	8	0	4	5	10	84	4	9	90	20	87	45
ENSMLUG00000025914	SAM pointed domain containing ETS transcription factor	SPDEF	11	26	2.504	1.324	0.0535045	12	28	2.417	1.273	0.036231	no	no	yes	no	no	2	6	14	33	7	4	19	2	11	6	52	22	74	19	14	9	4	5	16	32	4	3	20	3	20	5	49	19	83	9	20	9
ENSMLUG00000025937			0	134	187.145	7.548	3.45675e-05	NA	NA	NA	NA	1	no	no	no	no	no	0	0	3	0	0	0	0	1	13	92	0	2	232	391	157	185	1	0	3	0	0	0	0	1	24	80	0	2	261	188	219	178
ENSMLUG00000026253			1729	4233	13.357	3.74	0.016577	1856	4484	12.478	3.641	0.0599963	no	no	yes	no	no	0	20	755	4066	605	3	8381	5	92	544	2109	1042	1102	17658	7585	3734	0	18	843	3972	340	2	9050	6	174	475	1982	895	1240	8496	10549	3591
ENSMLUG00000026307	immediate early response 5 like	IER5L	125	267	2.584	1.369	0.0608542	134	288	2.548	1.35	0.0184095	no	no	yes	no	no	109	79	163	121	359	35	105	28	374	197	188	453	90	135	281	418	236	71	182	118	202	26	113	36	706	172	177	389	101	65	391	402
ENSMLUG00000026345			1	16	9.008	3.171	0.00632384	NA	NA	NA	NA	1	no	no	no	no	no	3	4	0	1	0	1	0	0	3	22	0	0	13	46	8	36	6	4	0	1	0	1	0	0	6	19	0	0	15	22	11	35
ENSMLUG00000026518			2	10	7.403	2.888	0.0224154	NA	NA	NA	NA	1	no	no	no	no	no	0	0	0	1	14	0	0	0	1	1	1	35	20	15	3	1	1	0	0	1	8	0	0	0	1	1	1	30	23	7	4	1
ENSMLUG00000026598			52	108	5.468	2.451	0.054104	56	116	4.56	2.189	0.0124369	no	no	yes	no	no	8	0	144	51	23	0	189	1	14	31	286	35	123	129	216	33	17	0	161	50	13	0	204	1	26	27	269	30	138	62	300	32
ENSMLUG00000026688	cAMP-dependent protein kinase inhibitor alpha	PKIA	3	16	4.862	2.282	0.0101706	NA	NA	NA	NA	1	no	no	no	no	no	5	1	4	3	0	1	6	2	5	24	12	1	18	10	23	35	11	1	5	3	0	1	6	2	10	21	11	1	20	5	32	34
ENSMLUG00000026716	UDP-GlcNAc:betaGal beta-1,3-N-acetylglucosaminyltransferase 3	B3GNT3	5	25	5.923	2.566	9.19363e-05	NA	NA	NA	NA	1	no	no	no	no	no	2	0	1	3	30	0	1	1	6	2	5	22	139	12	4	7	5	0	1	3	17	0	1	1	12	2	5	19	156	6	6	7
ENSMLUG00000026744	smoothelin like 1	SMTNL1	0	287	481.365	8.911	3.88039e-05	NA	NA	NA	NA	1	no	no	no	no	no	0	0	0	0	2	0	0	1	161	861	0	0	301	463	250	262	0	0	0	0	1	0	0	1	304	752	0	0	339	223	347	252
ENSMLUG00000026968			2	12	14.016	3.809	0.00112894	NA	NA	NA	NA	1	no	no	no	no	no	0	0	1	0	2	0	14	0	2	0	14	9	33	23	10	7	0	0	1	0	1	0	15	0	4	0	13	8	37	11	14	7
ENSMLUG00000026970			4	21	4.65	2.217	0.00807493	NA	NA	NA	NA	1	no	no	no	no	no	1	0	2	4	16	0	6	2	1	3	5	20	37	71	19	11	3	0	2	4	9	0	6	2	1	3	5	17	42	34	27	11
ENSMLUG00000027045			6	34	7.92	2.985	0.000155907	NA	NA	NA	NA	1	no	no	no	no	no	0	2	0	0	41	0	1	1	0	2	2	8	220	27	6	10	0	2	0	0	23	0	1	1	0	2	2	7	248	13	9	10
ENSMLUG00000027123			9	38	7.872	2.977	1.4794e-05	NA	NA	NA	NA	1	no	no	no	no	no	0	0	2	5	64	0	0	2	1	1	3	41	196	35	12	14	0	0	2	5	36	0	0	2	2	1	3	35	220	17	17	13
ENSMLUG00000027223			118	206	2.285	1.192	0.0777458	126	220	2.251	1.171	0.0173849	no	no	yes	no	no	56	57	40	371	167	10	91	153	107	240	94	199	365	222	122	295	122	51	45	362	94	7	98	196	201	210	88	171	410	107	169	284
ENSMLUG00000027279	zinc finger CCCH-type containing 12A	ZC3H12A	379	630	2.729	1.448	0.0543683	410	679	2.69	1.427	0.0150631	no	no	yes	no	no	489	509	148	103	1555	72	133	21	1191	1177	77	384	789	441	628	355	1061	455	165	101	874	53	144	27	2248	1028	72	330	887	212	874	341
ENSMLUG00000027389			1	7	6.528	2.707	0.0219752	NA	NA	NA	NA	1	no	no	no	no	no	0	4	1	0	0	0	2	2	15	10	0	3	8	4	12	4	1	4	1	0	0	0	2	2	29	9	0	3	9	2	17	4
ENSMLUG00000027439			4	23	4.161	2.057	0.0142897	NA	NA	NA	NA	1	no	no	no	no	no	11	6	2	8	5	1	0	2	28	21	14	1	92	17	1	8	23	5	2	8	3	1	0	2	52	18	13	1	104	8	1	8
ENSMLUG00000027498			1	13	11.611	3.537	0.000787683	NA	NA	NA	NA	1	no	no	no	no	no	0	0	0	0	0	7	0	1	1	1	2	2	3	77	4	15	0	0	0	0	0	5	0	1	1	1	2	2	3	37	5	14
ENSMLUG00000027815			12	25	6.294	2.654	0.00776523	NA	NA	NA	NA	1	no	no	no	no	no	0	0	11	28	7	0	48	0	18	7	23	7	84	6	49	7	0	0	12	27	4	0	52	0	34	6	22	6	95	3	68	7
ENSMLUG00000027974	GDP-mannose pyrophosphorylase A	GMPPA	30	57	2.01	1.007	0.00289702	32	61	1.983	0.987	0.00088394	no	no	no	no	no	11	36	46	56	18	18	21	30	24	85	50	66	60	67	38	64	23	32	51	55	10	13	23	38	45	74	47	57	68	32	53	62
ENSMLUG00000028117			6	20	5.512	2.463	0.0182753	NA	NA	NA	NA	1	no	no	no	no	no	0	0	8	6	9	0	25	0	5	0	33	2	43	29	27	23	0	0	9	6	5	0	27	0	10	0	31	2	48	14	38	22
ENSMLUG00000028165			3	10	6.24	2.641	0.0219752	NA	NA	NA	NA	1	no	no	no	no	no	0	1	0	0	23	0	1	0	1	2	2	8	59	2	9	1	0	1	0	0	13	0	1	0	1	2	2	7	66	1	12	1
ENSMLUG00000028391			2	14	8.851	3.146	0.00133359	NA	NA	NA	NA	1	no	no	no	no	no	3	0	0	7	0	0	1	3	20	13	0	7	8	21	22	19	7	0	0	7	0	0	1	4	37	11	0	6	9	10	30	18
ENSMLUG00000028417	sarcoglycan alpha	SGCA	4	41	12.033	3.589	0.0129252	NA	NA	NA	NA	1	no	no	no	no	no	5	2	4	16	7	0	1	1	35	66	0	2	57	60	55	54	11	2	4	16	4	0	1	1	66	58	0	2	64	29	77	52
ENSMLUG00000028583			21	258	18.459	4.206	4.46212e-07	NA	NA	NA	NA	1	no	no	no	no	no	0	4	0	2	151	3	3	2	0	16	2	69	1388	391	168	27	0	4	0	2	85	2	3	2	0	14	2	59	1561	188	233	26
ENSMLUG00000028608			8	17	2.193	1.133	0.0676927	9	18	2.14	1.098	0.017622	no	no	yes	no	no	2	8	4	23	11	7	8	5	6	21	5	19	14	31	15	28	4	7	4	22	6	5	9	7	11	18	5	16	16	15	21	27
ENSMLUG00000028791	actinin alpha 2	ACTN2	0	89	83.395	6.382	2.65105e-09	NA	NA	NA	NA	1	no	no	no	no	no	1	0	0	0	0	0	1	1	415	56	0	1	96	39	81	26	2	0	0	0	0	0	1	1	783	49	0	1	108	19	112	25
ENSMLUG00000028864	homeobox D8	HOXD8	7	15	2.279	1.188	0.051864	8	16	2.211	1.145	0.00601663	no	no	yes	no	no	9	10	6	6	12	7	3	2	16	19	13	9	15	19	9	21	20	9	7	6	7	5	3	3	30	17	12	8	17	9	13	20
ENSMLUG00000028878			1229	2121	2.144	1.1	0.0562006	1325	2285	2.132	1.092	0.0142088	no	no	yes	no	no	1090	350	586	2044	1242	150	2759	1609	1938	1265	1393	1283	4678	1413	2417	2584	2364	313	654	1997	698	110	2979	2059	3658	1105	1309	1102	5262	680	3362	2485
ENSMLUG00000028914			0	8	13.418	3.746	0.00799596	NA	NA	NA	NA	1	no	no	no	no	no	1	0	0	0	0	0	1	0	7	24	0	0	8	6	9	7	2	0	0	0	0	0	1	0	13	21	0	0	9	3	12	7
ENSMLUG00000028935	Fc fragment of IgM receptor	FCMR	4	15	4.886	2.289	0.0147358	NA	NA	NA	NA	1	no	no	no	no	no	1	1	0	0	30	0	1	2	3	0	3	13	90	4	2	8	2	1	0	0	17	0	1	2	6	0	3	11	101	2	3	8
ENSMLUG00000028955			132	228	2.003	1.002	0.00315485	142	244	1.989	0.992	0.00442472	no	no	no	no	no	16	167	138	101	89	82	386	78	61	223	417	95	295	185	295	250	35	149	154	99	50	60	417	100	115	195	392	82	332	89	410	240
ENSMLUG00000029060			8	29	6.4	2.678	0.00243204	NA	NA	NA	NA	1	no	no	no	no	no	0	0	4	2	53	0	0	1	1	0	2	34	165	10	12	9	0	0	4	2	30	0	0	1	1	0	2	29	186	5	17	9
ENSMLUG00000029064			36	76	2.303	1.203	0.0473017	39	82	2.264	1.179	0.0651748	no	no	yes	no	no	28	4	12	123	44	12	57	8	52	17	18	59	264	39	40	117	60	4	13	120	25	9	62	10	99	15	17	51	297	19	56	113
ENSMLUG00000029080	fibronectin type III domain containing 1	FNDC1	3	19	5.112	2.354	0.00544751	NA	NA	NA	NA	1	no	no	no	no	no	12	1	2	5	0	0	6	1	70	10	6	9	35	8	6	5	27	1	2	5	0	0	7	1	132	9	6	8	39	4	8	5
ENSMLUG00000029125	transmembrane protein 265	TMEM265	17	7	-2.25734	-1.176	0.0691287	18	8	-2.1692	-1.117	0.01428	no	no	yes	no	no	27	17	14	12	9	34	9	11	15	6	6	14	4	2	3	8	58	15	16	12	5	25	10	14	29	5	6	12	4	1	4	8
ENSMLUG00000029243			5	22	3.974	1.991	0.0060127	NA	NA	NA	NA	1	no	no	no	no	no	1	0	0	9	0	0	12	16	3	0	1	38	10	0	36	85	3	0	0	9	0	0	13	21	6	0	1	33	11	0	50	82
ENSMLUG00000029268			2	8	6.124	2.615	0.0212112	NA	NA	NA	NA	1	no	no	no	no	no	2	0	0	2	9	0	0	1	6	13	1	5	14	12	3	6	5	0	0	2	5	0	0	1	11	11	1	4	16	6	4	6
ENSMLUG00000029399			6	45	6.747	2.754	0.000243225	NA	NA	NA	NA	1	no	no	no	no	no	3	0	2	3	39	0	1	2	2	0	5	65	184	71	11	19	6	0	2	3	22	0	1	3	3	0	5	56	207	34	15	18
ENSMLUG00000029483			3	36	9.949	3.315	0.000164428	NA	NA	NA	NA	1	no	no	no	no	no	0	2	0	0	18	1	0	0	0	3	0	1	230	39	15	3	0	2	0	0	10	1	0	0	0	3	0	1	259	19	21	3
ENSMLUG00000029661			15	54	5.943	2.571	3.92914e-05	NA	NA	NA	NA	1	no	no	no	no	no	0	0	4	2	107	0	6	2	2	1	9	33	316	33	13	24	1	0	4	2	60	0	6	2	4	1	8	28	355	16	18	23
ENSMLUG00000029970			7	42	4.49	2.167	0.00498389	NA	NA	NA	NA	1	no	no	no	no	no	0	0	1	3	46	1	3	2	0	1	0	7	258	54	5	10	0	0	1	3	26	1	3	2	0	1	0	6	290	26	7	10
ENSMLUG00000030176			15	185	11.89	3.572	4.14335e-06	NA	NA	NA	NA	1	no	no	no	no	no	0	4	0	2	101	4	5	3	1	10	0	35	961	330	114	30	0	4	0	2	57	3	5	4	1	9	0	30	1081	159	159	29
ENSMLUG00000030209	CCAAT/enhancer binding protein epsilon	CEBPE	3	14	5.069	2.342	0.0383274	NA	NA	NA	NA	1	no	no	no	no	no	0	0	0	3	18	0	0	1	1	0	0	5	85	12	3	6	0	0	0	3	10	0	0	1	1	0	0	4	96	6	4	6
ENSMLUG00000030313			5	25	7.883	2.979	0.000150372	NA	NA	NA	NA	1	no	no	no	no	no	0	0	2	0	34	0	1	2	1	2	3	6	140	27	14	9	0	0	2	0	19	0	1	2	1	2	3	5	157	13	19	9
ENSMLUG00000030335			4	20	7.854	2.973	0.0114514	NA	NA	NA	NA	1	no	no	no	no	no	0	0	3	0	25	0	1	0	1	1	0	12	96	44	5	4	0	0	3	0	14	0	1	0	1	1	0	10	108	21	7	4
ENSMLUG00000030515			35	321	12.74	3.671	0.00226274	NA	NA	NA	NA	1	no	no	no	no	no	1	3	0	6	265	0	4	1	1	19	0	97	2009	247	162	31	3	3	0	6	149	0	4	1	1	17	0	83	2260	119	225	30
ENSMLUG00000030733	sarcalumenin	SRL	0	43	64.623	6.014	9.13453e-05	NA	NA	NA	NA	1	no	no	no	no	no	1	1	0	1	0	0	0	0	38	82	0	0	40	64	68	53	2	1	0	1	0	0	0	0	71	72	0	0	45	31	95	51

## Sheet: Table S4. EPFU DGE
Table S8. Differential gene expression analyses in DESeq and edgeR, comparing paired wing tissue transcriptomes, from lesion-positive and lesion-negative sites on the wings of hibernating Eptesticus fuscus (n = 8) exhibiting clinical signs of white-nose syndrome
DGE GeneID	EptFus Locus	EptFus Description	blastp gene_id	blastp e-value	DESeq2 Les-	DESeq2 Les+	DESeq2 FC	DESeq2 Log(FC)	DESeq2 padj	edgeR Les-	edgeR Les+	edgeR FC	edgeR log(FC)	edgeR padj	padj <0.05 in both tests	padj <0.001 in both tests	fc greater than 2 in both tests	padj <0.05 significant	padj <0.001 significant	normEPFU_Les-_01	normEPFU_Les-_02	normEPFU_Les-_10	normEPFU_Les-_12	normEPFU_Les-_14	normEPFU_Les-_21	normEPFU_Les-_23	normEPFU_Les-_32	normEPFU_Les+_01	normEPFU_Les+_02	normEPFU_Les+_10	normEPFU_Les+_12	normEPFU_Les+_14	normEPFU_Les+_21	normEPFU_Les+_23	normEPFU_Les+_32	EPFU_Les-_01	EPFU_Les-_02	EPFU_Les-_10	EPFU_Les-_12	EPFU_Les-_14	EPFU_Les-_21	EPFU_Les-_23	EPFU_Les-_32	EPFU_Les+_01	EPFU_Les+_02	EPFU_Les+_10	EPFU_Les+_12	EPFU_Les+_14	EPFU_Les+_21
gene0	LOC103283122	PREDICTED: glutathione S-transferase A4-like	ENSMLUG00000030329	2.64e-158	4	28	12.3	3.62	3.33e-07	4	31	11.15	3.48	1.14e-07	yes	yes	yes	yes	yes	0	1	1	2	2	5	20	2	55	34	16	15	27	31	31	18	0	1	1	3	2	3	16	2	56	29	9	14	59	17
gene12	MLIP	PREDICTED: muscular LMNA-interacting protein isoform X2	ENSMLUG00000008145	4.22e-140	5	30	9.5	3.25	5.25e-07	5	32	8.71	3.12	1.1e-07	yes	yes	yes	yes	yes	3	1	3	3	1	0	23	4	38	25	9	23	56	20	44	26	4	1	5	4	1	0	18	4	38	22	5	21	120	11
gene19	HMGCLL1	PREDICTED: 3-hydroxymethyl-3-methylglutaryl-CoA lyase, cytoplasmic isoform X1	ENSMLUG00000002703	0	5	29	4.85	2.28	0.0024	NA	NA	NA	NA	1	no	no	no	no	no	7	6	6	4	10	0	0	5	5	34	118	18	11	15	11	17	9	9	9	6	10	0	0	5	5	29	65	17	24	8
[truncated: 1,301 more rows]
[truncated: 2 more columns]

## Sheet: Table S5. MYMY DGE-1
Table S3. Differential gene expression analyses in DESeq and edgeR, comparing paired wing tissue transcriptomes, from lesion-positive and lesion-negative sites on the wings of hibernating Myotis myotis (n = 8) exhibiting clinical signs of white-nose syndrome
[truncated: 1,098 more rows]
[truncated: 4 more columns]

[truncated: 2 more sheets: Table S6. MYMY DGE-2, Table S7. All Bats]
